# Supplementary material for: Uncovering Spatiotemporal and Functional Dynamics of Long Non-coding RNAs During Alzheimer’s Progression in the Human Brain at Single-Cell Resolution
Source: Mol Neurobiol. 2026 Apr 30;63(1):599. doi: 10.1007/s12035-026-05859-z (PMC13132975; doi:10.1007/s12035-026-05859-z)
Supplement: Supplementary file 15 — (XLSX 21.5 MB) [file 12035_2026_5859_MOESM8_ESM.xlsx]

## Sheet: Supplementary table S1
Tissue	Individual	Condition	Age (years)	Gender	Braak Stage	Apoe genotype
PFC	1	AD	69	M	6	E3/E3
PFC	2	AD	71	M	6	E4/E4
PFC	3	AD	62	M	6	E3/E4
PFC	4	AD	69	M	5	E3/E4
PFC	5	AD	84	M	5	E3/E4
PFC	6	AD	63	M	6	E3/E3
PFC	7	CTL	93	M	2	E2/E3
PFC	8	CTL	90	M	2	E2/E3
PFC	9	CTL	87	M	2	E3/E3
PFC	10	CTL	85	M	2	E3/E3
PFC	11	CTL	89	M	2	E3/E4
PFC	12	CTL	78	M	2	E3/E3
EC	13	CTL	50	M	0	E3/E3
EC	14	CTL	60	M	0	E3/E3
EC	15	CTL	71	M	0	E3/E3
EC	16	AD	72	M	2	E3/E3
EC	17	AD	77	M	2	E3/E3
EC	18	AD	87	M	2	E3/E3
EC	19	AD	91	M	2	E3/E3
EC	20	AD	72	M	6	E3/E3
EC	21	AD	82	M	6	E3/E3
EC	22	AD	82	M	6	E3/E3
SFG	13	CTL	50	M	0	E3/E3
SFG	14	CTL	60	M	0	E3/E3
SFG	15	CTL	71	M	0	E3/E3
SFG	16	AD	72	M	2	E3/E3
SFG	17	AD	77	M	2	E3/E3
SFG	18	AD	87	M	2	E3/E3
SFG	19	AD	91	M	2	E3/E3
SFG	20	AD	72	M	6	E3/E3
SFG	21	AD	82	M	6	E3/E3
SFG	22	AD	82	M	6	E3/E3

## Sheet: Supplementary table S2
p_val	avg_log2FC	pct.1	pct.2	p_val_adj	p_val_FDR	gene	pair	comparison	gene_id	gene_biotype
9.34488346000291e-81	-0.641995293993417	0.011	0.016	3.06736454691135e-76	5.74243088617178e-77	FGF13	Oligodendrocytes_SFG	int_AD_vs_no_AD	ENSG00000129682	protein_coding
8.71478181981631e-69	0.284004124562806	0.012	0.009	2.86053998453651e-64	2.67761671413856e-65	TMEM2	Oligodendrocytes_SFG	int_AD_vs_no_AD	NA	NA
2.79119340865247e-57	0.336670142292343	0.995	0.996	9.16181324456086e-53	5.71729449872314e-54	MALAT1	Oligodendrocytes_SFG	int_AD_vs_no_AD	ENSG00000251562	lncRNA
9.41876877059632e-51	-0.638338270385328	0.576	0.77	3.09161666126054e-46	1.44695835238286e-47	PTGDS	Oligodendrocytes_SFG	int_AD_vs_no_AD	ENSG00000107317	protein_coding
9.12425822587971e-46	-0.676760712154095	0.006	0.01	2.99494652006276e-41	1.12137133596062e-42	STAT1	Oligodendrocytes_SFG	int_AD_vs_no_AD	ENSG00000115415	protein_coding
1.59707142787187e-35	-0.708593042722441	0.02	0.032	5.24222725484662e-31	1.40200056061038e-32	SAT2	Oligodendrocytes_SFG	int_AD_vs_no_AD	ENSG00000141504	protein_coding
1.33435710459805e-33	0.809817896667986	0.157	0.094	4.37989376013264e-29	9.11069378639446e-31	KNOP1	Oligodendrocytes_SFG	int_AD_vs_no_AD	ENSG00000103550	protein_coding
2.90850405558898e-21	0.114238633877568	0.031	0.029	9.54687371206526e-17	1.48939645179952e-18	BCL2L14	Oligodendrocytes_SFG	int_AD_vs_no_AD	ENSG00000121380	protein_coding
1.47780884612344e-20	0.869903744538016	0.048	0.025	4.85075975651557e-16	6.98548873802194e-18	RP11-298D21.1	Oligodendrocytes_SFG	int_AD_vs_no_AD	NA	NA
8.34272977912802e-19	0.358004706006583	0.02	0.015	2.73841762270098e-14	3.41773829951611e-16	CARF	Oligodendrocytes_SFG	int_AD_vs_no_AD	ENSG00000138380	protein_coding
1.43723693038712e-17	-0.118433337936405	0.03	0.034	4.71758650030267e-13	5.51988808576801e-15	ANKRD18A	Oligodendrocytes_SFG	int_AD_vs_no_AD	ENSG00000180071	protein_coding
4.374943100683e-17	0.343790846786882	0.016	0.012	1.43603132336819e-12	1.58141325609983e-14	BRD8	Oligodendrocytes_SFG	int_AD_vs_no_AD	ENSG00000112983	protein_coding
6.85421278003502e-17	-0.929277246073888	0.009	0.017	2.2498268029187e-12	2.33995208518418e-14	MARCKS	Oligodendrocytes_SFG	int_AD_vs_no_AD	ENSG00000277443	protein_coding
7.54197774183737e-17	-0.224929706161644	0.238	0.276	2.4755787739807e-12	2.43923438018898e-14	ACTB	Oligodendrocytes_SFG	int_AD_vs_no_AD	ENSG00000075624	protein_coding
1.77090269064082e-16	-0.449506225247268	0.351	0.453	5.81281099175942e-12	5.44109851699391e-14	CERCAM	Oligodendrocytes_SFG	int_AD_vs_no_AD	ENSG00000167123	protein_coding
7.88197060608434e-16	-0.345013556236286	0.014	0.017	2.58717803174113e-11	2.30641473211373e-13	CNST	Oligodendrocytes_SFG	int_AD_vs_no_AD	ENSG00000162852	protein_coding
1.89514786822543e-15	0.212427881720966	0.596	0.556	6.22063336266316e-11	5.29349256829331e-13	ST18	Oligodendrocytes_SFG	int_AD_vs_no_AD	ENSG00000147488	protein_coding
3.92354546877748e-15	0.419201741756579	0.393	0.303	1.28786456467152e-10	1.04826899589729e-12	MIR219A2	Oligodendrocytes_SFG	int_AD_vs_no_AD	ENSG00000284185	miRNA
5.73341311229057e-15	-0.213151995189543	0.011	0.013	1.88193551997826e-10	1.4679926489594e-12	UCK1	Oligodendrocytes_SFG	int_AD_vs_no_AD	ENSG00000130717	protein_coding
1.02371558398055e-14	0.427426106964062	0.789	0.713	3.36024403285777e-10	2.41951240906173e-12	IL1RAPL1	Oligodendrocytes_SFG	int_AD_vs_no_AD	ENSG00000169306	protein_coding
1.17779382262399e-14	0.36625131808783	0.348	0.289	3.86599044338099e-10	2.68057149630534e-12	BCYRN1	Oligodendrocytes_SFG	int_AD_vs_no_AD	ENSG00000236824	lncRNA
1.66261596939526e-14	-0.248984101044573	0.02	0.024	5.45737065794301e-10	3.64884826140496e-12	STK11	Oligodendrocytes_SFG	int_AD_vs_no_AD	ENSG00000118046	protein_coding
4.30669249635711e-14	-1.47806903317255	0.021	0.052	1.41362874500426e-09	8.82154179670482e-12	HSPA1A	Oligodendrocytes_SFG	int_AD_vs_no_AD	ENSG00000204389	protein_coding
1.42612173297965e-13	-0.444055916381508	0.018	0.025	4.68110197633241e-09	2.82694130618063e-11	BCL7C	Oligodendrocytes_SFG	int_AD_vs_no_AD	ENSG00000099385	protein_coding
7.57956138067907e-13	0.129790049285345	0.273	0.249	2.4879152275941e-08	1.45551264638353e-10	NEAT1	Oligodendrocytes_SFG	int_AD_vs_no_AD	ENSG00000245532	lncRNA
2.84128662439061e-12	0.753589842619253	0.035	0.02	9.32623921589973e-08	5.16576602183041e-10	CD55	Oligodendrocytes_SFG	int_AD_vs_no_AD	ENSG00000196352	protein_coding
2.85819438148469e-12	0.456583579451096	0.914	0.903	9.38173723778534e-08	5.16576602183041e-10	PCDH9	Oligodendrocytes_SFG	int_AD_vs_no_AD	ENSG00000184226	protein_coding
3.84901484147651e-12	0.534790900381521	0.101	0.072	1.26340063156625e-07	6.75777034310661e-10	PCDH9-AS2	Oligodendrocytes_SFG	int_AD_vs_no_AD	ENSG00000228842	lncRNA
4.19398826223026e-12	0.140702283479038	0.363	0.327	1.37663470719446e-07	7.15890496427915e-10	MAP7	Oligodendrocytes_SFG	int_AD_vs_no_AD	ENSG00000135525	protein_coding
4.61765958715634e-12	0.101953988371695	0.342	0.312	1.5157005828882e-07	7.66905896299343e-10	CNP	Oligodendrocytes_SFG	int_AD_vs_no_AD	ENSG00000173786	protein_coding
4.77858360498061e-12	-0.130742479455271	0.282	0.302	1.56852228249883e-07	7.70293637106496e-10	APLP1	Oligodendrocytes_SFG	int_AD_vs_no_AD	ENSG00000105290	protein_coding
4.88876352272634e-12	0.638741113573835	0.05	0.031	1.60468773869969e-07	7.70293637106496e-10	MTRNR2L8	Oligodendrocytes_SFG	int_AD_vs_no_AD	NA	NA
8.32242884758152e-12	0.165359628064186	0.011	0.009	2.73175404493016e-07	1.27853313170971e-09	NDUFB4	Oligodendrocytes_SFG	int_AD_vs_no_AD	ENSG00000065518	protein_coding
1.03325204874555e-11	-0.410048565943721	0.015	0.021	3.3915465248024e-07	1.54861800964425e-09	PRKAR2B	Oligodendrocytes_SFG	int_AD_vs_no_AD	ENSG00000005249	protein_coding
1.76025212337612e-11	-0.736117471357968	0.014	0.023	5.77785156976978e-07	2.57541649955864e-09	PNCK	Oligodendrocytes_SFG	int_AD_vs_no_AD	ENSG00000130822	protein_coding
3.00360349856922e-11	-0.406602449956787	0.342	0.429	9.85902812370362e-07	4.21988408973722e-09	ABCA2	Oligodendrocytes_SFG	int_AD_vs_no_AD	ENSG00000107331	protein_coding
3.02156061754984e-11	0.393451017360507	0.376	0.295	9.91797057104559e-07	4.21988408973722e-09	SPOCK3	Oligodendrocytes_SFG	int_AD_vs_no_AD	ENSG00000196104	protein_coding
3.63440880893599e-11	-0.116675739699663	0.284	0.294	1.19295834744515e-06	4.96298714020259e-09	CLDND1	Oligodendrocytes_SFG	int_AD_vs_no_AD	ENSG00000080822	protein_coding
5.14289399811357e-11	-0.121163130691977	0.01	0.011	1.6881035259408e-06	6.7240603443421e-09	SLC4A1AP	Oligodendrocytes_SFG	int_AD_vs_no_AD	ENSG00000163798	protein_coding
5.27669899194228e-11	-0.303553485501601	0.19	0.233	1.73202367711513e-06	6.7552740219761e-09	SEMA3B	Oligodendrocytes_SFG	int_AD_vs_no_AD	ENSG00000012171	protein_coding
7.11280937286097e-11	-0.152634065091399	0.328	0.353	2.33470854854789e-06	8.92004359106749e-09	FMNL2	Oligodendrocytes_SFG	int_AD_vs_no_AD	ENSG00000157827	protein_coding
7.83103136801721e-11	-0.52193080707783	0.2	0.279	2.57045773623797e-06	9.62433755129315e-09	CARNS1	Oligodendrocytes_SFG	int_AD_vs_no_AD	ENSG00000172508	protein_coding
9.35514014947217e-11	0.484745395323508	0.636	0.524	3.07073120266275e-06	1.12720267095111e-08	CADM2	Oligodendrocytes_SFG	int_AD_vs_no_AD	ENSG00000175161	protein_coding
1.70594623284669e-10	0.291433918584501	0.304	0.259	5.59959791469598e-06	2.01596915400826e-08	SLC5A11	Oligodendrocytes_SFG	int_AD_vs_no_AD	ENSG00000158865	protein_coding
1.78681722278442e-10	-0.193010462791237	0.013	0.015	5.86504885206757e-06	2.07169657245476e-08	PPP1R2	Oligodendrocytes_SFG	int_AD_vs_no_AD	ENSG00000184203	protein_coding
3.35321148326131e-10	-0.345169979855748	0.153	0.194	1.10065813726569e-05	3.81583047493347e-08	HSP90AA1	Oligodendrocytes_SFG	int_AD_vs_no_AD	ENSG00000080824	protein_coding
4.37421472436272e-10	0.291520305771968	0.463	0.39	1.43579224112482e-05	4.81457487661409e-08	ELMO1	Oligodendrocytes_SFG	int_AD_vs_no_AD	ENSG00000155849	protein_coding
4.38757026998192e-10	-0.355944235434651	0.022	0.028	1.44017606541886e-05	4.81457487661409e-08	PITPNB	Oligodendrocytes_SFG	int_AD_vs_no_AD	ENSG00000180957	protein_coding
5.72228402433414e-10	-0.543591589932423	0.014	0.02	1.87828250814744e-05	6.16902374202339e-08	CCDC59	Oligodendrocytes_SFG	int_AD_vs_no_AD	ENSG00000133773	protein_coding
6.40867753553127e-10	-0.666869962632447	0.017	0.026	2.10358431426278e-05	6.78988335445511e-08	HSPA1B	Oligodendrocytes_SFG	int_AD_vs_no_AD	ENSG00000204388	protein_coding
1.02932154507167e-09	-0.489992200548367	0.013	0.017	3.37864503954326e-05	1.07206455838397e-07	UHRF1BP1L	Oligodendrocytes_SFG	int_AD_vs_no_AD	NA	NA
1.46763014912765e-09	0.648920096577129	0.303	0.204	4.81734920149659e-05	1.50309787773157e-07	PDE1C	Oligodendrocytes_SFG	int_AD_vs_no_AD	ENSG00000154678	protein_coding
1.84831397169978e-09	-0.45757072285599	0.008	0.01	6.06690578070736e-05	1.8619490747697e-07	SNAP47	Oligodendrocytes_SFG	int_AD_vs_no_AD	ENSG00000143740	protein_coding
2.02712090405949e-09	-0.239030627015149	0.019	0.022	6.65382165548487e-05	2.00913837991057e-07	ACVR1C	Oligodendrocytes_SFG	int_AD_vs_no_AD	ENSG00000123612	protein_coding
2.35826882742459e-09	-0.294071990573111	0.011	0.013	7.74078159913849e-05	2.30024792770224e-07	CTC-340A15.2	Oligodendrocytes_SFG	int_AD_vs_no_AD	NA	NA
2.5755467335819e-09	-0.105223480718794	0.42	0.439	8.45397459830922e-05	2.47292729341574e-07	PLCL1	Oligodendrocytes_SFG	int_AD_vs_no_AD	ENSG00000115896	protein_coding
3.40359888541026e-09	0.177850572247384	0.031	0.028	0.000111719729814707	3.21771002320709e-07	CDKL1	Oligodendrocytes_SFG	int_AD_vs_no_AD	ENSG00000100490	protein_coding
4.07091206012378e-09	-0.100904291708177	0.076	0.081	0.000133623617461503	3.79026584991828e-07	BSG	Oligodendrocytes_SFG	int_AD_vs_no_AD	ENSG00000172270	protein_coding
5.95934532581218e-09	0.280450869035671	0.466	0.399	0.000195609550974459	5.46569806374863e-07	TMTC2	Oligodendrocytes_SFG	int_AD_vs_no_AD	ENSG00000179104	protein_coding
6.45467560290585e-09	-0.230799861008968	0.019	0.022	0.000211868271989782	5.83088004345472e-07	MZT2B	Oligodendrocytes_SFG	int_AD_vs_no_AD	ENSG00000152082	protein_coding
6.5472859723088e-09	0.329715661575158	0.032	0.025	0.000214908114755064	5.83088004345472e-07	TPP2	Oligodendrocytes_SFG	int_AD_vs_no_AD	ENSG00000134900	protein_coding
8.40137674943018e-09	-0.212060686674344	0.266	0.305	0.000275766790423296	7.3752085893212e-07	BIN1	Oligodendrocytes_SFG	int_AD_vs_no_AD	ENSG00000136717	protein_coding
1.02785972294844e-08	0.371854684767607	0.09	0.07	0.000337384675460596	8.89605351763123e-07	LINC00685	Oligodendrocytes_SFG	int_AD_vs_no_AD	ENSG00000226179	lncRNA
1.04368154372065e-08	-0.180664142440639	0.015	0.017	0.000342578029910866	8.90753206411582e-07	QSER1	Oligodendrocytes_SFG	int_AD_vs_no_AD	ENSG00000060749	protein_coding
1.21319151713852e-08	-0.151360175820415	0.017	0.019	0.000398217983585549	1.00744079362381e-06	NARS	Oligodendrocytes_SFG	int_AD_vs_no_AD	NA	NA
1.48955551736182e-08	-0.491661020908986	0.088	0.123	0.000488931703018844	1.22044248722512e-06	SOX8	Oligodendrocytes_SFG	int_AD_vs_no_AD	ENSG00000005513	protein_coding
1.98167753325424e-08	-0.124936857774064	0.013	0.014	0.000650465833515372	1.60229058445359e-06	ACOX1	Oligodendrocytes_SFG	int_AD_vs_no_AD	ENSG00000161533	protein_coding
2.09455582729364e-08	-0.153708812683935	0.016	0.018	0.000687517004750865	1.67156435827525e-06	PHLPP2	Oligodendrocytes_SFG	int_AD_vs_no_AD	ENSG00000040199	protein_coding
2.94457067745891e-08	-0.465117531909338	0.012	0.017	0.000966525879169111	2.31979318115192e-06	RP11-1114A5.4	Oligodendrocytes_SFG	int_AD_vs_no_AD	NA	NA
3.30015477344583e-08	-0.430491188799706	0.014	0.018	0.00108324280283586	2.56701912440818e-06	SLC35A3	Oligodendrocytes_SFG	int_AD_vs_no_AD	ENSG00000117620	protein_coding
3.4170198857863e-08	0.207634016402747	0.347	0.298	0.0011216026073105	2.62469839976961e-06	TCF12	Oligodendrocytes_SFG	int_AD_vs_no_AD	ENSG00000140262	protein_coding
3.72344664786485e-08	-0.382236020192485	0.028	0.036	0.00122218412769516	2.82476291989253e-06	CRYBG3	Oligodendrocytes_SFG	int_AD_vs_no_AD	ENSG00000080200	protein_coding
4.97543028975009e-08	-0.25819942606051	0.218	0.255	0.00163313523830757	3.7285389183554e-06	PHLDB1	Oligodendrocytes_SFG	int_AD_vs_no_AD	ENSG00000019144	protein_coding
5.59946794389115e-08	-0.507065713907309	0.026	0.037	0.00183796935790283	4.14563018255556e-06	SNX22	Oligodendrocytes_SFG	int_AD_vs_no_AD	ENSG00000157734	protein_coding
6.69831377734894e-08	-0.164673516460231	0.011	0.012	0.00219865451427701	4.90013549545348e-06	TMEM184C	Oligodendrocytes_SFG	int_AD_vs_no_AD	ENSG00000164168	protein_coding
7.626671785669e-08	0.494577758882027	0.094	0.068	0.00250337874692799	5.51363507328659e-06	SEPP1	Oligodendrocytes_SFG	int_AD_vs_no_AD	NA	NA
7.76510074659853e-08	0.15447131192145	0.021	0.018	0.0025488166690635	5.54843535905209e-06	NNT	Oligodendrocytes_SFG	int_AD_vs_no_AD	ENSG00000112992	protein_coding
7.90521709343579e-08	-0.149598912008334	0.013	0.014	0.00259480845874936	5.58362747576586e-06	ZBTB43	Oligodendrocytes_SFG	int_AD_vs_no_AD	ENSG00000169155	protein_coding
8.40700303912862e-08	0.315776470617285	0.016	0.013	0.00275951467756358	5.87057200857334e-06	IFNGR1	Oligodendrocytes_SFG	int_AD_vs_no_AD	ENSG00000027697	protein_coding
8.62254939402653e-08	-0.336745940252685	0.034	0.041	0.00283026561309527	5.95343438497675e-06	SQSTM1	Oligodendrocytes_SFG	int_AD_vs_no_AD	ENSG00000161011	protein_coding
9.37729085105707e-08	0.124641166849131	0.021	0.018	0.00307800194895097	6.40260580886063e-06	PAK3	Oligodendrocytes_SFG	int_AD_vs_no_AD	ENSG00000077264	protein_coding
1.24545229977834e-07	-0.464655753387998	0.144	0.196	0.00408807262879242	8.41022459575593e-06	SEPT4	Oligodendrocytes_SFG	int_AD_vs_no_AD	NA	NA
1.35933400079628e-07	-0.522325063330801	0.062	0.089	0.00446187792421372	9.07946460314474e-06	LIPE	Oligodendrocytes_SFG	int_AD_vs_no_AD	ENSG00000079435	protein_coding
1.59100363902927e-07	-0.155573161477808	0.045	0.051	0.00522231034474968	1.05125993138009e-05	ELF1	Oligodendrocytes_SFG	int_AD_vs_no_AD	ENSG00000120690	protein_coding
1.77831974163637e-07	0.137405566493186	0.018	0.016	0.00583715671994723	1.16252923535697e-05	ORC5	Oligodendrocytes_SFG	int_AD_vs_no_AD	ENSG00000164815	protein_coding
2.12859153462524e-07	-0.275512818879769	0.097	0.117	0.00698688885325389	1.37686262950233e-05	PCBP4	Oligodendrocytes_SFG	int_AD_vs_no_AD	ENSG00000090097	protein_coding
2.27558989568162e-07	-0.299603096546339	0.011	0.013	0.00746939627358535	1.45661457385037e-05	OLFM3	Oligodendrocytes_SFG	int_AD_vs_no_AD	ENSG00000118733	protein_coding
2.9559655351363e-07	-0.135035305273535	0.03	0.032	0.00970266127253138	1.87261940344459e-05	HARS	Oligodendrocytes_SFG	int_AD_vs_no_AD	NA	NA
3.13927463896135e-07	-0.194536317022196	0.012	0.013	0.0103043550749267	1.9684533322875e-05	COX20	Oligodendrocytes_SFG	int_AD_vs_no_AD	ENSG00000203667	protein_coding
3.51302145391967e-07	-0.415719438169741	0.01	0.013	0.0115311416203459	2.18055725599357e-05	SLC33A1	Oligodendrocytes_SFG	int_AD_vs_no_AD	ENSG00000169359	protein_coding
4.18055361324692e-07	-0.241457364409689	0.057	0.067	0.0137222491801217	2.56895019534023e-05	ARHGEF2	Oligodendrocytes_SFG	int_AD_vs_no_AD	ENSG00000116584	protein_coding
4.70669923945597e-07	0.208428349956073	0.019	0.016	0.0154492695835903	2.86363037885713e-05	PPP6R1	Oligodendrocytes_SFG	int_AD_vs_no_AD	ENSG00000105063	protein_coding
5.13883348080964e-07	-0.340825759272852	0.01	0.014	0.0168677070174096	3.09589526858581e-05	WDR75	Oligodendrocytes_SFG	int_AD_vs_no_AD	ENSG00000115368	protein_coding
5.31450312261329e-07	-0.449817485703977	0.069	0.092	0.0174443250496659	3.17064288237463e-05	RTKN	Oligodendrocytes_SFG	int_AD_vs_no_AD	ENSG00000114993	protein_coding
5.6998236359972e-07	0.182917999448491	0.076	0.068	0.0187091011027972	3.36782848492335e-05	CPQ	Oligodendrocytes_SFG	int_AD_vs_no_AD	ENSG00000104324	protein_coding
7.14058314662373e-07	-0.277542582459498	0.176	0.216	0.0234382501204777	4.17894127961932e-05	CIRBP	Oligodendrocytes_SFG	int_AD_vs_no_AD	ENSG00000099622	protein_coding
9.43174479131837e-07	-0.755951483290503	0.011	0.019	0.0309587591030234	5.46774261723126e-05	FARSA	Oligodendrocytes_SFG	int_AD_vs_no_AD	ENSG00000179115	protein_coding
1.02533198794982e-06	-0.344362226635657	0.096	0.123	0.0336554971724648	5.88847202425386e-05	MAPK8IP1	Oligodendrocytes_SFG	int_AD_vs_no_AD	ENSG00000121653	protein_coding
1.15811270335825e-06	0.263677323458429	0.023	0.019	0.0380138913750313	6.58944681679302e-05	FANCC	Oligodendrocytes_SFG	int_AD_vs_no_AD	ENSG00000158169	protein_coding
1.49186509160408e-06	0.195849406519826	0.33	0.297	0.0489689797668123	8.37975737299069e-05	ERBB2IP	Oligodendrocytes_SFG	int_AD_vs_no_AD	NA	NA
1.50003793495358e-06	-0.173269923820585	0.089	0.1	0.0492372451769164	8.37975737299069e-05	TLE4	Oligodendrocytes_SFG	int_AD_vs_no_AD	ENSG00000106829	protein_coding
1.75609502362844e-06	0.440040474872594	0.031	0.023	0.0576420630555798	9.72180533351058e-05	NFKBIZ	Oligodendrocytes_SFG	int_AD_vs_no_AD	ENSG00000144802	protein_coding
1.8612600151088e-06	-0.391116950465561	0.079	0.105	0.0610939987359312	0.000102120024936103	SLC6A8	Oligodendrocytes_SFG	int_AD_vs_no_AD	ENSG00000130821	protein_coding
1.89897330788942e-06	-0.204415226063485	0.354	0.396	0.0623318998581623	0.000103267176787438	SPOCK1	Oligodendrocytes_SFG	int_AD_vs_no_AD	ENSG00000152377	protein_coding
1.9375504484538e-06	-1.36097514268626	0.032	0.085	0.0635981559200475	0.000104440767594286	CHRM5	Oligodendrocytes_SFG	int_AD_vs_no_AD	ENSG00000184984	protein_coding
1.96881996600541e-06	-0.447822746304428	0.021	0.029	0.0646245465641617	0.000105203466879159	GTF2H2	Oligodendrocytes_SFG	int_AD_vs_no_AD	ENSG00000145736	protein_coding
2.07762256804689e-06	-0.608980236765454	0.034	0.053	0.068195883173571	0.000110060264488346	FCHO1	Oligodendrocytes_SFG	int_AD_vs_no_AD	ENSG00000130475	protein_coding
2.56337543112765e-06	0.282531500477747	0.714	0.646	0.0841402351513339	0.000134631983113499	PPP2R2B	Oligodendrocytes_SFG	int_AD_vs_no_AD	ENSG00000156475	protein_coding
3.23528821667192e-06	-0.183889072822687	0.021	0.024	0.106195100424039	0.000168481746537703	ULK4	Oligodendrocytes_SFG	int_AD_vs_no_AD	ENSG00000168038	protein_coding
3.30005656502705e-06	0.158904605926887	0.326	0.295	0.108321056690448	0.000170410483967153	MAN2A1	Oligodendrocytes_SFG	int_AD_vs_no_AD	ENSG00000112893	protein_coding
3.3421161852744e-06	-1.0043353701826	0.107	0.202	0.109701621665447	0.00017114419965426	PPP1R14A	Oligodendrocytes_SFG	int_AD_vs_no_AD	ENSG00000167641	protein_coding
3.53087167323151e-06	-0.363019344290602	0.028	0.037	0.115897331802151	0.000179315755636427	GTF2H2C	Oligodendrocytes_SFG	int_AD_vs_no_AD	ENSG00000183474	protein_coding
3.58082245055353e-06	0.231846155850657	0.44	0.379	0.117536916116969	0.000180361917693864	NCKAP5	Oligodendrocytes_SFG	int_AD_vs_no_AD	ENSG00000176771	protein_coding
3.62160046210091e-06	-0.12926112082744	0.035	0.038	0.118875413568	0.000180932803574066	RPTOR	Oligodendrocytes_SFG	int_AD_vs_no_AD	ENSG00000141564	protein_coding
3.86039838462073e-06	0.158215748755257	0.677	0.642	0.126713716576791	0.000191307645753987	DLG2	Oligodendrocytes_SFG	int_AD_vs_no_AD	ENSG00000150672	protein_coding
3.92128726974369e-06	0.198429754071499	0.624	0.562	0.128712333342067	0.000191780219815452	SLC44A1	Oligodendrocytes_SFG	int_AD_vs_no_AD	ENSG00000070214	protein_coding
3.93235275781074e-06	0.498683136561016	0.566	0.434	0.12907554692238	0.000191780219815452	PIP4K2A	Oligodendrocytes_SFG	int_AD_vs_no_AD	ENSG00000150867	protein_coding
4.34439040132028e-06	-0.265846808108168	0.099	0.122	0.142600270532937	0.000210206921386717	ACAP3	Oligodendrocytes_SFG	int_AD_vs_no_AD	ENSG00000131584	protein_coding
4.39793908912451e-06	-0.317684547795062	0.046	0.059	0.144357952661423	0.00021113543517711	ABHD17A	Oligodendrocytes_SFG	int_AD_vs_no_AD	ENSG00000129968	protein_coding
4.44697200895328e-06	0.169738068574761	0.026	0.023	0.145967409221882	0.000211834441821844	ADAMTSL3	Oligodendrocytes_SFG	int_AD_vs_no_AD	ENSG00000156218	protein_coding
4.50850181197747e-06	0.15699615512956	0.046	0.042	0.147987063476348	0.000213113412573858	SLC38A2	Oligodendrocytes_SFG	int_AD_vs_no_AD	ENSG00000134294	protein_coding
4.59627506742677e-06	-0.370190678531892	0.015	0.02	0.150868132813216	0.000215603895338454	PHKA2	Oligodendrocytes_SFG	int_AD_vs_no_AD	ENSG00000044446	protein_coding
4.94715293867559e-06	-0.279425214608709	0.022	0.027	0.162385348059088	0.00023030496066789	RP11-371F15.3	Oligodendrocytes_SFG	int_AD_vs_no_AD	NA	NA
5.07973900458553e-06	1.26694022760013	0.138	0.066	0.166737353086515	0.000234699219422391	LAMA2	Oligodendrocytes_SFG	int_AD_vs_no_AD	ENSG00000196569	protein_coding
5.72177931938973e-06	-0.481530621800171	0.012	0.016	0.187811684379648	0.000262390551624253	SLC20A1	Oligodendrocytes_SFG	int_AD_vs_no_AD	ENSG00000144136	protein_coding
5.81854294381155e-06	-0.807485324095389	0.028	0.049	0.19098785358767	0.000264851454738681	CHADL	Oligodendrocytes_SFG	int_AD_vs_no_AD	ENSG00000100399	protein_coding
6.88131200169657e-06	-0.236543843543771	0.032	0.036	0.225872185143688	0.000310923987135481	FADS1	Oligodendrocytes_SFG	int_AD_vs_no_AD	ENSG00000149485	protein_coding
7.08908003700233e-06	-0.118433337936405	0.011	0.011	0.232691963134565	0.000317973699469922	FIG4	Oligodendrocytes_SFG	int_AD_vs_no_AD	ENSG00000112367	protein_coding
7.44659521323665e-06	0.880231451379776	0.041	0.022	0.24442704127928	0.000331589330328545	SLC1A2	Oligodendrocytes_SFG	int_AD_vs_no_AD	ENSG00000110436	protein_coding
7.93504613723529e-06	-0.211755388070904	0.025	0.029	0.260459954408611	0.000350797543261229	ILF3	Oligodendrocytes_SFG	int_AD_vs_no_AD	ENSG00000129351	protein_coding
8.77604562260263e-06	-0.606371384262697	0.013	0.019	0.288064921516309	0.000385205716792094	HS3ST4	Oligodendrocytes_SFG	int_AD_vs_no_AD	ENSG00000182601	protein_coding
9.1830323961198e-06	0.234622290501301	0.069	0.059	0.301423855370236	0.000400210879958554	DYNC1I1	Oligodendrocytes_SFG	int_AD_vs_no_AD	ENSG00000158560	protein_coding
9.84969338195473e-06	-0.263483670739688	0.029	0.034	0.323306335569282	0.000426242012902196	TMEM57	Oligodendrocytes_SFG	int_AD_vs_no_AD	NA	NA
1.0492038730017e-05	0.382334035368323	0.261	0.205	0.344390679274079	0.000450864181789893	CLMN	Oligodendrocytes_SFG	int_AD_vs_no_AD	ENSG00000165959	protein_coding
1.19653273804285e-05	0.27158995418911	0.012	0.01	0.392749905935184	0.000510603727449535	PGBD1	Oligodendrocytes_SFG	int_AD_vs_no_AD	ENSG00000137338	protein_coding
1.25426632414257e-05	-0.102456936162277	0.129	0.141	0.411700378236557	0.000531549418059041	PRNP	Oligodendrocytes_SFG	int_AD_vs_no_AD	ENSG00000171867	protein_coding
1.28046716017446e-05	-0.394067780549832	0.012	0.015	0.420300540655664	0.000538936349265208	DHX38	Oligodendrocytes_SFG	int_AD_vs_no_AD	ENSG00000140829	protein_coding
1.31409411663551e-05	-0.130494955213282	0.198	0.214	0.431338252844441	0.000549327098416683	ZSWIM6	Oligodendrocytes_SFG	int_AD_vs_no_AD	ENSG00000130449	protein_coding
1.36586385501649e-05	-0.627044952527446	0.015	0.024	0.448331151770613	0.000567110364126779	SMIM13	Oligodendrocytes_SFG	int_AD_vs_no_AD	ENSG00000224531	protein_coding
1.38387737911232e-05	-0.137662113181942	0.107	0.12	0.454243910919827	0.000570733321788267	GDI1	Oligodendrocytes_SFG	int_AD_vs_no_AD	ENSG00000203879	protein_coding
1.50032200336621e-05	0.380372519035037	0.01	0.008	0.492465694384924	0.00061463191404569	IKZF5	Oligodendrocytes_SFG	int_AD_vs_no_AD	ENSG00000095574	protein_coding
1.52133479928286e-05	-0.41421897517345	0.262	0.334	0.499362934516606	0.000617880334564339	MOBP	Oligodendrocytes_SFG	int_AD_vs_no_AD	ENSG00000168314	protein_coding
1.54799344596727e-05	0.118817042127157	0.01	0.008	0.508113368704296	0.000617880334564339	NUP43	Oligodendrocytes_SFG	int_AD_vs_no_AD	ENSG00000120253	protein_coding
1.55729436079397e-05	-0.206226353130487	0.08	0.09	0.511166300987011	0.000617880334564339	TMBIM6	Oligodendrocytes_SFG	int_AD_vs_no_AD	ENSG00000139644	protein_coding
1.55788319053103e-05	-0.414327930616295	0.103	0.138	0.511359578459907	0.000617880334564339	INF2	Oligodendrocytes_SFG	int_AD_vs_no_AD	ENSG00000203485	protein_coding
1.55852647449101e-05	-0.595701641719483	0.015	0.022	0.511570729986929	0.000617880334564339	TBC1D9B	Oligodendrocytes_SFG	int_AD_vs_no_AD	ENSG00000197226	protein_coding
1.63627416833091e-05	-0.384014115885909	0.027	0.034	0.537090633012939	0.000644545177204709	NR3C2	Oligodendrocytes_SFG	int_AD_vs_no_AD	ENSG00000151623	protein_coding
1.68719584758183e-05	-0.2689518833792	0.012	0.015	0.553805165010261	0.000656611167487063	NAB1	Oligodendrocytes_SFG	int_AD_vs_no_AD	ENSG00000138386	protein_coding
1.68827606937276e-05	0.531652793491612	0.03	0.021	0.554159737010914	0.000656611167487063	RP11-160H12.2	Oligodendrocytes_SFG	int_AD_vs_no_AD	NA	NA
1.74255476499385e-05	0.16790182262664	0.022	0.02	0.571976176061581	0.000669671869938103	CTC-444N24.11	Oligodendrocytes_SFG	int_AD_vs_no_AD	NA	NA
1.74365336354917e-05	0.12407988880251	0.041	0.038	0.57233678005138	0.000669671869938103	IQCK	Oligodendrocytes_SFG	int_AD_vs_no_AD	ENSG00000174628	protein_coding
1.90133719916216e-05	0.471949438569005	0.236	0.179	0.624094922252987	0.000725696713593259	HHIP	Oligodendrocytes_SFG	int_AD_vs_no_AD	ENSG00000164161	protein_coding
1.98011883287355e-05	-0.854989017327616	0.007	0.012	0.649954205702413	0.000751100631358515	CCDC125	Oligodendrocytes_SFG	int_AD_vs_no_AD	ENSG00000183323	protein_coding
2.03865121904852e-05	-0.23778951497608	0.172	0.199	0.669166876140487	0.000768559002518599	PLLP	Oligodendrocytes_SFG	int_AD_vs_no_AD	ENSG00000102934	protein_coding
2.07539289424369e-05	-0.519659751069366	0.019	0.028	0.68122696360655	0.000777639593605335	RAB3A	Oligodendrocytes_SFG	int_AD_vs_no_AD	ENSG00000105649	protein_coding
2.13110470843077e-05	-0.578002620503661	0.204	0.296	0.699513809495315	0.000793675056564065	AATK	Oligodendrocytes_SFG	int_AD_vs_no_AD	ENSG00000181409	protein_coding
2.19142627450881e-05	0.433621752651278	0.137	0.105	0.719313760344772	0.000811223762461244	RP3-399L15.3	Oligodendrocytes_SFG	int_AD_vs_no_AD	NA	NA
2.24774468565748e-05	-0.221419611173143	0.014	0.015	0.737799715620212	0.000827089287027858	AC007246.3	Oligodendrocytes_SFG	int_AD_vs_no_AD	NA	NA
2.39627258513282e-05	0.166326906035982	0.642	0.588	0.786552513343996	0.000876493752121497	MAGI2	Oligodendrocytes_SFG	int_AD_vs_no_AD	ENSG00000187391	protein_coding
2.61334966869506e-05	-0.166444009992843	0.075	0.085	0.857805895252468	0.000950238681309537	SH3GLB2	Oligodendrocytes_SFG	int_AD_vs_no_AD	ENSG00000148341	protein_coding
2.6591966168256e-05	-0.166847887694568	0.141	0.157	0.872854697506836	0.000961221365317255	SORT1	Oligodendrocytes_SFG	int_AD_vs_no_AD	ENSG00000134243	protein_coding
2.78260545404015e-05	-0.347034246706325	0.041	0.051	0.913362414234139	0.00099994798333782	MCAM	Oligodendrocytes_SFG	int_AD_vs_no_AD	ENSG00000076706	protein_coding
2.8550945431302e-05	-0.521701060275706	0.016	0.022	0.937156232837058	0.00101560121273257	SDHC	Oligodendrocytes_SFG	int_AD_vs_no_AD	ENSG00000143252	protein_coding
2.85921903665963e-05	-0.17888305271071	0.127	0.14	0.938510056593156	0.00101560121273257	NDRG2	Oligodendrocytes_SFG	int_AD_vs_no_AD	ENSG00000165795	protein_coding
3.17863262193904e-05	-0.370693272176023	0.022	0.028	1	0.00111770991677526	RCN2	Oligodendrocytes_SFG	int_AD_vs_no_AD	ENSG00000117906	protein_coding
3.18306322922165e-05	-0.181265704021705	0.021	0.024	1	0.00111770991677526	CDH18	Oligodendrocytes_SFG	int_AD_vs_no_AD	ENSG00000145526	protein_coding
3.22873314675087e-05	0.387530658309754	0.307	0.243	1	0.00112730484015819	ARAP2	Oligodendrocytes_SFG	int_AD_vs_no_AD	ENSG00000047365	protein_coding
3.52182647388788e-05	0.344584190244261	0.017	0.013	1	0.00122269060350514	ZNF439	Oligodendrocytes_SFG	int_AD_vs_no_AD	ENSG00000171291	protein_coding
3.84356732235666e-05	-0.360224325578037	0.019	0.025	1	0.00132689444920684	LCMT1	Oligodendrocytes_SFG	int_AD_vs_no_AD	ENSG00000205629	protein_coding
3.87092272467888e-05	-0.199990747114304	0.023	0.025	1	0.00132887263369563	C16orf72	Oligodendrocytes_SFG	int_AD_vs_no_AD	NA	NA
3.92441021031789e-05	-0.194536317022196	0.026	0.029	1	0.00133975004124463	ABCD4	Oligodendrocytes_SFG	int_AD_vs_no_AD	ENSG00000119688	protein_coding
3.98211360097986e-05	-0.511598656737742	0.013	0.018	1	0.00135193856784648	HOMER1	Oligodendrocytes_SFG	int_AD_vs_no_AD	ENSG00000152413	protein_coding
4.05467397573352e-05	0.258469032455668	0.013	0.011	1	0.00136900942752102	RBMX2	Oligodendrocytes_SFG	int_AD_vs_no_AD	ENSG00000134597	protein_coding
4.3645099617303e-05	0.255586129398581	0.336	0.285	1	0.0014611837254613	MARCH1	Oligodendrocytes_SFG	int_AD_vs_no_AD	NA	NA
4.37522873042929e-05	-0.239668846464127	0.035	0.042	1	0.0014611837254613	XPO1	Oligodendrocytes_SFG	int_AD_vs_no_AD	ENSG00000082898	protein_coding
4.53408310097272e-05	0.294327334066534	0.164	0.136	1	0.00150605084624202	ADARB2	Oligodendrocytes_SFG	int_AD_vs_no_AD	ENSG00000185736	protein_coding
4.80735144074618e-05	0.751877595287384	0.117	0.073	1	0.00158823519373039	SLC17A7	Oligodendrocytes_SFG	int_AD_vs_no_AD	ENSG00000104888	protein_coding
4.93303368167629e-05	0.3772409248695	0.138	0.106	1	0.0016210423515455	MAP4K5	Oligodendrocytes_SFG	int_AD_vs_no_AD	ENSG00000012983	protein_coding
5.08093551157844e-05	-0.149789934192114	0.02	0.022	1	0.0016607632297154	QSOX1	Oligodendrocytes_SFG	int_AD_vs_no_AD	ENSG00000116260	protein_coding
5.23989830564791e-05	0.309095105525636	0.014	0.011	1	0.00170366005757706	E4F1	Oligodendrocytes_SFG	int_AD_vs_no_AD	ENSG00000167967	protein_coding
5.32642701197276e-05	0.126991973223314	0.286	0.255	1	0.00172267863097751	QDPR	Oligodendrocytes_SFG	int_AD_vs_no_AD	ENSG00000151552	protein_coding
5.74998296277594e-05	-0.399424990719339	0.026	0.035	1	0.00184992907362608	ATXN3	Oligodendrocytes_SFG	int_AD_vs_no_AD	ENSG00000066427	protein_coding
5.79921060312574e-05	0.361387345401234	0.066	0.052	1	0.00185604943521915	KIAA0368	Oligodendrocytes_SFG	int_AD_vs_no_AD	NA	NA
6.05898557167583e-05	-0.398438262658927	0.016	0.021	1	0.00192914333357243	LRIG2	Oligodendrocytes_SFG	int_AD_vs_no_AD	ENSG00000198799	protein_coding
6.09772346893251e-05	-0.370693272176023	0.016	0.021	1	0.00193146962456651	SFT2D2	Oligodendrocytes_SFG	int_AD_vs_no_AD	ENSG00000213064	protein_coding
6.31151629298248e-05	0.462341365821318	0.02	0.015	1	0.00198124266470462	EPB41L5	Oligodendrocytes_SFG	int_AD_vs_no_AD	ENSG00000115109	protein_coding
6.31934194112459e-05	-0.229734879385147	0.027	0.031	1	0.00198124266470462	ZC3H14	Oligodendrocytes_SFG	int_AD_vs_no_AD	ENSG00000100722	protein_coding
6.50615046151889e-05	1.87126574137355	0.048	0.013	1	0.00202945657797125	LURAP1L-AS1	Oligodendrocytes_SFG	int_AD_vs_no_AD	ENSG00000235448	lncRNA
6.90278662266668e-05	-0.451416621332763	0.179	0.234	1	0.00214230423213569	CDK18	Oligodendrocytes_SFG	int_AD_vs_no_AD	ENSG00000117266	protein_coding
6.96118229104333e-05	0.195259579786748	0.184	0.161	1	0.00214957111449554	ZNF638	Oligodendrocytes_SFG	int_AD_vs_no_AD	ENSG00000075292	protein_coding
7.04390235559756e-05	-0.284101701818183	0.02	0.025	1	0.00216423899875735	POMGNT1	Oligodendrocytes_SFG	int_AD_vs_no_AD	ENSG00000085998	protein_coding
7.08700852619076e-05	0.399217388517601	0.303	0.23	1	0.00216520224044945	PTPRK	Oligodendrocytes_SFG	int_AD_vs_no_AD	ENSG00000152894	protein_coding
7.11750777169712e-05	-0.162827457294858	0.028	0.031	1	0.00216520224044945	MIDN	Oligodendrocytes_SFG	int_AD_vs_no_AD	ENSG00000167470	protein_coding
7.26824182228438e-05	-0.18256367535612	0.01	0.011	1	0.00220016482748461	TCEB1	Oligodendrocytes_SFG	int_AD_vs_no_AD	NA	NA
7.42193178253695e-05	-0.346010466358337	0.039	0.049	1	0.00223567503939655	SOGA1	Oligodendrocytes_SFG	int_AD_vs_no_AD	NA	NA
7.46358408907315e-05	-0.311233952839385	0.137	0.168	1	0.00223725484035876	MAP1B	Oligodendrocytes_SFG	int_AD_vs_no_AD	ENSG00000131711	protein_coding
8.08024591402667e-05	-0.718346180123532	0.014	0.023	1	0.0024103452010531	PELI2	Oligodendrocytes_SFG	int_AD_vs_no_AD	ENSG00000139946	protein_coding
8.2145279776031e-05	-0.424403858920791	0.062	0.083	1	0.00243856398175705	VWA1	Oligodendrocytes_SFG	int_AD_vs_no_AD	ENSG00000179403	protein_coding
8.49968678081777e-05	0.120402392090545	0.314	0.288	1	0.0025110853494291	PRUNE2	Oligodendrocytes_SFG	int_AD_vs_no_AD	ENSG00000106772	protein_coding
8.64580199907749e-05	-0.641995293993418	0.007	0.011	1	0.0025420312576235	LSG1	Oligodendrocytes_SFG	int_AD_vs_no_AD	ENSG00000041802	protein_coding
9.09536331971041e-05	-0.244516166098878	0.038	0.045	1	0.00266147655236288	MICU1	Oligodendrocytes_SFG	int_AD_vs_no_AD	ENSG00000107745	protein_coding
9.6798955237615e-05	0.206001612561533	0.02	0.017	1	0.00281909753523765	ARHGAP12	Oligodendrocytes_SFG	int_AD_vs_no_AD	ENSG00000165322	protein_coding
9.82611859696995e-05	-0.312687668740458	0.023	0.029	1	0.00284239037275012	SFXN1	Oligodendrocytes_SFG	int_AD_vs_no_AD	ENSG00000164466	protein_coding
9.85955418753733e-05	0.152195168865739	0.047	0.042	1	0.00284239037275012	MICU2	Oligodendrocytes_SFG	int_AD_vs_no_AD	ENSG00000165487	protein_coding
9.89864181885316e-05	-0.490789489897694	0.031	0.044	1	0.00284239037275012	ATN1	Oligodendrocytes_SFG	int_AD_vs_no_AD	ENSG00000111676	protein_coding
0.000101611467704729	0.124820619324213	0.529	0.492	1	0.00290419753044447	PTPRD	Oligodendrocytes_SFG	int_AD_vs_no_AD	ENSG00000153707	protein_coding
0.000102742873319657	-0.235675011815682	0.017	0.02	1	0.00292293961365413	PHF10	Oligodendrocytes_SFG	int_AD_vs_no_AD	ENSG00000130024	protein_coding
0.00010348308979433	-0.259972851942537	0.045	0.054	1	0.00293043127551224	SPG11	Oligodendrocytes_SFG	int_AD_vs_no_AD	ENSG00000104133	protein_coding
0.000106734854646091	-0.310789385518044	0.03	0.037	1	0.0030086499165148	CD99L2	Oligodendrocytes_SFG	int_AD_vs_no_AD	ENSG00000102181	protein_coding
0.000107380310164679	-0.357427726609982	0.025	0.032	1	0.00301302285827377	MEF2D	Oligodendrocytes_SFG	int_AD_vs_no_AD	ENSG00000116604	protein_coding
0.000112237221680554	-0.171432166009348	0.048	0.054	1	0.00313498966921366	EHMT1	Oligodendrocytes_SFG	int_AD_vs_no_AD	ENSG00000181090	protein_coding
0.000115335101403771	-0.24238783528418	0.01	0.011	1	0.00320694207296911	TXN	Oligodendrocytes_SFG	int_AD_vs_no_AD	ENSG00000136810	protein_coding
0.00011765893967483	0.121661622128594	0.107	0.096	1	0.00325682065000823	NF1	Oligodendrocytes_SFG	int_AD_vs_no_AD	ENSG00000196712	protein_coding
0.000122135103645896	-0.20953072295639	0.089	0.102	1	0.00336556148835889	PABPN1	Oligodendrocytes_SFG	int_AD_vs_no_AD	ENSG00000100836	protein_coding
0.000123316882930172	-0.31756034349548	0.023	0.028	1	0.00338295645359781	EXOC5	Oligodendrocytes_SFG	int_AD_vs_no_AD	ENSG00000070367	protein_coding
0.000124570537836871	0.349054529111512	0.511	0.421	1	0.00339206613050265	EDIL3	Oligodendrocytes_SFG	int_AD_vs_no_AD	ENSG00000164176	protein_coding
0.000124752961024182	0.108026452998235	0.065	0.063	1	0.00339206613050265	SYN1	Oligodendrocytes_SFG	int_AD_vs_no_AD	ENSG00000008056	protein_coding
0.000135315484420626	-0.279425214608709	0.014	0.016	1	0.00366305573464647	CYCS	Oligodendrocytes_SFG	int_AD_vs_no_AD	ENSG00000172115	protein_coding
0.000136356596628751	-0.388238701747634	0.014	0.019	1	0.00367504950124418	WBP2NL	Oligodendrocytes_SFG	int_AD_vs_no_AD	ENSG00000183066	protein_coding
0.000144171412040629	-0.201422702607435	0.024	0.027	1	0.00386870448467104	LARP7	Oligodendrocytes_SFG	int_AD_vs_no_AD	ENSG00000174720	protein_coding
0.00015477215703354	0.313530076865978	0.082	0.066	1	0.00413510828248305	ZNF365	Oligodendrocytes_SFG	int_AD_vs_no_AD	ENSG00000138311	protein_coding
0.000161028002577958	0.118296006677494	0.117	0.11	1	0.00428362370494178	CH17-189H20.1	Oligodendrocytes_SFG	int_AD_vs_no_AD	NA	NA
0.000165627476213165	0.132938150371809	0.024	0.022	1	0.00438698638504268	SNX13	Oligodendrocytes_SFG	int_AD_vs_no_AD	ENSG00000071189	protein_coding
0.000166902200902964	0.453929126005118	0.026	0.02	1	0.00440177692939363	TBC1D3P1-DHX40P1	Oligodendrocytes_SFG	int_AD_vs_no_AD	ENSG00000267104	lncRNA
0.000169057465007107	-0.176331721644606	0.036	0.04	1	0.00443956462593451	APOLD1	Oligodendrocytes_SFG	int_AD_vs_no_AD	ENSG00000178878	protein_coding
0.000175061146928423	0.236087338750824	0.147	0.13	1	0.00457766275691558	GRIN1	Oligodendrocytes_SFG	int_AD_vs_no_AD	ENSG00000176884	protein_coding
0.000179954555405314	0.413437096817484	0.07	0.053	1	0.00468568111426124	UHRF2	Oligodendrocytes_SFG	int_AD_vs_no_AD	ENSG00000147854	protein_coding
0.000189542928165272	0.592174295119385	0.044	0.03	1	0.00491452022605738	KHDRBS3	Oligodendrocytes_SFG	int_AD_vs_no_AD	ENSG00000131773	protein_coding
0.000195497902978283	-0.512712277048451	0.011	0.015	1	0.00504762442773759	ASAH1	Oligodendrocytes_SFG	int_AD_vs_no_AD	ENSG00000104763	protein_coding
0.000205561128360882	0.337664257722407	0.148	0.119	1	0.0052655506119703	ABCA8	Oligodendrocytes_SFG	int_AD_vs_no_AD	ENSG00000141338	protein_coding
0.000205652098758807	-0.483378783090284	0.063	0.09	1	0.0052655506119703	PRKCSH	Oligodendrocytes_SFG	int_AD_vs_no_AD	ENSG00000130175	protein_coding
0.000209291518742998	-0.456249775068706	0.022	0.032	1	0.00533649951317727	PRRT1	Oligodendrocytes_SFG	int_AD_vs_no_AD	ENSG00000204314	protein_coding
0.00021674170740468	-0.479723865094541	0.022	0.031	1	0.00550362723967669	IVNS1ABP	Oligodendrocytes_SFG	int_AD_vs_no_AD	ENSG00000116679	protein_coding
0.000221793089677237	0.241872521924973	0.129	0.11	1	0.00558784608302802	GPR37	Oligodendrocytes_SFG	int_AD_vs_no_AD	ENSG00000170775	protein_coding
0.000221877045444888	0.162280235132215	0.018	0.016	1	0.00558784608302802	CEP78	Oligodendrocytes_SFG	int_AD_vs_no_AD	ENSG00000148019	protein_coding
0.000227130936726733	0.196849914192002	0.184	0.165	1	0.0056968147191256	CSMD1	Oligodendrocytes_SFG	int_AD_vs_no_AD	ENSG00000183117	protein_coding
0.000231379938401292	-0.257851802660357	0.012	0.014	1	0.00577979561575585	UTP6	Oligodendrocytes_SFG	int_AD_vs_no_AD	ENSG00000108651	protein_coding
0.000233579421061328	0.531931638006391	0.161	0.114	1	0.00581111555636381	NECAB1	Oligodendrocytes_SFG	int_AD_vs_no_AD	ENSG00000123119	protein_coding
0.000242282982139421	-0.659068807352359	0.027	0.041	1	0.00600334244051106	NPRL3	Oligodendrocytes_SFG	int_AD_vs_no_AD	ENSG00000103148	protein_coding
0.000257572828822067	-0.396801711708873	0.196	0.249	1	0.00632259819005057	MYRF	Oligodendrocytes_SFG	int_AD_vs_no_AD	ENSG00000124920	protein_coding
0.000258877054984698	0.175865894588214	0.164	0.148	1	0.00632259819005057	PCSK6	Oligodendrocytes_SFG	int_AD_vs_no_AD	ENSG00000140479	protein_coding
0.000258994570681722	-0.385655540733632	0.013	0.017	1	0.00632259819005057	DHPS	Oligodendrocytes_SFG	int_AD_vs_no_AD	ENSG00000095059	protein_coding
0.000259283115360902	-0.19968486456447	0.027	0.032	1	0.00632259819005057	PFDN2	Oligodendrocytes_SFG	int_AD_vs_no_AD	ENSG00000143256	protein_coding
0.000265386709339092	-0.265619415083679	0.021	0.026	1	0.00644585505489613	CCDC84	Oligodendrocytes_SFG	int_AD_vs_no_AD	NA	NA
0.00026676414463523	0.238561153801639	0.073	0.062	1	0.00645380184560429	NFIB	Oligodendrocytes_SFG	int_AD_vs_no_AD	ENSG00000147862	protein_coding
0.00026846634168734	-0.480632306054529	0.029	0.041	1	0.00646951243007335	LIMA1	Oligodendrocytes_SFG	int_AD_vs_no_AD	ENSG00000050405	protein_coding
0.000270619756549777	0.183867453277356	0.263	0.233	1	0.00649593126561867	PDE8A	Oligodendrocytes_SFG	int_AD_vs_no_AD	ENSG00000073417	protein_coding
0.000272523994390597	0.17178589722362	0.034	0.031	1	0.00651618655848333	MAPK8IP2	Oligodendrocytes_SFG	int_AD_vs_no_AD	ENSG00000008735	protein_coding
0.000275020050927977	-0.169361493375138	0.076	0.085	1	0.00655038067035822	SLC25A13	Oligodendrocytes_SFG	int_AD_vs_no_AD	ENSG00000004864	protein_coding
0.000279974328348862	-0.129701860970494	0.042	0.046	1	0.00662886204957438	TMEM63B	Oligodendrocytes_SFG	int_AD_vs_no_AD	ENSG00000137216	protein_coding
0.00028135265869069	0.44159651754563	0.282	0.21	1	0.00662886204957438	ARHGAP21	Oligodendrocytes_SFG	int_AD_vs_no_AD	ENSG00000107863	protein_coding
0.000281551341731312	-0.489992200548368	0.027	0.037	1	0.00662886204957438	NFE2L1	Oligodendrocytes_SFG	int_AD_vs_no_AD	ENSG00000082641	protein_coding
0.000285302547830306	-0.464309676522356	0.036	0.05	1	0.00669154258174515	CMTM5	Oligodendrocytes_SFG	int_AD_vs_no_AD	ENSG00000166091	protein_coding
0.000293631451106454	0.160558641800365	0.102	0.094	1	0.00686070443744927	RNF144A	Oligodendrocytes_SFG	int_AD_vs_no_AD	ENSG00000151692	protein_coding
0.000298778244739932	-0.118985284015019	0.076	0.084	1	0.00694298560037746	WDFY2	Oligodendrocytes_SFG	int_AD_vs_no_AD	ENSG00000139668	protein_coding
0.000299412723205863	-0.417871984577854	0.043	0.057	1	0.00694298560037746	ZER1	Oligodendrocytes_SFG	int_AD_vs_no_AD	ENSG00000160445	protein_coding
0.000306099556060279	-0.56670716668918	0.009	0.014	1	0.00706666255292893	SS18L2	Oligodendrocytes_SFG	int_AD_vs_no_AD	ENSG00000008324	protein_coding
0.00030704620042832	-0.355812860390998	0.044	0.058	1	0.00706666255292893	HCN2	Oligodendrocytes_SFG	int_AD_vs_no_AD	ENSG00000099822	protein_coding
0.000311152619459742	0.39982488170121	0.063	0.05	1	0.00711798880640126	LINC00844	Oligodendrocytes_SFG	int_AD_vs_no_AD	ENSG00000237949	lncRNA
0.000311593000638233	0.691635663955183	0.167	0.105	1	0.00711798880640126	MIR181A1HG	Oligodendrocytes_SFG	int_AD_vs_no_AD	ENSG00000229989	lncRNA
0.000315622678259939	-0.156568466823175	0.079	0.088	1	0.00718333836261972	SLC1A3	Oligodendrocytes_SFG	int_AD_vs_no_AD	ENSG00000079215	protein_coding
0.000345144810452626	0.275680980305038	0.176	0.145	1	0.00782625409679479	NFASC	Oligodendrocytes_SFG	int_AD_vs_no_AD	ENSG00000163531	protein_coding
0.00036843556502585	0.185168109144367	0.043	0.038	1	0.00832366377604355	CCSER1	Oligodendrocytes_SFG	int_AD_vs_no_AD	ENSG00000184305	protein_coding
0.000374182042892792	-0.722915289376985	0.008	0.013	1	0.00842252254057218	GRASP	Oligodendrocytes_SFG	int_AD_vs_no_AD	NA	NA
0.000381563926179683	-1.10083865776389	0.13	0.267	1	0.00855733695756991	PDE1A	Oligodendrocytes_SFG	int_AD_vs_no_AD	ENSG00000115252	protein_coding
0.000405693499517142	-0.251812983400849	0.033	0.04	1	0.00903692676680178	C6orf62	Oligodendrocytes_SFG	int_AD_vs_no_AD	ENSG00000112308	protein_coding
0.000406527557722791	-0.418587962280335	0.036	0.049	1	0.00903692676680178	GCC2	Oligodendrocytes_SFG	int_AD_vs_no_AD	ENSG00000135968	protein_coding
0.00040736024644493	0.335392233089684	0.759	0.678	1	0.00903692676680178	CTNNA3	Oligodendrocytes_SFG	int_AD_vs_no_AD	ENSG00000183230	protein_coding
0.000417172852049908	-0.26254349798508	0.048	0.058	1	0.00922132077642693	KAT2A	Oligodendrocytes_SFG	int_AD_vs_no_AD	ENSG00000108773	protein_coding
0.000418890521303916	0.206001612561533	0.013	0.011	1	0.00922610126671169	CAAP1	Oligodendrocytes_SFG	int_AD_vs_no_AD	ENSG00000120159	protein_coding
0.000423209440699785	0.380372519035037	0.04	0.031	1	0.00928793576107206	RPL19	Oligodendrocytes_SFG	int_AD_vs_no_AD	ENSG00000108298	protein_coding
0.000432449369059108	-0.155296809587127	0.035	0.039	1	0.00945694438743139	WDR60	Oligodendrocytes_SFG	int_AD_vs_no_AD	NA	NA
0.000440913361930029	-0.223493939411002	0.022	0.026	1	0.00960784613141853	SZT2	Oligodendrocytes_SFG	int_AD_vs_no_AD	ENSG00000198198	protein_coding
0.000445195941846191	-0.114365968338213	0.017	0.018	1	0.00966688714715494	SGK3	Oligodendrocytes_SFG	int_AD_vs_no_AD	ENSG00000104205	protein_coding
0.000451749621102295	-0.221419611173143	0.014	0.016	1	0.00977465289321691	SF3A2	Oligodendrocytes_SFG	int_AD_vs_no_AD	ENSG00000104897	protein_coding
0.00046156409100884	-0.152339753367989	0.032	0.036	1	0.00995196961140113	SLC23A2	Oligodendrocytes_SFG	int_AD_vs_no_AD	ENSG00000089057	protein_coding
0.000465262119653193	-0.240896985672448	0.047	0.057	1	0.00999662841003102	CDC42EP1	Oligodendrocytes_SFG	int_AD_vs_no_AD	ENSG00000128283	protein_coding
0.0004751625791386	0.117437640298719	0.226	0.207	1	0.0101452177154329	PLEKHH1	Oligodendrocytes_SFG	int_AD_vs_no_AD	ENSG00000054690	protein_coding
0.000477116496170738	0.215024993207005	0.472	0.414	1	0.0101452177154329	ANK3	Oligodendrocytes_SFG	int_AD_vs_no_AD	ENSG00000151150	protein_coding
0.000477130662288055	0.12753694742062	0.264	0.239	1	0.0101452177154329	TJP1	Oligodendrocytes_SFG	int_AD_vs_no_AD	ENSG00000104067	protein_coding
0.000492676740804666	0.218250622547651	0.115	0.098	1	0.0104396502491196	PARK2	Oligodendrocytes_SFG	int_AD_vs_no_AD	NA	NA
0.000501381713541767	-0.532370802818919	0.019	0.028	1	0.0105875966656844	GAL3ST1	Oligodendrocytes_SFG	int_AD_vs_no_AD	ENSG00000128242	protein_coding
0.000514755516977788	-0.368199694779153	0.095	0.122	1	0.0108327830542072	ACTN4	Oligodendrocytes_SFG	int_AD_vs_no_AD	ENSG00000130402	protein_coding
0.000531474427249069	0.298232485489213	0.176	0.144	1	0.0111464517250701	SYNJ2	Oligodendrocytes_SFG	int_AD_vs_no_AD	ENSG00000078269	protein_coding
0.000543969913501636	0.109989817397729	0.132	0.124	1	0.0113697112873046	LIPA	Oligodendrocytes_SFG	int_AD_vs_no_AD	ENSG00000107798	protein_coding
0.000562250054751209	-0.122216962032399	0.019	0.02	1	0.011711954530326	ANAPC10	Oligodendrocytes_SFG	int_AD_vs_no_AD	ENSG00000164162	protein_coding
0.000577681922056276	-0.110257732239138	0.142	0.149	1	0.0119927547670129	DOCK1	Oligodendrocytes_SFG	int_AD_vs_no_AD	ENSG00000150760	protein_coding
0.000604791688217133	-0.299107580470409	0.024	0.029	1	0.012513282572708	CFDP1	Oligodendrocytes_SFG	int_AD_vs_no_AD	ENSG00000153774	protein_coding
0.000612046070393695	-0.112527905863964	0.024	0.026	1	0.0126208828945277	VPS35	Oligodendrocytes_SFG	int_AD_vs_no_AD	ENSG00000069329	protein_coding
0.000628687514209692	-0.127662590376799	0.132	0.143	1	0.0129206848656139	UGT8	Oligodendrocytes_SFG	int_AD_vs_no_AD	ENSG00000174607	protein_coding
0.000642138996352062	-0.282667227300861	0.04	0.048	1	0.0131531471086114	PHLDA3	Oligodendrocytes_SFG	int_AD_vs_no_AD	ENSG00000174307	protein_coding
0.000661094745113993	-0.776924874079526	0.024	0.04	1	0.013496435909387	MAP3K13	Oligodendrocytes_SFG	int_AD_vs_no_AD	ENSG00000073803	protein_coding
0.000678144980559594	0.148236232003091	0.377	0.339	1	0.0137793089439493	AGAP1	Oligodendrocytes_SFG	int_AD_vs_no_AD	ENSG00000157985	protein_coding
0.00067943541253322	-0.202573636087615	0.027	0.031	1	0.0137793089439493	NDUFA4	Oligodendrocytes_SFG	int_AD_vs_no_AD	ENSG00000189043	protein_coding
0.000713525234541269	-0.345220676334392	0.031	0.04	1	0.0144230676521582	ANKZF1	Oligodendrocytes_SFG	int_AD_vs_no_AD	ENSG00000163516	protein_coding
0.000725759552573502	0.200764964195385	0.026	0.023	1	0.0146222703297186	INTS6	Oligodendrocytes_SFG	int_AD_vs_no_AD	ENSG00000102786	protein_coding
0.000728409727261095	0.221878895276409	0.412	0.36	1	0.0146277051438543	ZEB2	Oligodendrocytes_SFG	int_AD_vs_no_AD	ENSG00000169554	protein_coding
0.000732191416972854	0.157290198088301	0.312	0.28	1	0.0146482606320286	FRYL	Oligodendrocytes_SFG	int_AD_vs_no_AD	ENSG00000075539	protein_coding
0.000734200858366935	-0.459131236843606	0.013	0.018	1	0.0146482606320286	LRRC49	Oligodendrocytes_SFG	int_AD_vs_no_AD	ENSG00000137821	protein_coding
0.000753668977351289	0.218424746585572	0.161	0.141	1	0.014969182589757	C9orf3	Oligodendrocytes_SFG	int_AD_vs_no_AD	NA	NA
0.000755158112746083	-0.131800561674233	0.022	0.023	1	0.014969182589757	GPC5	Oligodendrocytes_SFG	int_AD_vs_no_AD	ENSG00000179399	protein_coding
0.000759094629101271	0.127917892880134	0.087	0.079	1	0.0149988311762936	EIF1	Oligodendrocytes_SFG	int_AD_vs_no_AD	ENSG00000173812	protein_coding
0.000774167714326848	0.215985701134155	0.027	0.023	1	0.0152476301427515	H2AFY	Oligodendrocytes_SFG	int_AD_vs_no_AD	NA	NA
0.000796400689208126	-0.113236214920348	0.055	0.061	1	0.0156354065021851	PI4KA	Oligodendrocytes_SFG	int_AD_vs_no_AD	ENSG00000241973	protein_coding
0.000821716389741098	-0.392987016645798	0.162	0.209	1	0.0160810420858568	MOG	Oligodendrocytes_SFG	int_AD_vs_no_AD	ENSG00000204655	protein_coding
0.000839332011232415	0.168627341898097	0.035	0.03	1	0.0163736355842006	RBL2	Oligodendrocytes_SFG	int_AD_vs_no_AD	ENSG00000103479	protein_coding
0.00085987866620516	-0.553819482607051	0.04	0.057	1	0.0167213746956668	CD82	Oligodendrocytes_SFG	int_AD_vs_no_AD	ENSG00000085117	protein_coding
0.000877545966391319	-0.322965147936285	0.058	0.072	1	0.0170111039857245	TTYH1	Oligodendrocytes_SFG	int_AD_vs_no_AD	ENSG00000167614	protein_coding
0.00089268008335419	-0.354713341912947	0.056	0.071	1	0.017250060101294	LSS	Oligodendrocytes_SFG	int_AD_vs_no_AD	ENSG00000160285	protein_coding
0.00089831152300541	0.200526482495381	0.329	0.288	1	0.0173044649180823	DLG1	Oligodendrocytes_SFG	int_AD_vs_no_AD	ENSG00000075711	protein_coding
0.000907901448953905	-0.619275217493334	0.01	0.015	1	0.0173322718831958	H2AFJ	Oligodendrocytes_SFG	int_AD_vs_no_AD	NA	NA
0.000907999120499745	0.300973760970204	0.039	0.031	1	0.0173322718831958	SESN1	Oligodendrocytes_SFG	int_AD_vs_no_AD	ENSG00000080546	protein_coding
0.000908216687776899	-0.753332781052429	0.054	0.09	1	0.0173322718831958	TMEM151A	Oligodendrocytes_SFG	int_AD_vs_no_AD	ENSG00000179292	protein_coding
0.000926700549476367	-0.160724096314486	0.032	0.037	1	0.0176302627756417	NDUFAF6	Oligodendrocytes_SFG	int_AD_vs_no_AD	ENSG00000156170	protein_coding
0.000939603482004588	-0.338214545816315	0.012	0.016	1	0.017820566039871	HMGCS1	Oligodendrocytes_SFG	int_AD_vs_no_AD	ENSG00000112972	protein_coding
0.000949428137852528	0.358004706006583	0.016	0.012	1	0.0179367385151299	PTRH2	Oligodendrocytes_SFG	int_AD_vs_no_AD	ENSG00000141378	protein_coding
0.000955745381497706	-0.239347775233374	0.099	0.117	1	0.0179367385151299	APBB1	Oligodendrocytes_SFG	int_AD_vs_no_AD	ENSG00000166313	protein_coding
0.000957340061790625	-0.239896850422071	0.012	0.014	1	0.0179367385151299	PEX2	Oligodendrocytes_SFG	int_AD_vs_no_AD	ENSG00000164751	protein_coding
0.000957404431727032	-0.106958018603944	0.011	0.011	1	0.0179367385151299	TDP2	Oligodendrocytes_SFG	int_AD_vs_no_AD	ENSG00000111802	protein_coding
0.000989670759973804	-0.712384621884815	0.016	0.026	1	0.0184848839514864	GNPTG	Oligodendrocytes_SFG	int_AD_vs_no_AD	ENSG00000090581	protein_coding
0.0010045602106443	-0.544298620106284	0.026	0.038	1	0.0187061287709371	RGS4	Oligodendrocytes_SFG	int_AD_vs_no_AD	ENSG00000117152	protein_coding
0.00106738901892634	0.381088319119624	0.01	0.007	1	0.0198160287652639	COMMD6	Oligodendrocytes_SFG	int_AD_vs_no_AD	ENSG00000188243	protein_coding
0.0010834811354726	0.22927139188438	0.012	0.01	1	0.0200495413393218	NUP210L	Oligodendrocytes_SFG	int_AD_vs_no_AD	ENSG00000143552	protein_coding
0.00108867795059423	0.216102202530502	0.117	0.101	1	0.0200495413393218	PTPRJ	Oligodendrocytes_SFG	int_AD_vs_no_AD	ENSG00000149177	protein_coding
0.0010897553795498	-0.381128724842334	0.021	0.027	1	0.0200495413393218	FZR1	Oligodendrocytes_SFG	int_AD_vs_no_AD	ENSG00000105325	protein_coding
0.00113474364246324	0.319530558191947	0.017	0.014	1	0.0208053414011483	HNRNPU-AS1	Oligodendrocytes_SFG	int_AD_vs_no_AD	NA	NA
0.00113760695049403	-0.292052822936459	0.02	0.025	1	0.0208053414011483	GALC	Oligodendrocytes_SFG	int_AD_vs_no_AD	ENSG00000054983	protein_coding
0.00115543340727259	-0.419602872656969	0.009	0.012	1	0.0210019781491245	PUS7	Oligodendrocytes_SFG	int_AD_vs_no_AD	ENSG00000091127	protein_coding
0.0011584706032004	0.547482504870295	0.02	0.014	1	0.0210019781491245	BMP2K	Oligodendrocytes_SFG	int_AD_vs_no_AD	ENSG00000138756	protein_coding
0.00115861197600541	-0.329610971776926	0.035	0.043	1	0.0210019781491245	PPP2R4	Oligodendrocytes_SFG	int_AD_vs_no_AD	NA	NA
0.00116254591717816	-0.207058237276868	0.022	0.027	1	0.0210113078266465	GANAB	Oligodendrocytes_SFG	int_AD_vs_no_AD	ENSG00000089597	protein_coding
0.00117077239409504	-0.18948308929591	0.024	0.027	1	0.0210979365446159	OR2L13	Oligodendrocytes_SFG	int_AD_vs_no_AD	ENSG00000196071	protein_coding
0.00117653971563828	0.241244033550456	0.092	0.078	1	0.021137221413438	LRP2	Oligodendrocytes_SFG	int_AD_vs_no_AD	ENSG00000081479	protein_coding
0.00118149498897774	2.23247382392272	0.014	0.003	1	0.021137221413438	PCDH9-AS1	Oligodendrocytes_SFG	int_AD_vs_no_AD	ENSG00000234527	lncRNA
0.00118386413501941	0.200463429020103	0.016	0.014	1	0.021137221413438	NDEL1	Oligodendrocytes_SFG	int_AD_vs_no_AD	ENSG00000166579	protein_coding
0.00118671137308969	0.203757918422072	0.04	0.035	1	0.021137221413438	ZNF706	Oligodendrocytes_SFG	int_AD_vs_no_AD	ENSG00000120963	protein_coding
0.00120636276485045	-0.172119470357691	0.21	0.236	1	0.0213761793923324	DIP2B	Oligodendrocytes_SFG	int_AD_vs_no_AD	ENSG00000066084	protein_coding
0.00120708449945311	0.132192764128988	0.047	0.043	1	0.0213761793923324	ANAPC16	Oligodendrocytes_SFG	int_AD_vs_no_AD	ENSG00000166295	protein_coding
0.00121356687550071	-0.516099033905607	0.108	0.155	1	0.0214292196837697	CAMK2N1	Oligodendrocytes_SFG	int_AD_vs_no_AD	ENSG00000162545	protein_coding
0.00122352090153815	0.112892208170051	0.021	0.019	1	0.0214852664055732	LINC00667	Oligodendrocytes_SFG	int_AD_vs_no_AD	ENSG00000263753	lncRNA
0.00122373364393013	-0.166483935688259	0.032	0.035	1	0.0214852664055732	DMTN	Oligodendrocytes_SFG	int_AD_vs_no_AD	ENSG00000158856	protein_coding
0.00124699451855918	-0.169507522530674	0.068	0.075	1	0.0218312858021258	ARHGAP1	Oligodendrocytes_SFG	int_AD_vs_no_AD	ENSG00000175220	protein_coding
0.00127187749368883	0.149418084195165	0.405	0.365	1	0.0222036568145393	DNM3	Oligodendrocytes_SFG	int_AD_vs_no_AD	ENSG00000197959	protein_coding
0.00127925627540978	-0.316041338296999	0.272	0.327	1	0.0222167407914155	RTN4	Oligodendrocytes_SFG	int_AD_vs_no_AD	ENSG00000115310	protein_coding
0.00127985780962752	0.670887661290938	0.025	0.016	1	0.0222167407914155	ADAM12	Oligodendrocytes_SFG	int_AD_vs_no_AD	ENSG00000148848	protein_coding
0.00130914666219968	-0.377400374172006	0.029	0.038	1	0.0226611443358227	GTF2IRD2B	Oligodendrocytes_SFG	int_AD_vs_no_AD	ENSG00000174428	protein_coding
0.00132390703211608	0.214910602915733	0.362	0.311	1	0.0228522716639137	DOCK5	Oligodendrocytes_SFG	int_AD_vs_no_AD	ENSG00000147459	protein_coding
0.00133227316075911	-0.10378105246374	0.026	0.028	1	0.022875410632187	YY1AP1	Oligodendrocytes_SFG	int_AD_vs_no_AD	ENSG00000163374	protein_coding
0.00133269275936907	1.87977338024054	0.029	0.008	1	0.022875410632187	LINC01099	Oligodendrocytes_SFG	int_AD_vs_no_AD	ENSG00000251504	lncRNA
0.00135307471013416	-0.15559662775585	0.047	0.051	1	0.0231605685063353	PRR18	Oligodendrocytes_SFG	int_AD_vs_no_AD	ENSG00000176381	protein_coding
0.00141209351688632	-0.468347206508388	0.015	0.021	1	0.0241036518368512	TRNAU1AP	Oligodendrocytes_SFG	int_AD_vs_no_AD	ENSG00000180098	protein_coding
0.00146727260087197	0.363718357200976	0.04	0.031	1	0.024976149951131	PTPN4	Oligodendrocytes_SFG	int_AD_vs_no_AD	ENSG00000088179	protein_coding
0.00147785519675287	-0.29685980794473	0.044	0.053	1	0.025086796088526	MAP6D1	Oligodendrocytes_SFG	int_AD_vs_no_AD	ENSG00000180834	protein_coding
0.00150294892911901	0.950580390837613	0.029	0.015	1	0.0254424825604306	PDE5A	Oligodendrocytes_SFG	int_AD_vs_no_AD	ENSG00000138735	protein_coding
0.00152933290199258	0.327255143023154	0.208	0.168	1	0.0258179963811659	KLHL32	Oligodendrocytes_SFG	int_AD_vs_no_AD	ENSG00000186231	protein_coding
0.00153407439057535	-0.516464411909559	0.011	0.015	1	0.0258270880276316	VOPP1	Oligodendrocytes_SFG	int_AD_vs_no_AD	ENSG00000154978	protein_coding
0.00154184091856275	-0.158673055148099	0.021	0.024	1	0.0258869192474538	SCARB1	Oligodendrocytes_SFG	int_AD_vs_no_AD	ENSG00000073060	protein_coding
0.0015478791648317	0.142000612632682	0.045	0.041	1	0.0258884961723311	RFX3-AS1	Oligodendrocytes_SFG	int_AD_vs_no_AD	NA	NA
0.00155036071463268	0.251424335113341	0.411	0.347	1	0.0258884961723311	ZBTB20	Oligodendrocytes_SFG	int_AD_vs_no_AD	ENSG00000181722	protein_coding
0.00155858245524857	0.350524740885757	0.385	0.318	1	0.0259552552506843	NKAIN2	Oligodendrocytes_SFG	int_AD_vs_no_AD	ENSG00000188580	protein_coding
0.001565781414023	-0.111480577294637	0.012	0.013	1	0.0260046669977604	ZNHIT6	Oligodendrocytes_SFG	int_AD_vs_no_AD	ENSG00000117174	protein_coding
0.00157267088125561	-0.355691108836776	0.015	0.019	1	0.0260486861598807	TWSG1	Oligodendrocytes_SFG	int_AD_vs_no_AD	ENSG00000128791	protein_coding
0.00158012113987341	-0.431064863023272	0.061	0.083	1	0.0261017322702206	FBXO7	Oligodendrocytes_SFG	int_AD_vs_no_AD	ENSG00000100225	protein_coding
0.00158906297963705	1.14227601495115	0.029	0.013	1	0.026179067050589	RP11-287D1.3	Oligodendrocytes_SFG	int_AD_vs_no_AD	NA	NA
0.00159678899268877	0.508829608254352	0.083	0.059	1	0.0262360116579478	ZNF565	Oligodendrocytes_SFG	int_AD_vs_no_AD	ENSG00000196357	protein_coding
0.00163673994179417	-0.513008853273339	0.024	0.034	1	0.0268207118462005	SPAST	Oligodendrocytes_SFG	int_AD_vs_no_AD	ENSG00000021574	protein_coding
0.00167994809681945	0.107196602506048	0.05	0.045	1	0.0274555347206264	SMG7	Oligodendrocytes_SFG	int_AD_vs_no_AD	ENSG00000116698	protein_coding
0.00170270282130077	0.101906347383166	0.064	0.059	1	0.0277536043418919	USP22	Oligodendrocytes_SFG	int_AD_vs_no_AD	ENSG00000124422	protein_coding
0.00174832009528283	0.147577875402652	0.398	0.359	1	0.0284217645119391	DOCK10	Oligodendrocytes_SFG	int_AD_vs_no_AD	ENSG00000135905	protein_coding
0.00181006353089594	0.225571546468806	0.403	0.349	1	0.0293478638452653	CLASP2	Oligodendrocytes_SFG	int_AD_vs_no_AD	ENSG00000163539	protein_coding
0.00182513832963031	0.292909677784698	0.02	0.017	1	0.029429441258154	TBK1	Oligodendrocytes_SFG	int_AD_vs_no_AD	ENSG00000183735	protein_coding
0.00182781666181084	-0.247135676652204	0.011	0.013	1	0.029429441258154	CEP70	Oligodendrocytes_SFG	int_AD_vs_no_AD	ENSG00000114107	protein_coding
0.00182946241832625	-0.569238951558103	0.018	0.028	1	0.029429441258154	RRP1	Oligodendrocytes_SFG	int_AD_vs_no_AD	ENSG00000160214	protein_coding
0.00185097774427649	-0.104125501252521	0.067	0.074	1	0.0296978021895014	DYM	Oligodendrocytes_SFG	int_AD_vs_no_AD	ENSG00000141627	protein_coding
0.0018814653600977	-0.360224325578037	0.009	0.012	1	0.0300511471181549	SLC35B2	Oligodendrocytes_SFG	int_AD_vs_no_AD	ENSG00000157593	protein_coding
0.00188278138982744	-0.595452708056387	0.01	0.014	1	0.0300511471181549	PEG10	Oligodendrocytes_SFG	int_AD_vs_no_AD	ENSG00000242265	protein_coding
0.00191598167255094	0.176614064744316	0.14	0.125	1	0.0304436397239458	SRPK2	Oligodendrocytes_SFG	int_AD_vs_no_AD	ENSG00000135250	protein_coding
0.00191728048383516	-0.274937823616395	0.021	0.025	1	0.0304436397239458	NEDD4L	Oligodendrocytes_SFG	int_AD_vs_no_AD	ENSG00000049759	protein_coding
0.00195951988555275	-0.202573636087615	0.028	0.031	1	0.0310341487028908	COX7A2L	Oligodendrocytes_SFG	int_AD_vs_no_AD	ENSG00000115944	protein_coding
0.00200551551917373	-0.86728760583566	0.011	0.02	1	0.0316809585226801	TIMMDC1	Oligodendrocytes_SFG	int_AD_vs_no_AD	ENSG00000113845	protein_coding
0.00201555379580377	0.360285647257821	0.095	0.075	1	0.0317578925005491	GREB1L	Oligodendrocytes_SFG	int_AD_vs_no_AD	ENSG00000141449	protein_coding
0.00202879451799775	0.619391258958894	0.027	0.017	1	0.031884762949095	RPS5	Oligodendrocytes_SFG	int_AD_vs_no_AD	ENSG00000083845	protein_coding
0.00203401302878859	-0.241457364409689	0.061	0.072	1	0.0318852297497599	KIAA2026	Oligodendrocytes_SFG	int_AD_vs_no_AD	NA	NA
0.00207466629573857	-1.09265670300298	0.004	0.01	1	0.0323777485965127	EGR1	Oligodendrocytes_SFG	int_AD_vs_no_AD	ENSG00000120738	protein_coding
0.00207596956013442	-0.297347122605972	0.013	0.015	1	0.0323777485965127	CDC42EP2	Oligodendrocytes_SFG	int_AD_vs_no_AD	ENSG00000149798	protein_coding
0.00213076913635855	-0.89528172327565	0.015	0.028	1	0.0331482945390462	ATXN7L3B	Oligodendrocytes_SFG	int_AD_vs_no_AD	ENSG00000253719	protein_coding
0.00213685539116601	0.405458625114094	0.099	0.075	1	0.0331590312593817	MKRN3	Oligodendrocytes_SFG	int_AD_vs_no_AD	ENSG00000179455	protein_coding
0.00214456692879913	-0.595701641719483	0.015	0.022	1	0.0331948709759966	CDC34	Oligodendrocytes_SFG	int_AD_vs_no_AD	ENSG00000099804	protein_coding
0.00215309734162021	-0.196757556938874	0.027	0.032	1	0.0332431737795382	LCNL1	Oligodendrocytes_SFG	int_AD_vs_no_AD	ENSG00000214402	protein_coding
0.00217984384474257	-0.180367234879762	0.076	0.086	1	0.033571780516148	LGI3	Oligodendrocytes_SFG	int_AD_vs_no_AD	ENSG00000168481	protein_coding
0.00219797726881014	-0.458773469937647	0.017	0.023	1	0.0337664257920958	PDE2A	Oligodendrocytes_SFG	int_AD_vs_no_AD	ENSG00000186642	protein_coding
0.00223312364417685	0.533091412564674	0.011	0.007	1	0.0342208099587699	TOX	Oligodendrocytes_SFG	int_AD_vs_no_AD	ENSG00000198846	protein_coding
0.00226979738353086	-0.255640549418658	0.026	0.031	1	0.0346501411765285	KIAA0196	Oligodendrocytes_SFG	int_AD_vs_no_AD	NA	NA
0.00227241772077152	0.150011663730751	0.029	0.026	1	0.0346501411765285	SHC4	Oligodendrocytes_SFG	int_AD_vs_no_AD	ENSG00000185634	protein_coding
0.00229259883131485	0.197833991441458	0.116	0.101	1	0.0348633210028172	KIF6	Oligodendrocytes_SFG	int_AD_vs_no_AD	ENSG00000164627	protein_coding
0.00229774532239885	-0.66608091251773	0.046	0.072	1	0.0348633210028172	DOHH	Oligodendrocytes_SFG	int_AD_vs_no_AD	ENSG00000129932	protein_coding
0.00230790431954141	-0.156568466823176	0.019	0.022	1	0.0349130659359616	COX7A2	Oligodendrocytes_SFG	int_AD_vs_no_AD	ENSG00000112695	protein_coding
0.00231238695458688	0.198526491999386	0.012	0.01	1	0.0349130659359616	ZNF562	Oligodendrocytes_SFG	int_AD_vs_no_AD	ENSG00000171466	protein_coding
0.00232230092342086	0.592469959643606	0.019	0.012	1	0.0349768117020127	RAP1B	Oligodendrocytes_SFG	int_AD_vs_no_AD	ENSG00000127314	protein_coding
0.0023551589307663	-0.509021428723996	0.024	0.034	1	0.035384967309435	RP11-384F7.2	Oligodendrocytes_SFG	int_AD_vs_no_AD	NA	NA
0.00243610043949141	0.197132952817157	0.222	0.194	1	0.0365117980504261	ENPP2	Oligodendrocytes_SFG	int_AD_vs_no_AD	ENSG00000136960	protein_coding
0.00247549474797188	-0.200205067108888	0.039	0.044	1	0.0369372786421934	SHFM1	Oligodendrocytes_SFG	int_AD_vs_no_AD	NA	NA
0.00248014503640124	-0.712384621884816	0.018	0.03	1	0.0369372786421934	RBM22	Oligodendrocytes_SFG	int_AD_vs_no_AD	ENSG00000086589	protein_coding
0.00248506395947561	0.228369425589987	0.018	0.016	1	0.0369372786421934	TAB1	Oligodendrocytes_SFG	int_AD_vs_no_AD	ENSG00000100324	protein_coding
0.0024902254207519	-0.19968486456447	0.028	0.032	1	0.0369372786421934	BAIAP2	Oligodendrocytes_SFG	int_AD_vs_no_AD	ENSG00000175866	protein_coding
0.00249868938187934	-0.433678057868693	0.037	0.05	1	0.0369372786421934	PSAT1	Oligodendrocytes_SFG	int_AD_vs_no_AD	ENSG00000135069	protein_coding
0.00250055458342595	-0.317644536839199	0.023	0.029	1	0.0369372786421934	SSU72	Oligodendrocytes_SFG	int_AD_vs_no_AD	ENSG00000160075	protein_coding
0.00251588160983103	-0.335824384781625	0.059	0.075	1	0.0370745623319226	TMEM59L	Oligodendrocytes_SFG	int_AD_vs_no_AD	ENSG00000105696	protein_coding
0.00256058537880012	-0.67791486824836	0.018	0.029	1	0.0376430553892984	ZNF345	Oligodendrocytes_SFG	int_AD_vs_no_AD	ENSG00000251247	protein_coding
0.0025989281540419	0.186238357740103	0.014	0.012	1	0.0381155453617839	FGF17	Oligodendrocytes_SFG	int_AD_vs_no_AD	ENSG00000158815	protein_coding
0.00261244595128789	-0.142007922294853	0.074	0.08	1	0.0381344539878308	MED13L	Oligodendrocytes_SFG	int_AD_vs_no_AD	ENSG00000123066	protein_coding
0.00261262898761217	-0.429450658613317	0.023	0.03	1	0.0381344539878308	STYXL1	Oligodendrocytes_SFG	int_AD_vs_no_AD	ENSG00000127952	protein_coding
0.0026628827029009	-0.348798917649371	0.013	0.017	1	0.0387758630552749	PPIL4	Oligodendrocytes_SFG	int_AD_vs_no_AD	ENSG00000131013	protein_coding
0.00274605951676716	-0.839032141052972	0.006	0.011	1	0.0398060416023814	RP11-277P12.20	Oligodendrocytes_SFG	int_AD_vs_no_AD	NA	NA
0.00274658448159637	-0.241457364409689	0.031	0.037	1	0.0398060416023814	ZNF483	Oligodendrocytes_SFG	int_AD_vs_no_AD	ENSG00000173258	protein_coding
0.00275665711941314	-0.544698092638503	0.014	0.021	1	0.0398580188206912	CPEB1-AS1	Oligodendrocytes_SFG	int_AD_vs_no_AD	ENSG00000259462	lncRNA
0.00279840385993665	-0.137522711132629	0.029	0.031	1	0.040366647228429	NCSTN	Oligodendrocytes_SFG	int_AD_vs_no_AD	ENSG00000162736	protein_coding
0.00282902207805718	0.335874436641237	0.128	0.101	1	0.040712741615132	CHN2	Oligodendrocytes_SFG	int_AD_vs_no_AD	ENSG00000106069	protein_coding
0.00288166050081598	-0.125419768252511	0.016	0.017	1	0.0413733733119491	RP11-426C22.5	Oligodendrocytes_SFG	int_AD_vs_no_AD	NA	NA
0.00289904629555276	0.10161057606093	0.175	0.166	1	0.0415259661682325	LINC00609	Oligodendrocytes_SFG	int_AD_vs_no_AD	ENSG00000257585	lncRNA
0.00292377417892575	-0.315013971379769	0.022	0.028	1	0.0417258277543575	CRELD1	Oligodendrocytes_SFG	int_AD_vs_no_AD	ENSG00000163703	protein_coding
0.00292657961954892	0.467065181754651	0.102	0.074	1	0.0417258277543575	C1QTNF3-AMACR	Oligodendrocytes_SFG	int_AD_vs_no_AD	ENSG00000273294	protein_coding
0.00298419076784193	0.194822435182411	0.146	0.127	1	0.0424487321027516	NAV1	Oligodendrocytes_SFG	int_AD_vs_no_AD	ENSG00000134369	protein_coding
0.00304009850112335	0.200484148912688	0.56	0.5	1	0.0431420543462927	SIK3	Oligodendrocytes_SFG	int_AD_vs_no_AD	ENSG00000160584	protein_coding
0.00304697340704492	0.144035859255141	0.05	0.044	1	0.0431420543462927	SNX9	Oligodendrocytes_SFG	int_AD_vs_no_AD	ENSG00000130340	protein_coding
0.00306451270484529	0.226589267670867	0.205	0.177	1	0.0432906449914352	PLXDC2	Oligodendrocytes_SFG	int_AD_vs_no_AD	ENSG00000120594	protein_coding
0.00313272472108981	0.269195439048727	0.019	0.016	1	0.0441527371814149	IRAK2	Oligodendrocytes_SFG	int_AD_vs_no_AD	ENSG00000134070	protein_coding
0.00315044108133563	-0.258666654441912	0.014	0.017	1	0.044300824816493	FBXO34	Oligodendrocytes_SFG	int_AD_vs_no_AD	ENSG00000178974	protein_coding
0.00321635023582806	-0.15824504463056	0.027	0.03	1	0.0451243657515147	ARFGEF2	Oligodendrocytes_SFG	int_AD_vs_no_AD	ENSG00000124198	protein_coding
0.00322594339778772	-0.162002352873803	0.048	0.055	1	0.0451558591786003	RHBDD2	Oligodendrocytes_SFG	int_AD_vs_no_AD	ENSG00000005486	protein_coding
0.00324603233473726	-0.140448801459899	0.039	0.044	1	0.045333792493092	USP31	Oligodendrocytes_SFG	int_AD_vs_no_AD	ENSG00000103404	protein_coding
0.00327349710131842	0.121468102349865	0.054	0.049	1	0.0456136954367385	RABEP1	Oligodendrocytes_SFG	int_AD_vs_no_AD	ENSG00000029725	protein_coding
0.0032904101740843	-0.114748291128549	0.227	0.239	1	0.0457456346600634	PTMA	Oligodendrocytes_SFG	int_AD_vs_no_AD	ENSG00000187514	protein_coding
0.00330749403338792	0.383083898270808	0.306	0.236	1	0.0458793472577173	PTK2	Oligodendrocytes_SFG	int_AD_vs_no_AD	ENSG00000169398	protein_coding
0.00333791234804317	-0.259992573958365	0.052	0.061	1	0.0461970076097416	CNKSR3	Oligodendrocytes_SFG	int_AD_vs_no_AD	ENSG00000153721	protein_coding
0.00341634720688471	-0.449542280890669	0.159	0.214	1	0.0471763001939474	SRCIN1	Oligodendrocytes_SFG	int_AD_vs_no_AD	ENSG00000277363	protein_coding
0.00342626858177811	0.353656429179368	0.328	0.264	1	0.0472072207063374	AKAP6	Oligodendrocytes_SFG	int_AD_vs_no_AD	ENSG00000151320	protein_coding
0.00347914200091781	0.304450100649627	0.169	0.136	1	0.0477771893887522	PPFIA2	Oligodendrocytes_SFG	int_AD_vs_no_AD	ENSG00000139220	protein_coding
0.00348318646804898	-0.122088676860619	0.042	0.046	1	0.0477771893887522	TTLL11	Oligodendrocytes_SFG	int_AD_vs_no_AD	ENSG00000175764	protein_coding
0.00349241152124798	-0.130349470915182	0.065	0.071	1	0.0477970351850085	RAB11B	Oligodendrocytes_SFG	int_AD_vs_no_AD	ENSG00000185236	protein_coding
0.0035714205670046	0.234856475233717	0.016	0.013	1	0.0487697319649851	PSMC3	Oligodendrocytes_SFG	int_AD_vs_no_AD	ENSG00000165916	protein_coding
0.003690266358033	0.107162908454762	0.139	0.127	1	0.0502809019292966	MAPT	Oligodendrocytes_SFG	int_AD_vs_no_AD	ENSG00000186868	protein_coding
0.00381102149976305	-0.338971156830938	0.064	0.082	1	0.0518113431770883	CRADD	Oligodendrocytes_SFG	int_AD_vs_no_AD	ENSG00000169372	protein_coding
0.00384744498067595	0.673171916160499	0.143	0.092	1	0.0521910582919508	CRYAB	Oligodendrocytes_SFG	int_AD_vs_no_AD	ENSG00000109846	protein_coding
0.00386231615640571	-0.332667235885689	0.018	0.022	1	0.0522773849804253	GALNT10	Oligodendrocytes_SFG	int_AD_vs_no_AD	ENSG00000164574	protein_coding
0.00393112595375528	0.469650061835492	0.03	0.02	1	0.0530917999688488	RPL7A	Oligodendrocytes_SFG	int_AD_vs_no_AD	ENSG00000148303	protein_coding
0.0039420300162507	0.240511142988142	0.052	0.044	1	0.0531223123900451	HMGN3	Oligodendrocytes_SFG	int_AD_vs_no_AD	ENSG00000118418	protein_coding
0.00395308591818042	-0.336875486792609	0.05	0.062	1	0.0531547329698439	PRMT2	Oligodendrocytes_SFG	int_AD_vs_no_AD	ENSG00000160310	protein_coding
0.00397760996278993	0.190277260268516	0.068	0.059	1	0.0533677144570833	LRRC1	Oligodendrocytes_SFG	int_AD_vs_no_AD	ENSG00000137269	protein_coding
0.00400685568130287	-0.142424284502906	0.038	0.042	1	0.0535899019241256	RHOBTB3	Oligodendrocytes_SFG	int_AD_vs_no_AD	ENSG00000164292	protein_coding
0.00401161186087841	-0.146641626917885	0.175	0.191	1	0.0535899019241256	ZDHHC20	Oligodendrocytes_SFG	int_AD_vs_no_AD	ENSG00000180776	protein_coding
0.00403782855232188	-0.235469294570091	0.051	0.059	1	0.0538231159523166	NPTXR	Oligodendrocytes_SFG	int_AD_vs_no_AD	ENSG00000221890	protein_coding
0.00412896004262089	-0.13571614296474	0.035	0.038	1	0.0549187434240376	AC073218.1	Oligodendrocytes_SFG	int_AD_vs_no_AD	NA	NA
0.00417204555458009	0.511810042085617	0.054	0.039	1	0.0553719652978286	OLIG2	Oligodendrocytes_SFG	int_AD_vs_no_AD	ENSG00000205927	protein_coding
0.0042004578400186	-0.42440385892079	0.023	0.03	1	0.0555191992273808	NEFM	Oligodendrocytes_SFG	int_AD_vs_no_AD	ENSG00000104722	protein_coding
0.00420120872916714	0.358004706006582	0.02	0.016	1	0.0555191992273808	FMNL3	Oligodendrocytes_SFG	int_AD_vs_no_AD	ENSG00000161791	protein_coding
0.00427501012646283	0.109124394482649	0.073	0.069	1	0.0563732558521762	DDX5	Oligodendrocytes_SFG	int_AD_vs_no_AD	ENSG00000108654	protein_coding
0.0043546695019627	-0.329405063685391	0.012	0.015	1	0.0569883261051019	CAMKK1	Oligodendrocytes_SFG	int_AD_vs_no_AD	ENSG00000004660	protein_coding
0.00435766931165296	0.108977158166668	0.01	0.01	1	0.0569883261051019	RP11-72M17.1	Oligodendrocytes_SFG	int_AD_vs_no_AD	NA	NA
0.0043636829081182	0.121605426676255	0.233	0.214	1	0.0569883261051019	DLC1	Oligodendrocytes_SFG	int_AD_vs_no_AD	ENSG00000164741	protein_coding
0.00436523616776924	0.12353945236956	0.035	0.031	1	0.0569883261051019	FBXO21	Oligodendrocytes_SFG	int_AD_vs_no_AD	ENSG00000135108	protein_coding
0.00436802304239268	-0.480107611616524	0.028	0.038	1	0.0569883261051019	LINC00877	Oligodendrocytes_SFG	int_AD_vs_no_AD	ENSG00000241163	lncRNA
0.00439021355990164	-0.173129858195133	0.082	0.092	1	0.0571564879779568	CASC4	Oligodendrocytes_SFG	int_AD_vs_no_AD	NA	NA
0.00442725900365358	-0.218024669944565	0.034	0.039	1	0.0575169272250555	CCDC82	Oligodendrocytes_SFG	int_AD_vs_no_AD	ENSG00000149231	protein_coding
0.00445668243150397	-0.10669472105347	0.103	0.11	1	0.0577770327881686	RDX	Oligodendrocytes_SFG	int_AD_vs_no_AD	ENSG00000137710	protein_coding
0.00450299134791671	-0.336186864469332	0.014	0.017	1	0.0581410829999368	PSMB2	Oligodendrocytes_SFG	int_AD_vs_no_AD	ENSG00000126067	protein_coding
0.00450368681984864	-0.150939927869796	0.087	0.095	1	0.0581410829999368	DTNB	Oligodendrocytes_SFG	int_AD_vs_no_AD	ENSG00000138101	protein_coding
0.00453183276789626	0.171899178605711	0.151	0.134	1	0.0583817869155608	PTBP2	Oligodendrocytes_SFG	int_AD_vs_no_AD	ENSG00000117569	protein_coding
0.00456680762661043	0.519468128700699	0.013	0.009	1	0.0587092737772408	RP11-82O19.1	Oligodendrocytes_SFG	int_AD_vs_no_AD	NA	NA
0.0046232674510397	-0.232882628671679	0.097	0.113	1	0.0593110198050917	FAIM2	Oligodendrocytes_SFG	int_AD_vs_no_AD	ENSG00000135472	protein_coding
0.0046627811095913	-0.511064424166968	0.034	0.049	1	0.0595761089498274	DHX30	Oligodendrocytes_SFG	int_AD_vs_no_AD	ENSG00000132153	protein_coding
0.00466332113992953	-0.410669747886962	0.016	0.022	1	0.0595761089498274	EFHD2	Oligodendrocytes_SFG	int_AD_vs_no_AD	ENSG00000142634	protein_coding
0.00470733627973268	-0.101426912630715	0.015	0.016	1	0.0600136544376708	CRY2	Oligodendrocytes_SFG	int_AD_vs_no_AD	ENSG00000121671	protein_coding
0.00472479307322051	0.105817682409781	0.014	0.012	1	0.0600361665239962	JUN	Oligodendrocytes_SFG	int_AD_vs_no_AD	ENSG00000177606	protein_coding
0.00472864191987212	-0.315662019986054	0.064	0.079	1	0.0600361665239962	ARL8A	Oligodendrocytes_SFG	int_AD_vs_no_AD	ENSG00000143862	protein_coding
0.00477622999150936	-0.249334984691144	0.119	0.142	1	0.0604829193914554	PACS2	Oligodendrocytes_SFG	int_AD_vs_no_AD	ENSG00000179364	protein_coding
0.00478351486155368	0.217545848261322	0.196	0.17	1	0.0604829193914554	DIP2C	Oligodendrocytes_SFG	int_AD_vs_no_AD	ENSG00000151240	protein_coding
0.00480687123751324	0.135612284670135	0.015	0.013	1	0.0606534368675952	NECAB3	Oligodendrocytes_SFG	int_AD_vs_no_AD	ENSG00000125967	protein_coding
0.00487885741251047	-0.260124658649773	0.027	0.031	1	0.0614356122948296	SCN8A	Oligodendrocytes_SFG	int_AD_vs_no_AD	ENSG00000196876	protein_coding
0.00490786254252245	-0.320067199106055	0.017	0.022	1	0.0616744689648271	DCAF16	Oligodendrocytes_SFG	int_AD_vs_no_AD	ENSG00000163257	protein_coding
0.00496227895850125	-0.267599779211919	0.07	0.084	1	0.0619899268168621	LAMP1	Oligodendrocytes_SFG	int_AD_vs_no_AD	ENSG00000185896	protein_coding
0.00496232313146032	-0.3926358250567	0.01	0.013	1	0.0619899268168621	SUDS3	Oligodendrocytes_SFG	int_AD_vs_no_AD	ENSG00000111707	protein_coding
0.0049632292911141	-0.286166792487764	0.029	0.035	1	0.0619899268168621	MYLIP	Oligodendrocytes_SFG	int_AD_vs_no_AD	ENSG00000007944	protein_coding
0.00498578628941373	0.304565447045122	0.016	0.013	1	0.0621453483741325	NMNAT3	Oligodendrocytes_SFG	int_AD_vs_no_AD	ENSG00000163864	protein_coding
0.00500229465186925	-0.22166349504506	0.014	0.016	1	0.0622249000723411	SOX12	Oligodendrocytes_SFG	int_AD_vs_no_AD	ENSG00000177732	protein_coding
0.00501611353706414	0.2152645338905	0.02	0.017	1	0.0622707427985033	TXNDC16	Oligodendrocytes_SFG	int_AD_vs_no_AD	ENSG00000087301	protein_coding
0.00504443465231192	-0.320067199106055	0.044	0.055	1	0.062496070440437	ATP6V1B2	Oligodendrocytes_SFG	int_AD_vs_no_AD	ENSG00000147416	protein_coding
0.00507906733141212	-0.518006576717964	0.027	0.038	1	0.0627131342533228	PHF20	Oligodendrocytes_SFG	int_AD_vs_no_AD	ENSG00000025293	protein_coding
0.00508236629099345	-0.333872998631086	0.012	0.015	1	0.0627131342533228	GARS	Oligodendrocytes_SFG	int_AD_vs_no_AD	NA	NA
0.00509655858520453	-0.468979022799954	0.046	0.062	1	0.0627622294711059	C1orf198	Oligodendrocytes_SFG	int_AD_vs_no_AD	ENSG00000119280	protein_coding
0.00510868921275458	0.547771979848537	0.209	0.156	1	0.0627857904247538	SLC27A6	Oligodendrocytes_SFG	int_AD_vs_no_AD	ENSG00000113396	protein_coding
0.00520864756286967	-0.378960888159623	0.023	0.031	1	0.0638204736086001	CREG2	Oligodendrocytes_SFG	int_AD_vs_no_AD	ENSG00000175874	protein_coding
0.00522320242872821	0.544705420199722	0.027	0.019	1	0.0638204736086001	DMXL2	Oligodendrocytes_SFG	int_AD_vs_no_AD	ENSG00000104093	protein_coding
0.00522403551263236	0.212153839543128	0.058	0.051	1	0.0638204736086001	LRBA	Oligodendrocytes_SFG	int_AD_vs_no_AD	ENSG00000198589	protein_coding
0.00524931512820831	0.39729383712064	0.051	0.039	1	0.0640020663945239	LDLRAD3	Oligodendrocytes_SFG	int_AD_vs_no_AD	ENSG00000179241	protein_coding
0.00526866500505524	-0.202463232793826	0.015	0.018	1	0.0641107850615138	ZFHX2	Oligodendrocytes_SFG	int_AD_vs_no_AD	ENSG00000136367	protein_coding
0.00532272885455781	0.275355772250286	0.501	0.469	1	0.0645608569882545	INO80D	Oligodendrocytes_SFG	int_AD_vs_no_AD	ENSG00000114933	protein_coding
0.00532666468560538	-0.226285052785438	0.11	0.127	1	0.0645608569882545	TSC22D4	Oligodendrocytes_SFG	int_AD_vs_no_AD	ENSG00000166925	protein_coding
0.00537068209678077	-0.541066385142637	0.023	0.034	1	0.0649662233951138	PAQR6	Oligodendrocytes_SFG	int_AD_vs_no_AD	ENSG00000160781	protein_coding
0.00547274702375043	-0.663690365092736	0.01	0.016	1	0.0658734564720609	RP11-196G11.2	Oligodendrocytes_SFG	int_AD_vs_no_AD	NA	NA
0.00547731248516992	0.142142660508116	0.636	0.595	1	0.0658734564720609	PDE4B	Oligodendrocytes_SFG	int_AD_vs_no_AD	ENSG00000184588	protein_coding
0.00547784153901109	-0.109121304420715	0.011	0.011	1	0.0658734564720609	COPS4	Oligodendrocytes_SFG	int_AD_vs_no_AD	ENSG00000138663	protein_coding
0.00552178959660086	-0.105241886314881	0.016	0.017	1	0.0662722599045162	COG2	Oligodendrocytes_SFG	int_AD_vs_no_AD	ENSG00000135775	protein_coding
0.00558566400345712	-0.124039481769008	0.048	0.052	1	0.066838343814864	MTCH1	Oligodendrocytes_SFG	int_AD_vs_no_AD	ENSG00000137409	protein_coding
0.00559070931177219	-0.118433337936405	0.022	0.023	1	0.066838343814864	SMURF2	Oligodendrocytes_SFG	int_AD_vs_no_AD	ENSG00000108854	protein_coding
0.00562636433133451	0.124805529713552	0.071	0.065	1	0.067133997701069	RP5-857K21.4	Oligodendrocytes_SFG	int_AD_vs_no_AD	NA	NA
0.00564512113756195	0.251089502090071	0.022	0.019	1	0.0672272662603065	SARS	Oligodendrocytes_SFG	int_AD_vs_no_AD	NA	NA
0.00568884497515462	-0.363235058262429	0.082	0.103	1	0.0676169291534335	PRRC2C	Oligodendrocytes_SFG	int_AD_vs_no_AD	ENSG00000117523	protein_coding
0.00570788311786141	-0.508728763129954	0.084	0.117	1	0.067712242778491	ELAVL3	Oligodendrocytes_SFG	int_AD_vs_no_AD	ENSG00000196361	protein_coding
0.00574250234400108	0.188723621129697	0.039	0.034	1	0.0678962799524598	SUZ12	Oligodendrocytes_SFG	int_AD_vs_no_AD	ENSG00000178691	protein_coding
0.0057454948047647	0.210268623049636	0.398	0.343	1	0.0678962799524598	SHTN1	Oligodendrocytes_SFG	int_AD_vs_no_AD	ENSG00000187164	protein_coding
0.00578888292811398	0.108750576339967	0.163	0.148	1	0.0682777074726687	SLC22A15	Oligodendrocytes_SFG	int_AD_vs_no_AD	ENSG00000163393	protein_coding
0.00582019868514819	0.16298872360144	0.024	0.021	1	0.0684210026508137	SRSF10	Oligodendrocytes_SFG	int_AD_vs_no_AD	ENSG00000188529	protein_coding
0.00582330095791303	0.132032394394333	0.137	0.124	1	0.0684210026508137	ASTN2	Oligodendrocytes_SFG	int_AD_vs_no_AD	ENSG00000148219	protein_coding
0.00585382384658236	0.11390002870764	0.028	0.026	1	0.0685412713110093	SMARCA5	Oligodendrocytes_SFG	int_AD_vs_no_AD	ENSG00000153147	protein_coding
0.0058558449858877	-0.359595563292693	0.021	0.027	1	0.0685412713110093	STIM2	Oligodendrocytes_SFG	int_AD_vs_no_AD	ENSG00000109689	protein_coding
0.00590607920936963	-0.156568466823176	0.017	0.019	1	0.0689978265048981	HIST1H2AC	Oligodendrocytes_SFG	int_AD_vs_no_AD	NA	NA
0.0059571467359253	-0.333242587853788	0.034	0.043	1	0.0693310850082558	GPIHBP1	Oligodendrocytes_SFG	int_AD_vs_no_AD	ENSG00000277494	protein_coding
0.00595717052633996	0.433953559239882	0.012	0.009	1	0.0693310850082558	ZDHHC11	Oligodendrocytes_SFG	int_AD_vs_no_AD	ENSG00000188818	protein_coding
0.00597851802321628	-0.742783125910992	0.105	0.171	1	0.069448002367985	NKX6-2	Oligodendrocytes_SFG	int_AD_vs_no_AD	ENSG00000148826	protein_coding
0.00611377372532016	0.129448109260335	0.058	0.052	1	0.0708851689473441	PHF21A	Oligodendrocytes_SFG	int_AD_vs_no_AD	ENSG00000135365	protein_coding
0.00614893543020289	-0.123963801391248	0.028	0.03	1	0.0711585842158131	COQ4	Oligodendrocytes_SFG	int_AD_vs_no_AD	ENSG00000167113	protein_coding
0.00626023846203879	-0.164416328645861	0.068	0.075	1	0.0723104611827601	PTPRS	Oligodendrocytes_SFG	int_AD_vs_no_AD	ENSG00000105426	protein_coding
0.00633847362527209	-0.161203349230859	0.123	0.14	1	0.0730043712198011	KMT2C	Oligodendrocytes_SFG	int_AD_vs_no_AD	ENSG00000055609	protein_coding
0.0063440739188566	0.675194881887283	0.046	0.03	1	0.0730043712198011	RHOBTB1	Oligodendrocytes_SFG	int_AD_vs_no_AD	ENSG00000072422	protein_coding
0.00637166576359206	-0.460284378173395	0.026	0.037	1	0.0731848338640621	PAIP2	Oligodendrocytes_SFG	int_AD_vs_no_AD	ENSG00000120727	protein_coding
0.00640896080806216	0.176978711331021	0.056	0.051	1	0.0734758659804887	RP5-921G16.1	Oligodendrocytes_SFG	int_AD_vs_no_AD	NA	NA
0.00646491633680958	-0.193867008246151	0.329	0.366	1	0.0739793498877	CCDC88A	Oligodendrocytes_SFG	int_AD_vs_no_AD	ENSG00000115355	protein_coding
0.00648492778824936	-1.19921280423167	0.011	0.025	1	0.0740704112616957	NPIPB11	Oligodendrocytes_SFG	int_AD_vs_no_AD	ENSG00000254206	protein_coding
0.00653185508715403	-0.264007239985459	0.083	0.101	1	0.0744679953813757	MT3	Oligodendrocytes_SFG	int_AD_vs_no_AD	ENSG00000087250	protein_coding
0.00666577562311826	-0.701292477677189	0.022	0.036	1	0.0758540577852995	DCXR	Oligodendrocytes_SFG	int_AD_vs_no_AD	ENSG00000169738	protein_coding
0.00668722928898201	-0.372388234236138	0.027	0.035	1	0.0759575304635757	SCG5	Oligodendrocytes_SFG	int_AD_vs_no_AD	ENSG00000166922	protein_coding
0.00671841140761514	-0.27426350949293	0.097	0.118	1	0.0761709190033119	BOK	Oligodendrocytes_SFG	int_AD_vs_no_AD	ENSG00000176720	protein_coding
0.00679605228152912	0.24336214006546	0.041	0.035	1	0.0769092841068074	TTC37	Oligodendrocytes_SFG	int_AD_vs_no_AD	NA	NA
0.00688035965566401	-0.480531871299301	0.026	0.037	1	0.0776841956884631	MTA1	Oligodendrocytes_SFG	int_AD_vs_no_AD	ENSG00000182979	protein_coding
0.00689290735007311	-0.466017622428846	0.032	0.045	1	0.0776841956884631	GAMT	Oligodendrocytes_SFG	int_AD_vs_no_AD	ENSG00000130005	protein_coding
0.00690245253798224	-0.526518076573481	0.038	0.055	1	0.0776841956884631	PEA15	Oligodendrocytes_SFG	int_AD_vs_no_AD	ENSG00000162734	protein_coding
0.00692252756794669	-0.177032569382891	0.076	0.086	1	0.0777677000092	TMEM63A	Oligodendrocytes_SFG	int_AD_vs_no_AD	ENSG00000196187	protein_coding
0.00699427703713783	-0.360582358844769	0.072	0.095	1	0.0783049654838848	HNRNPL	Oligodendrocytes_SFG	int_AD_vs_no_AD	ENSG00000104824	protein_coding
0.00699583825071648	-0.689648269584833	0.041	0.067	1	0.0783049654838848	HDAC11	Oligodendrocytes_SFG	int_AD_vs_no_AD	ENSG00000163517	protein_coding
0.0070272857752516	-0.483733210076685	0.012	0.017	1	0.0785139474344019	PVRL3-AS1	Oligodendrocytes_SFG	int_AD_vs_no_AD	NA	NA
0.00712938705204374	-0.462086203978483	0.023	0.031	1	0.079510133275515	RER1	Oligodendrocytes_SFG	int_AD_vs_no_AD	ENSG00000157916	protein_coding
0.00715568037867936	-0.153108764827309	0.026	0.028	1	0.0796587969691752	GALNT1	Oligodendrocytes_SFG	int_AD_vs_no_AD	ENSG00000141429	protein_coding
0.00717901013801944	0.296604161342439	0.01	0.008	1	0.0797180957806691	PRELID2	Oligodendrocytes_SFG	int_AD_vs_no_AD	ENSG00000186314	protein_coding
0.00718695281732965	0.136489569611056	0.037	0.033	1	0.0797180957806691	GTF3C1	Oligodendrocytes_SFG	int_AD_vs_no_AD	ENSG00000077235	protein_coding
0.00721711469258463	0.22676017272833	0.02	0.017	1	0.0799084140287074	AC016831.7	Oligodendrocytes_SFG	int_AD_vs_no_AD	NA	NA
0.00723475327778904	-1.25670513810863	0.005	0.012	1	0.0799596382949885	ZBTB7B	Oligodendrocytes_SFG	int_AD_vs_no_AD	ENSG00000160685	protein_coding
0.0073216181564884	0.277834357322599	0.044	0.036	1	0.0806538008827155	MVD	Oligodendrocytes_SFG	int_AD_vs_no_AD	ENSG00000167508	protein_coding
0.00732381137389019	-0.790093932982551	0.006	0.01	1	0.0806538008827155	FAM84A	Oligodendrocytes_SFG	int_AD_vs_no_AD	NA	NA
0.00734607495013682	-0.315634952790794	0.026	0.031	1	0.0807542586200193	GPATCH2L	Oligodendrocytes_SFG	int_AD_vs_no_AD	ENSG00000089916	protein_coding
0.00737228204730669	0.278366831935909	0.842	0.831	1	0.0808976306798207	RASGEF1B	Oligodendrocytes_SFG	int_AD_vs_no_AD	ENSG00000138670	protein_coding
0.00750408874507496	0.282453672999406	0.253	0.216	1	0.0821971931167302	LINC01609	Oligodendrocytes_SFG	int_AD_vs_no_AD	ENSG00000253103	lncRNA
0.00753598868657691	-0.141790411451897	0.024	0.027	1	0.0823997339484254	EDA	Oligodendrocytes_SFG	int_AD_vs_no_AD	ENSG00000158813	protein_coding
0.00755553856823682	-0.137203141956245	0.032	0.035	1	0.0824667575520697	PLEKHA7	Oligodendrocytes_SFG	int_AD_vs_no_AD	ENSG00000166689	protein_coding
0.00757403535852979	0.30956435094883	0.031	0.026	1	0.0825220696421376	ATP8A2	Oligodendrocytes_SFG	int_AD_vs_no_AD	ENSG00000132932	protein_coding
0.00760244401991726	0.203833775878823	0.021	0.018	1	0.0826849884998081	DCLK2	Oligodendrocytes_SFG	int_AD_vs_no_AD	ENSG00000170390	protein_coding
0.00765498235754568	0.100404186223416	0.041	0.038	1	0.0831093049242371	CMSS1	Oligodendrocytes_SFG	int_AD_vs_no_AD	ENSG00000184220	protein_coding
0.0076892879863405	-0.275986130641938	0.08	0.099	1	0.0833345232382053	CLSTN1	Oligodendrocytes_SFG	int_AD_vs_no_AD	ENSG00000171603	protein_coding
0.00774656340458968	0.244995744177396	0.021	0.018	1	0.083807450917612	PUS7L	Oligodendrocytes_SFG	int_AD_vs_no_AD	ENSG00000129317	protein_coding
0.00779262236454983	-0.382351477360398	0.026	0.035	1	0.0841575824783106	EFS	Oligodendrocytes_SFG	int_AD_vs_no_AD	ENSG00000100842	protein_coding
0.00781411803945021	-0.504491770243483	0.007	0.01	1	0.0842416760568799	SLC7A5	Oligodendrocytes_SFG	int_AD_vs_no_AD	ENSG00000103257	protein_coding
0.00787075332012637	-0.411697674571623	0.019	0.025	1	0.0845992972066804	POLR2A	Oligodendrocytes_SFG	int_AD_vs_no_AD	ENSG00000181222	protein_coding
0.00787482473591883	-0.197210451320522	0.224	0.258	1	0.0845992972066804	LUC7L3	Oligodendrocytes_SFG	int_AD_vs_no_AD	ENSG00000108848	protein_coding
0.00794171443697211	-0.279425214608709	0.014	0.017	1	0.0851689968851547	AC018647.3	Oligodendrocytes_SFG	int_AD_vs_no_AD	NA	NA
0.0079934238563618	-0.204589981686119	0.02	0.023	1	0.0854545572595705	CSE1L	Oligodendrocytes_SFG	int_AD_vs_no_AD	ENSG00000124207	protein_coding
0.00801813886294439	-0.363958724820376	0.054	0.069	1	0.0854545572595705	SLC31A2	Oligodendrocytes_SFG	int_AD_vs_no_AD	ENSG00000136867	protein_coding
0.00802730381756588	0.103431878920985	0.018	0.017	1	0.0854545572595705	NARS2	Oligodendrocytes_SFG	int_AD_vs_no_AD	ENSG00000137513	protein_coding
0.00803547115734615	-0.263483670739688	0.01	0.012	1	0.0854545572595705	SMIM10L2A	Oligodendrocytes_SFG	int_AD_vs_no_AD	ENSG00000178947	protein_coding
0.00803787373409792	-1.21457407025874	0.006	0.014	1	0.0854545572595705	CACFD1	Oligodendrocytes_SFG	int_AD_vs_no_AD	ENSG00000160325	protein_coding
0.00810306674997846	0.220964698739635	0.213	0.179	1	0.0859934111503102	N4BP2L2	Oligodendrocytes_SFG	int_AD_vs_no_AD	ENSG00000244754	protein_coding
0.00812857344326067	-0.577864956573702	0.007	0.011	1	0.0859934111503102	GPD1	Oligodendrocytes_SFG	int_AD_vs_no_AD	ENSG00000167588	protein_coding
0.00813836510285247	-0.33874862017213	0.065	0.082	1	0.0859934111503102	CAPN3	Oligodendrocytes_SFG	int_AD_vs_no_AD	ENSG00000092529	protein_coding
0.00814453462806844	-0.110382217865195	0.023	0.025	1	0.0859934111503102	DUSP10	Oligodendrocytes_SFG	int_AD_vs_no_AD	ENSG00000143507	protein_coding
0.00822583528989686	0.294260822013229	0.139	0.112	1	0.0867028436645217	LINC01170	Oligodendrocytes_SFG	int_AD_vs_no_AD	ENSG00000253807	lncRNA
0.00828720005749024	-0.486717068515507	0.008	0.011	1	0.0871634005005139	ERAL1	Oligodendrocytes_SFG	int_AD_vs_no_AD	ENSG00000132591	protein_coding
0.00829789898987805	-0.17889113614536	0.046	0.052	1	0.0871634005005139	HSPA2	Oligodendrocytes_SFG	int_AD_vs_no_AD	ENSG00000126803	protein_coding
0.0083511048012662	-0.378960888159623	0.049	0.063	1	0.0875725921566225	ATP6V0B	Oligodendrocytes_SFG	int_AD_vs_no_AD	ENSG00000117410	protein_coding
0.00852258989604259	-0.953939300308157	0.009	0.017	1	0.0891203949769059	ID2	Oligodendrocytes_SFG	int_AD_vs_no_AD	ENSG00000115738	protein_coding
0.00852771232651272	0.12353945236956	0.026	0.025	1	0.0891203949769059	PABPC1	Oligodendrocytes_SFG	int_AD_vs_no_AD	ENSG00000070756	protein_coding
0.00861074757855935	-0.325849551700061	0.038	0.048	1	0.0898353885742737	ZFAND5	Oligodendrocytes_SFG	int_AD_vs_no_AD	ENSG00000107372	protein_coding
0.00866645120810616	0.239099300737763	0.045	0.038	1	0.0902632926674785	STXBP5	Oligodendrocytes_SFG	int_AD_vs_no_AD	ENSG00000164506	protein_coding
0.00869628194068819	0.163876136888856	0.038	0.033	1	0.0903456519115792	GANC	Oligodendrocytes_SFG	int_AD_vs_no_AD	ENSG00000214013	protein_coding
0.00872033929944497	-0.544147970595272	0.029	0.042	1	0.0903456519115792	TCERG1	Oligodendrocytes_SFG	int_AD_vs_no_AD	ENSG00000113649	protein_coding
0.008731653262397	-0.283201905354193	0.017	0.021	1	0.0903456519115792	EXOSC6	Oligodendrocytes_SFG	int_AD_vs_no_AD	ENSG00000223496	protein_coding
0.00873316797973605	-0.425677387066654	0.024	0.033	1	0.0903456519115792	PRR14L	Oligodendrocytes_SFG	int_AD_vs_no_AD	ENSG00000183530	protein_coding
0.00877911294898167	-0.565374012390505	0.009	0.013	1	0.0906683177672141	FANK1	Oligodendrocytes_SFG	int_AD_vs_no_AD	ENSG00000203780	protein_coding
0.0088166170771524	0.179706523539265	0.552	0.507	1	0.0909028723810428	NCAM2	Oligodendrocytes_SFG	int_AD_vs_no_AD	ENSG00000154654	protein_coding
0.00901878345928373	-0.338214545816315	0.025	0.031	1	0.0927387836576512	PPFIBP2	Oligodendrocytes_SFG	int_AD_vs_no_AD	ENSG00000166387	protein_coding
0.00904008935279573	-0.540457267531355	0.016	0.023	1	0.0927387836576512	CINP	Oligodendrocytes_SFG	int_AD_vs_no_AD	ENSG00000100865	protein_coding
0.0090536886413334	0.157706055520752	0.036	0.033	1	0.0927387836576512	RPL3	Oligodendrocytes_SFG	int_AD_vs_no_AD	ENSG00000100316	protein_coding
0.00905504803817587	-0.300378864183942	0.026	0.032	1	0.0927387836576512	MBD3	Oligodendrocytes_SFG	int_AD_vs_no_AD	ENSG00000071655	protein_coding
0.00909015083297153	-0.587202821153038	0.025	0.037	1	0.0929433891324626	UBTF	Oligodendrocytes_SFG	int_AD_vs_no_AD	ENSG00000108312	protein_coding
0.00916937604824419	-0.21839578121115	0.026	0.03	1	0.0935977006917949	GJC2	Oligodendrocytes_SFG	int_AD_vs_no_AD	ENSG00000198835	protein_coding
0.0092039820559961	-0.116904249249659	0.064	0.069	1	0.0937435202948724	SF1	Oligodendrocytes_SFG	int_AD_vs_no_AD	ENSG00000168066	protein_coding
0.00921417188903221	0.156746497759479	0.078	0.069	1	0.0937435202948724	VPS13C	Oligodendrocytes_SFG	int_AD_vs_no_AD	ENSG00000129003	protein_coding
0.00923862128122536	-0.211797987543568	0.044	0.051	1	0.093836905410132	SERINC3	Oligodendrocytes_SFG	int_AD_vs_no_AD	ENSG00000132824	protein_coding
0.00926974991116008	-0.789552482407275	0.01	0.017	1	0.0939523389296984	HERPUD2	Oligodendrocytes_SFG	int_AD_vs_no_AD	ENSG00000122557	protein_coding
0.00928056464285222	0.313057299952608	0.047	0.039	1	0.0939523389296984	CLSTN3	Oligodendrocytes_SFG	int_AD_vs_no_AD	ENSG00000139182	protein_coding
0.00938597539517341	1.02388720211131	0.052	0.026	1	0.0948401636887348	ELMO1-AS1	Oligodendrocytes_SFG	int_AD_vs_no_AD	ENSG00000224101	lncRNA
0.00941138606620809	-0.205056880157361	0.107	0.122	1	0.0948401636887348	AKAP9	Oligodendrocytes_SFG	int_AD_vs_no_AD	ENSG00000127914	protein_coding
0.00941456466234797	-0.292052822936459	0.02	0.025	1	0.0948401636887348	PPIL2	Oligodendrocytes_SFG	int_AD_vs_no_AD	ENSG00000100023	protein_coding
0.00944835097178792	-0.334813784475241	0.055	0.07	1	0.0950247409519423	GMDS-AS1	Oligodendrocytes_SFG	int_AD_vs_no_AD	NA	NA
0.00950457432774108	-0.392180177191598	0.037	0.048	1	0.095434002032629	PCBP1	Oligodendrocytes_SFG	int_AD_vs_no_AD	ENSG00000169564	protein_coding
0.00953038210694609	-0.22891931104786	0.038	0.045	1	0.0955370278094351	C8orf46	Oligodendrocytes_SFG	int_AD_vs_no_AD	NA	NA
0.00966456109473754	0.961345736042594	0.037	0.019	1	0.0967243125849547	RPS6	Oligodendrocytes_SFG	int_AD_vs_no_AD	ENSG00000137154	protein_coding
0.00970882670261515	-0.278619914537066	0.04	0.048	1	0.0970093334757238	CLIP3	Oligodendrocytes_SFG	int_AD_vs_no_AD	ENSG00000105270	protein_coding
0.00974957512705197	0.857358491218903	0.036	0.019	1	0.0972583427852831	PLEKHA6	Oligodendrocytes_SFG	int_AD_vs_no_AD	ENSG00000143850	protein_coding
0.00977585701220347	-0.305813215425814	0.027	0.032	1	0.0973624657050087	PCLO	Oligodendrocytes_SFG	int_AD_vs_no_AD	ENSG00000186472	protein_coding
0.00980470736078767	0.372359998983653	0.015	0.012	1	0.097462839295172	MGMT	Oligodendrocytes_SFG	int_AD_vs_no_AD	ENSG00000170430	protein_coding
0.00983158906421702	0.237710472288871	0.014	0.012	1	0.097462839295172	SOX6	Oligodendrocytes_SFG	int_AD_vs_no_AD	ENSG00000110693	protein_coding
0.00983351673930132	0.60854816765718	0.011	0.007	1	0.097462839295172	FTCD	Oligodendrocytes_SFG	int_AD_vs_no_AD	ENSG00000160282	protein_coding
0.00990103760361518	-0.115926482325829	0.017	0.018	1	0.097798959268209	MANBA	Oligodendrocytes_SFG	int_AD_vs_no_AD	ENSG00000109323	protein_coding
0.00990948146561588	0.299901751443015	0.011	0.009	1	0.097798959268209	RP11-91P24.7	Oligodendrocytes_SFG	int_AD_vs_no_AD	NA	NA
0.00991706411959382	-0.674416771685795	0.02	0.033	1	0.097798959268209	UPF3B	Oligodendrocytes_SFG	int_AD_vs_no_AD	ENSG00000125351	protein_coding
0.009943590637635	0.25108950209007	0.012	0.01	1	0.097798959268209	HES6	Oligodendrocytes_SFG	int_AD_vs_no_AD	ENSG00000144485	protein_coding
0.00994700562125803	0.790964113282689	0.013	0.007	1	0.097798959268209	QRICH2	Oligodendrocytes_SFG	int_AD_vs_no_AD	ENSG00000129646	protein_coding
0.0100010011110834	0.189688957425927	0.293	0.265	1	0.0981727664977751	LPP	Oligodendrocytes_SFG	int_AD_vs_no_AD	ENSG00000145012	protein_coding
0.0100740744063541	-0.43917841099373	0.01	0.012	1	0.0985311741052849	WHAMM	Oligodendrocytes_SFG	int_AD_vs_no_AD	ENSG00000156232	protein_coding
0.010094751796192	-0.156568466823176	0.013	0.015	1	0.0985311741052849	SPRED2	Oligodendrocytes_SFG	int_AD_vs_no_AD	ENSG00000198369	protein_coding
0.0100984275408097	-0.360813541449365	0.015	0.019	1	0.0985311741052849	PRDX5	Oligodendrocytes_SFG	int_AD_vs_no_AD	ENSG00000126432	protein_coding
0.0101127135250385	-0.316899920027372	0.018	0.022	1	0.0985311741052849	ADGRB1	Oligodendrocytes_SFG	int_AD_vs_no_AD	ENSG00000181790	protein_coding
0.010125267339793	-0.434950836990405	0.029	0.039	1	0.0985311741052849	COX6C	Oligodendrocytes_SFG	int_AD_vs_no_AD	ENSG00000164919	protein_coding
0.01015550092406	-0.378960888159623	0.014	0.018	1	0.0985311741052849	RNF44	Oligodendrocytes_SFG	int_AD_vs_no_AD	ENSG00000146083	protein_coding
0.0101572173871117	0.290890510148045	0.017	0.013	1	0.0985311741052849	NOXA1	Oligodendrocytes_SFG	int_AD_vs_no_AD	ENSG00000188747	protein_coding
0.0101657875317739	0.22676017272833	0.013	0.011	1	0.0985311741052849	RP11-295K2.3	Oligodendrocytes_SFG	int_AD_vs_no_AD	NA	NA
0.0102595967502441	-0.394067780549832	0.009	0.012	1	0.0992838142208661	DNAH9	Oligodendrocytes_SFG	int_AD_vs_no_AD	ENSG00000007174	protein_coding
0.0104113757694373	-0.457255414136368	0.032	0.044	1	0.100594188841497	ADGRL1	Oligodendrocytes_SFG	int_AD_vs_no_AD	ENSG00000072071	protein_coding
0.010499038032835	0.108645237069865	0.066	0.06	1	0.101189960899844	ENOSF1	Oligodendrocytes_SFG	int_AD_vs_no_AD	ENSG00000132199	protein_coding
0.0105059715303662	0.110356037077776	0.124	0.114	1	0.101189960899844	KCNMB4	Oligodendrocytes_SFG	int_AD_vs_no_AD	ENSG00000135643	protein_coding
0.0105873013287633	0.143879900653736	0.016	0.014	1	0.10181371935094	ARFGAP3	Oligodendrocytes_SFG	int_AD_vs_no_AD	ENSG00000242247	protein_coding
0.0106478599544164	0.391019763234546	0.069	0.053	1	0.101938593637855	PPP2R2A	Oligodendrocytes_SFG	int_AD_vs_no_AD	ENSG00000221914	protein_coding
0.0106491297952377	-0.387181394964593	0.016	0.021	1	0.101938593637855	ANGEL1	Oligodendrocytes_SFG	int_AD_vs_no_AD	ENSG00000013523	protein_coding
0.0106500532327914	-0.175118863194956	0.026	0.029	1	0.101938593637855	ZNF428	Oligodendrocytes_SFG	int_AD_vs_no_AD	ENSG00000131116	protein_coding
0.0106900111026142	-0.238392689776857	0.058	0.07	1	0.102097285467504	CADM4	Oligodendrocytes_SFG	int_AD_vs_no_AD	ENSG00000105767	protein_coding
0.0106998619757644	-0.626565253423811	0.014	0.023	1	0.102097285467504	NDUFA1	Oligodendrocytes_SFG	int_AD_vs_no_AD	ENSG00000125356	protein_coding
0.0107176320665371	0.351878603209741	0.106	0.085	1	0.102108293099024	STARD13	Oligodendrocytes_SFG	int_AD_vs_no_AD	ENSG00000133121	protein_coding
0.0107486448697008	-0.399387842803307	0.234	0.288	1	0.102245236415343	SCD	Oligodendrocytes_SFG	int_AD_vs_no_AD	ENSG00000099194	protein_coding
0.0108184660775618	-0.580594749329274	0.019	0.028	1	0.102750346285344	GNA11	Oligodendrocytes_SFG	int_AD_vs_no_AD	ENSG00000088256	protein_coding
0.0108787001370033	0.915381375055839	0.041	0.022	1	0.103162982009083	RPS27A	Oligodendrocytes_SFG	int_AD_vs_no_AD	ENSG00000143947	protein_coding
0.0109037050367735	-0.111881270267881	0.062	0.067	1	0.103240781896723	FSCN1	Oligodendrocytes_SFG	int_AD_vs_no_AD	ENSG00000075618	protein_coding
0.0109650679686932	-0.191142660244903	0.22	0.238	1	0.103662065642491	POLR2F	Oligodendrocytes_SFG	int_AD_vs_no_AD	ENSG00000100142	protein_coding
0.010989185821906	0.44253821621825	0.019	0.014	1	0.103730486752093	P4HA1	Oligodendrocytes_SFG	int_AD_vs_no_AD	ENSG00000122884	protein_coding
0.011228826202734	-0.273955274251743	0.024	0.029	1	0.105829964748161	FAM49A	Oligodendrocytes_SFG	int_AD_vs_no_AD	NA	NA
0.0112883573657969	-0.157106685460602	0.08	0.091	1	0.106228110279972	CFL1	Oligodendrocytes_SFG	int_AD_vs_no_AD	ENSG00000172757	protein_coding
0.0113315908287669	-0.147071232451809	0.128	0.141	1	0.106471904652558	SEMA6A	Oligodendrocytes_SFG	int_AD_vs_no_AD	ENSG00000092421	protein_coding
0.0113853530727753	-0.114257661965212	0.027	0.029	1	0.106745894512198	MTF2	Oligodendrocytes_SFG	int_AD_vs_no_AD	ENSG00000143033	protein_coding
0.0113954933767293	-0.130217139876224	0.035	0.037	1	0.106745894512198	TMEM131	Oligodendrocytes_SFG	int_AD_vs_no_AD	ENSG00000075568	protein_coding
0.0114421732091198	-0.35621176284115	0.073	0.094	1	0.107020021872209	GATS	Oligodendrocytes_SFG	int_AD_vs_no_AD	NA	NA
0.0115007613882991	-0.617747747746741	0.009	0.014	1	0.107317727682408	SUCLG2-AS1	Oligodendrocytes_SFG	int_AD_vs_no_AD	NA	NA
0.0115089312518644	-0.302971205282748	0.03	0.037	1	0.107317727682408	CTBP2	Oligodendrocytes_SFG	int_AD_vs_no_AD	ENSG00000175029	protein_coding
0.0115634049792604	-0.372189930182187	0.046	0.06	1	0.107513981751232	LRRC4B	Oligodendrocytes_SFG	int_AD_vs_no_AD	ENSG00000131409	protein_coding
0.0115649702095304	0.138039022064675	0.026	0.024	1	0.107513981751232	KPNA1	Oligodendrocytes_SFG	int_AD_vs_no_AD	ENSG00000114030	protein_coding
0.011588409595509	0.291781475154525	0.261	0.211	1	0.107569149493056	DNAJC6	Oligodendrocytes_SFG	int_AD_vs_no_AD	ENSG00000116675	protein_coding
0.0116994695910694	-0.237153561820462	0.015	0.017	1	0.108436260387815	PILRA	Oligodendrocytes_SFG	int_AD_vs_no_AD	ENSG00000085514	protein_coding
0.0117608782731644	-0.190006658541682	0.023	0.026	1	0.108841260524993	UBXN6	Oligodendrocytes_SFG	int_AD_vs_no_AD	ENSG00000167671	protein_coding
0.0117789562742611	-0.395355326410293	0.022	0.029	1	0.108843174709358	DSTYK	Oligodendrocytes_SFG	int_AD_vs_no_AD	ENSG00000133059	protein_coding
0.0118080542330422	0.253307327339889	0.072	0.061	1	0.108843174709358	RNASE1	Oligodendrocytes_SFG	int_AD_vs_no_AD	ENSG00000129538	protein_coding
0.0118142225437172	0.120281388701976	0.089	0.082	1	0.108843174709358	WDFY3	Oligodendrocytes_SFG	int_AD_vs_no_AD	ENSG00000163625	protein_coding
0.011848611359676	-0.270547063262256	0.025	0.03	1	0.108919892811353	MAP2K7	Oligodendrocytes_SFG	int_AD_vs_no_AD	ENSG00000076984	protein_coding
0.0118600106378517	-0.385430383489181	0.027	0.036	1	0.108919892811353	FAM174B	Oligodendrocytes_SFG	int_AD_vs_no_AD	ENSG00000185442	protein_coding
0.0118757246840694	-0.136259484422836	0.029	0.032	1	0.108919892811353	MAX	Oligodendrocytes_SFG	int_AD_vs_no_AD	ENSG00000125952	protein_coding
0.0119108961125921	0.158695897783176	0.017	0.015	1	0.109079667081787	C19orf53	Oligodendrocytes_SFG	int_AD_vs_no_AD	ENSG00000104979	protein_coding
0.0120324825423001	-0.658674035140048	0.013	0.021	1	0.110029174438146	ZNF155	Oligodendrocytes_SFG	int_AD_vs_no_AD	ENSG00000204920	protein_coding
0.0120584905703108	-0.448172024853741	0.028	0.036	1	0.110103156841843	SYNRG	Oligodendrocytes_SFG	int_AD_vs_no_AD	ENSG00000275066	protein_coding
0.0120951690315654	-0.192384646167147	0.028	0.033	1	0.110166737584051	CA11	Oligodendrocytes_SFG	int_AD_vs_no_AD	ENSG00000063180	protein_coding
0.0121013096613889	-0.116210729207035	0.031	0.034	1	0.110166737584051	MTPN	Oligodendrocytes_SFG	int_AD_vs_no_AD	ENSG00000105887	protein_coding
0.0123230887928082	-0.438832344137023	0.037	0.049	1	0.112019793834033	DYNLRB1	Oligodendrocytes_SFG	int_AD_vs_no_AD	ENSG00000125971	protein_coding
0.0123700464150843	0.228167268364001	0.034	0.029	1	0.112280554240315	AF131217.1	Oligodendrocytes_SFG	int_AD_vs_no_AD	NA	NA
0.0123927349931068	0.244910927160946	0.037	0.03	1	0.112320584856403	CPSF6	Oligodendrocytes_SFG	int_AD_vs_no_AD	ENSG00000111605	protein_coding
0.0125016432522215	0.180734853951102	0.044	0.039	1	0.113140792024891	DNAJB14	Oligodendrocytes_SFG	int_AD_vs_no_AD	ENSG00000164031	protein_coding
0.0125461351741349	-0.981845296878042	0.01	0.02	1	0.113376471536851	ADAMTS14	Oligodendrocytes_SFG	int_AD_vs_no_AD	ENSG00000138316	protein_coding
0.0126089951731325	-0.461423048351596	0.011	0.015	1	0.113672025575201	FAAP20	Oligodendrocytes_SFG	int_AD_vs_no_AD	ENSG00000162585	protein_coding
0.0126158375007791	-0.593085693512471	0.009	0.014	1	0.113672025575201	CHTF8	Oligodendrocytes_SFG	int_AD_vs_no_AD	ENSG00000168802	protein_coding
0.0126766772661534	0.171591581775701	0.149	0.132	1	0.114052974817734	PLD1	Oligodendrocytes_SFG	int_AD_vs_no_AD	ENSG00000075651	protein_coding
0.0131106014244276	-0.968223526314405	0.01	0.02	1	0.117784569814484	ZC3H7A	Oligodendrocytes_SFG	int_AD_vs_no_AD	ENSG00000122299	protein_coding
0.0131405439729309	-0.108563093912343	0.051	0.055	1	0.11788123023892	WBP2	Oligodendrocytes_SFG	int_AD_vs_no_AD	ENSG00000132471	protein_coding
0.0132594620469796	-0.161369453086997	0.018	0.021	1	0.118774627228411	DAPK3	Oligodendrocytes_SFG	int_AD_vs_no_AD	ENSG00000167657	protein_coding
0.0132824734366989	0.116996606502788	0.02	0.019	1	0.118807568076441	BCAP29	Oligodendrocytes_SFG	int_AD_vs_no_AD	ENSG00000075790	protein_coding
0.0133590654123367	-0.56670716668918	0.018	0.027	1	0.119115901321009	AGPAT3	Oligodendrocytes_SFG	int_AD_vs_no_AD	ENSG00000160216	protein_coding
0.0133618249734503	-0.472070292551106	0.014	0.019	1	0.119115901321009	ATAT1	Oligodendrocytes_SFG	int_AD_vs_no_AD	ENSG00000137343	protein_coding
0.0133750971377536	-0.480714386960356	0.016	0.023	1	0.119115901321009	TRAK1	Oligodendrocytes_SFG	int_AD_vs_no_AD	ENSG00000182606	protein_coding
0.0134652946478853	0.584995362441678	0.065	0.042	1	0.119744210737589	RPL37A	Oligodendrocytes_SFG	int_AD_vs_no_AD	ENSG00000197756	protein_coding
0.0134846206396114	-0.4032084344063	0.036	0.048	1	0.119744210737589	SMOC1	Oligodendrocytes_SFG	int_AD_vs_no_AD	ENSG00000198732	protein_coding
0.0135689394159902	-0.302145291108793	0.012	0.015	1	0.120319094821443	HSPA13	Oligodendrocytes_SFG	int_AD_vs_no_AD	ENSG00000155304	protein_coding
0.0137186223921978	0.397200904547913	0.443	0.357	1	0.121471087319965	PEX5L	Oligodendrocytes_SFG	int_AD_vs_no_AD	ENSG00000114757	protein_coding
0.0137587934305736	-0.156568466823176	0.043	0.047	1	0.121651490116367	NCKAP1	Oligodendrocytes_SFG	int_AD_vs_no_AD	ENSG00000061676	protein_coding
0.0138313418117425	0.218841958334957	0.097	0.082	1	0.122117234817755	TERF2IP	Oligodendrocytes_SFG	int_AD_vs_no_AD	ENSG00000166848	protein_coding
0.0139432329317424	-0.378960888159623	0.021	0.028	1	0.122928502676553	PCMTD1	Oligodendrocytes_SFG	int_AD_vs_no_AD	ENSG00000168300	protein_coding
0.0139900583218539	-0.848446171460844	0.006	0.011	1	0.12316462519741	NADK	Oligodendrocytes_SFG	int_AD_vs_no_AD	ENSG00000008130	protein_coding
0.014142538121043	-0.646910784407534	0.046	0.072	1	0.124328893782274	GIPC1	Oligodendrocytes_SFG	int_AD_vs_no_AD	ENSG00000123159	protein_coding
0.0142538959749855	-0.510289614781595	0.023	0.033	1	0.125042839621943	TBC1D10B	Oligodendrocytes_SFG	int_AD_vs_no_AD	ENSG00000169221	protein_coding
0.0142644476118767	-0.139133873487155	0.051	0.056	1	0.125042839621943	CAPZB	Oligodendrocytes_SFG	int_AD_vs_no_AD	ENSG00000077549	protein_coding
0.0143186076204888	-0.192687892629827	0.044	0.051	1	0.125338808871658	SH3KBP1	Oligodendrocytes_SFG	int_AD_vs_no_AD	ENSG00000147010	protein_coding
0.0144373622865372	0.219028292857772	0.014	0.011	1	0.126198565079333	GOLGA1	Oligodendrocytes_SFG	int_AD_vs_no_AD	ENSG00000136935	protein_coding
0.0145706544434398	-0.441213166612683	0.04	0.053	1	0.127059618597216	CNNM2	Oligodendrocytes_SFG	int_AD_vs_no_AD	ENSG00000148842	protein_coding
0.014577222312618	0.149687469881857	0.032	0.029	1	0.127059618597216	NFKB1	Oligodendrocytes_SFG	int_AD_vs_no_AD	ENSG00000109320	protein_coding
0.0147776544582861	-0.435544416525991	0.009	0.012	1	0.128624202048397	AKAP8	Oligodendrocytes_SFG	int_AD_vs_no_AD	ENSG00000105127	protein_coding
0.0153696630948855	-0.123528205059168	0.025	0.027	1	0.133159411068112	AHCYL1	Oligodendrocytes_SFG	int_AD_vs_no_AD	ENSG00000168710	protein_coding
0.0153807478827368	0.220836653724474	0.282	0.238	1	0.133159411068112	EXOC6B	Oligodendrocytes_SFG	int_AD_vs_no_AD	ENSG00000144036	protein_coding
0.015382814972089	-0.241457364409689	0.046	0.054	1	0.133159411068112	COMMD1	Oligodendrocytes_SFG	int_AD_vs_no_AD	ENSG00000173163	protein_coding
0.0153853835408234	-0.259138200463723	0.041	0.049	1	0.133159411068112	ATRNL1	Oligodendrocytes_SFG	int_AD_vs_no_AD	ENSG00000107518	protein_coding
0.015457262951017	0.25402628690243	0.044	0.037	1	0.133593362635724	AL592183.1	Oligodendrocytes_SFG	int_AD_vs_no_AD	NA	NA
0.0155514717081483	-0.271626844048302	0.058	0.069	1	0.134218811301364	ZCCHC11	Oligodendrocytes_SFG	int_AD_vs_no_AD	NA	NA
0.0156432648159159	-0.76157690974609	0.013	0.021	1	0.134821686246568	SPRYD3	Oligodendrocytes_SFG	int_AD_vs_no_AD	ENSG00000167778	protein_coding
0.0157084120975596	-0.22301061019791	0.075	0.088	1	0.135193546693983	FAM13B	Oligodendrocytes_SFG	int_AD_vs_no_AD	ENSG00000031003	protein_coding
0.0158059581181977	-0.531671879087419	0.051	0.073	1	0.135842814875979	TPT1-AS1	Oligodendrocytes_SFG	int_AD_vs_no_AD	ENSG00000170919	lncRNA
0.0158935451395777	-0.117534966252298	0.076	0.083	1	0.136246817142507	ITM2B	Oligodendrocytes_SFG	int_AD_vs_no_AD	ENSG00000136156	protein_coding
0.0158973096649597	-0.413941537566543	0.058	0.077	1	0.136246817142507	NCDN	Oligodendrocytes_SFG	int_AD_vs_no_AD	ENSG00000020129	protein_coding
0.0159539076875102	0.142473198719769	0.124	0.113	1	0.136541452283774	CSRP1	Oligodendrocytes_SFG	int_AD_vs_no_AD	ENSG00000159176	protein_coding
0.0161402740026391	-0.213901641889128	0.046	0.053	1	0.137944344570538	ACSL3	Oligodendrocytes_SFG	int_AD_vs_no_AD	ENSG00000123983	protein_coding
0.0162011117095234	0.191748952367907	0.219	0.192	1	0.138271988131974	ADGRB3	Oligodendrocytes_SFG	int_AD_vs_no_AD	ENSG00000135298	protein_coding
0.0162554168745589	-0.348458799762279	0.037	0.047	1	0.138543046732544	BTRC	Oligodendrocytes_SFG	int_AD_vs_no_AD	ENSG00000166167	protein_coding
0.0164111062713335	0.32816947646582	0.102	0.082	1	0.139676243819037	CDH19	Oligodendrocytes_SFG	int_AD_vs_no_AD	ENSG00000071991	protein_coding
0.0164743175623932	-0.28373498641983	0.03	0.036	1	0.140020306252983	POM121C	Oligodendrocytes_SFG	int_AD_vs_no_AD	ENSG00000272391	protein_coding
0.0165763536003826	-0.928299479150058	0.006	0.012	1	0.140692945959048	GAD2	Oligodendrocytes_SFG	int_AD_vs_no_AD	ENSG00000136750	protein_coding
0.0167140669921556	-0.955153179253048	0.005	0.01	1	0.14165462566064	KCTD5	Oligodendrocytes_SFG	int_AD_vs_no_AD	ENSG00000167977	protein_coding
0.0167357621203621	-0.209679803282738	0.017	0.02	1	0.14165462566064	RASSF8	Oligodendrocytes_SFG	int_AD_vs_no_AD	ENSG00000123094	protein_coding
0.0169451588007605	-0.354631558797882	0.047	0.06	1	0.143229712284283	LSM14A	Oligodendrocytes_SFG	int_AD_vs_no_AD	ENSG00000257103	protein_coding
0.0170364026686633	0.713485360604972	0.014	0.008	1	0.14380315164689	DDX21	Oligodendrocytes_SFG	int_AD_vs_no_AD	ENSG00000165732	protein_coding
0.0171177204084032	0.422135043426298	0.018	0.013	1	0.144291346926801	SSBP1	Oligodendrocytes_SFG	int_AD_vs_no_AD	ENSG00000106028	protein_coding
0.0171907448071058	-0.266955862646492	0.013	0.016	1	0.144708392931048	GATSL2	Oligodendrocytes_SFG	int_AD_vs_no_AD	NA	NA
0.0172793078745372	0.195733277107705	0.039	0.034	1	0.145226374333984	ACSS2	Oligodendrocytes_SFG	int_AD_vs_no_AD	ENSG00000131069	protein_coding
0.0172995453234298	-0.214834235632084	0.145	0.163	1	0.145226374333984	TULP4	Oligodendrocytes_SFG	int_AD_vs_no_AD	ENSG00000130338	protein_coding
0.0174267377389343	0.332217790711358	0.412	0.343	1	0.146094547620397	DPYD	Oligodendrocytes_SFG	int_AD_vs_no_AD	ENSG00000188641	protein_coding
0.017568639599536	-0.548885889601936	0.007	0.011	1	0.147083501824453	TMEM201	Oligodendrocytes_SFG	int_AD_vs_no_AD	ENSG00000188807	protein_coding
0.0176815253181055	0.215377405370667	0.112	0.098	1	0.147827174258175	ARID1B	Oligodendrocytes_SFG	int_AD_vs_no_AD	ENSG00000049618	protein_coding
0.0177220663467708	-0.368976799587001	0.009	0.011	1	0.147964806658841	ACOX3	Oligodendrocytes_SFG	int_AD_vs_no_AD	ENSG00000087008	protein_coding
0.0178152233712573	0.22730101436199	0.036	0.031	1	0.148502730907132	ATG4B	Oligodendrocytes_SFG	int_AD_vs_no_AD	ENSG00000168397	protein_coding
0.0178365071049093	0.120580943851826	0.053	0.048	1	0.148502730907132	DTNA	Oligodendrocytes_SFG	int_AD_vs_no_AD	ENSG00000134769	protein_coding
0.0178589940016876	0.406367727567981	0.014	0.011	1	0.148502730907132	ANKRD30BL	Oligodendrocytes_SFG	int_AD_vs_no_AD	ENSG00000163046	protein_coding
0.0179364358766748	-0.544698092638503	0.007	0.01	1	0.148687923419325	RP11-212P7.2	Oligodendrocytes_SFG	int_AD_vs_no_AD	NA	NA
0.0179516282445494	0.191107397261838	0.033	0.029	1	0.148687923419325	HIBADH	Oligodendrocytes_SFG	int_AD_vs_no_AD	ENSG00000106049	protein_coding
0.0179665519229568	-0.746331953808153	0.006	0.01	1	0.148687923419325	CEP41	Oligodendrocytes_SFG	int_AD_vs_no_AD	ENSG00000106477	protein_coding
0.017994589967141	-0.559533133801444	0.008	0.012	1	0.148687923419325	RP11-977G19.10	Oligodendrocytes_SFG	int_AD_vs_no_AD	NA	NA
0.018006990991676	0.81743632464388	0.01	0.006	1	0.148687923419325	EXD2	Oligodendrocytes_SFG	int_AD_vs_no_AD	ENSG00000081177	protein_coding
0.0180264447432705	-0.148713483493613	0.067	0.076	1	0.148687923419325	TBCB	Oligodendrocytes_SFG	int_AD_vs_no_AD	ENSG00000105254	protein_coding
0.0180732717267347	-0.386738238751343	0.035	0.044	1	0.148874336140462	PURA	Oligodendrocytes_SFG	int_AD_vs_no_AD	ENSG00000185129	protein_coding
0.0182069131570126	-0.786385203328592	0.006	0.01	1	0.149608496420699	STAG3	Oligodendrocytes_SFG	int_AD_vs_no_AD	ENSG00000066923	protein_coding
0.0182110911835123	0.153184914118085	0.027	0.025	1	0.149608496420699	CCDC146	Oligodendrocytes_SFG	int_AD_vs_no_AD	ENSG00000135205	protein_coding
0.0182392864713471	0.218475940715557	0.455	0.41	1	0.149640073920465	TTLL7	Oligodendrocytes_SFG	int_AD_vs_no_AD	ENSG00000137941	protein_coding
0.0183263798871012	-0.148767346148078	0.131	0.139	1	0.150154139208316	NUTM2A-AS1	Oligodendrocytes_SFG	int_AD_vs_no_AD	ENSG00000223482	lncRNA
0.0183926869166776	-0.437636795487231	0.008	0.011	1	0.150496752467355	RP11-488C13.5	Oligodendrocytes_SFG	int_AD_vs_no_AD	NA	NA
0.0184768585893768	-0.125419768252511	0.031	0.034	1	0.150777543355156	WBSCR17	Oligodendrocytes_SFG	int_AD_vs_no_AD	NA	NA
0.0184987299554828	0.332469613899446	0.017	0.014	1	0.150777543355156	SERGEF	Oligodendrocytes_SFG	int_AD_vs_no_AD	ENSG00000129158	protein_coding
0.0185006131309662	-0.27029420285658	0.049	0.059	1	0.150777543355156	RALGPS1	Oligodendrocytes_SFG	int_AD_vs_no_AD	ENSG00000136828	protein_coding
0.0185913794387819	-0.449350216051022	0.007	0.01	1	0.151316591591145	LYPLA2	Oligodendrocytes_SFG	int_AD_vs_no_AD	ENSG00000011009	protein_coding
0.01885105506583	-0.184603781810937	0.041	0.046	1	0.153227160554928	CLTA	Oligodendrocytes_SFG	int_AD_vs_no_AD	ENSG00000122705	protein_coding
0.0189046445131965	0.241490697280158	0.033	0.028	1	0.153459762924165	ADAM15	Oligodendrocytes_SFG	int_AD_vs_no_AD	ENSG00000143537	protein_coding
0.019000726511086	0.180848135333194	0.061	0.055	1	0.153845651572796	BRWD1	Oligodendrocytes_SFG	int_AD_vs_no_AD	ENSG00000185658	protein_coding
0.0190022537906838	-0.521995517882788	0.033	0.048	1	0.153845651572796	RP11-373N22.3	Oligodendrocytes_SFG	int_AD_vs_no_AD	NA	NA
0.0190916868748459	-0.103575379209292	0.01	0.01	1	0.154345748942841	RP11-351M8.2	Oligodendrocytes_SFG	int_AD_vs_no_AD	NA	NA
0.0191142579244104	-0.53837266291926	0.046	0.068	1	0.154345748942841	FAAH	Oligodendrocytes_SFG	int_AD_vs_no_AD	ENSG00000117480	protein_coding
0.0192509729745767	0.264363824342232	0.199	0.164	1	0.155245707255609	ADGRL3	Oligodendrocytes_SFG	int_AD_vs_no_AD	ENSG00000150471	protein_coding
0.0193173983782524	-0.226957794714574	0.01	0.012	1	0.155577212364825	TFPT	Oligodendrocytes_SFG	int_AD_vs_no_AD	ENSG00000105619	protein_coding
0.0193675985095297	-0.209035886717311	0.008	0.01	1	0.155777346650602	RP11-77K12.4	Oligodendrocytes_SFG	int_AD_vs_no_AD	NA	NA
0.0194078949610041	0.358004706006582	0.059	0.047	1	0.155897404621399	SORCS2	Oligodendrocytes_SFG	int_AD_vs_no_AD	ENSG00000184985	protein_coding
0.0194944593446663	-0.144688934588661	0.067	0.075	1	0.156388319416415	ARFGAP1	Oligodendrocytes_SFG	int_AD_vs_no_AD	ENSG00000101199	protein_coding
0.0195647729540853	-0.226957794714574	0.029	0.034	1	0.156747757239705	VLDLR-AS1	Oligodendrocytes_SFG	int_AD_vs_no_AD	ENSG00000236404	lncRNA
0.0197676756694465	-0.458465694994423	0.046	0.062	1	0.157739467061186	CDKN1C	Oligodendrocytes_SFG	int_AD_vs_no_AD	ENSG00000129757	protein_coding
0.0197747097038415	-0.664715370493501	0.01	0.015	1	0.157739467061186	CACNG3	Oligodendrocytes_SFG	int_AD_vs_no_AD	ENSG00000006116	protein_coding
0.01980137460784	-0.493131908078935	0.008	0.011	1	0.157739467061186	VSTM4	Oligodendrocytes_SFG	int_AD_vs_no_AD	ENSG00000165633	protein_coding
0.0198146205489132	0.142276014951146	0.01	0.009	1	0.157739467061186	REXO2	Oligodendrocytes_SFG	int_AD_vs_no_AD	ENSG00000076043	protein_coding
0.0198169029408033	0.470898762412516	0.015	0.01	1	0.157739467061186	MRRF	Oligodendrocytes_SFG	int_AD_vs_no_AD	ENSG00000148187	protein_coding
0.0200779321837733	-0.154201452279259	0.019	0.021	1	0.159610469947331	FEM1B	Oligodendrocytes_SFG	int_AD_vs_no_AD	ENSG00000169018	protein_coding
0.0203358917392759	0.67611446154755	0.087	0.056	1	0.16110236581753	RHOB	Oligodendrocytes_SFG	int_AD_vs_no_AD	ENSG00000143878	protein_coding
0.0203403496250521	0.358004706006582	0.012	0.01	1	0.16110236581753	FRK	Oligodendrocytes_SFG	int_AD_vs_no_AD	ENSG00000111816	protein_coding
0.0203442531935562	0.118213300684864	0.113	0.101	1	0.16110236581753	MKLN1	Oligodendrocytes_SFG	int_AD_vs_no_AD	ENSG00000128585	protein_coding
0.0203817230278045	-0.244659796448032	0.008	0.01	1	0.161172023914244	PTGR1	Oligodendrocytes_SFG	int_AD_vs_no_AD	ENSG00000106853	protein_coding
0.02040933911028	-0.170689575067828	0.01	0.011	1	0.161172023914244	MIR124-2HG	Oligodendrocytes_SFG	int_AD_vs_no_AD	ENSG00000254377	lncRNA
0.0204317341951499	-0.449350216051022	0.007	0.01	1	0.161172023914244	ADARB2-AS1	Oligodendrocytes_SFG	int_AD_vs_no_AD	ENSG00000205696	lncRNA
0.0207080392650033	-0.755951483290503	0.011	0.019	1	0.163142181132622	NACC1	Oligodendrocytes_SFG	int_AD_vs_no_AD	ENSG00000160877	protein_coding
0.0207363294687711	-0.23353044863806	0.011	0.013	1	0.163155882952111	CCDC149	Oligodendrocytes_SFG	int_AD_vs_no_AD	ENSG00000181982	protein_coding
0.0207940380995915	0.532502437238719	0.012	0.008	1	0.163365756967911	HAT1	Oligodendrocytes_SFG	int_AD_vs_no_AD	ENSG00000128708	protein_coding
0.0208161737519731	-0.213325929126807	0.098	0.114	1	0.163365756967911	ELF2	Oligodendrocytes_SFG	int_AD_vs_no_AD	ENSG00000109381	protein_coding
0.020946945748236	-0.118433337936405	0.011	0.012	1	0.164182374519018	IL1RAPL2	Oligodendrocytes_SFG	int_AD_vs_no_AD	ENSG00000189108	protein_coding
0.0209914674733647	-0.207058237276868	0.011	0.013	1	0.164321742195956	POLR2L	Oligodendrocytes_SFG	int_AD_vs_no_AD	ENSG00000177700	protein_coding
0.0210488733470734	0.132938150371809	0.012	0.01	1	0.164561484373748	RASSF8-AS1	Oligodendrocytes_SFG	int_AD_vs_no_AD	ENSG00000246695	lncRNA
0.0210819460727287	-0.377425289248398	0.059	0.075	1	0.164610620860124	CECR2	Oligodendrocytes_SFG	int_AD_vs_no_AD	ENSG00000099954	protein_coding
0.0211210828677646	-0.143189437021976	0.01	0.011	1	0.164706921602048	SUSD4	Oligodendrocytes_SFG	int_AD_vs_no_AD	ENSG00000143502	protein_coding
0.0212194051292648	-0.208098767463257	0.012	0.014	1	0.165263934752005	LAMTOR5	Oligodendrocytes_SFG	int_AD_vs_no_AD	ENSG00000134248	protein_coding
0.0213476693540439	-0.499037340151374	0.017	0.023	1	0.166052440734936	VSIG10	Oligodendrocytes_SFG	int_AD_vs_no_AD	ENSG00000176834	protein_coding
0.0214270876441707	-0.166657284446759	0.009	0.01	1	0.166459486186383	FHL1	Oligodendrocytes_SFG	int_AD_vs_no_AD	ENSG00000022267	protein_coding
0.021496357089673	-0.674785229111087	0.014	0.022	1	0.166524792122374	GNPAT	Oligodendrocytes_SFG	int_AD_vs_no_AD	ENSG00000116906	protein_coding
0.0215375754012432	-0.719439379418765	0.042	0.069	1	0.166524792122374	RP1-223B1.1	Oligodendrocytes_SFG	int_AD_vs_no_AD	NA	NA
0.0215460767138205	-0.151811018024361	0.038	0.041	1	0.166524792122374	GNAI2	Oligodendrocytes_SFG	int_AD_vs_no_AD	ENSG00000114353	protein_coding
0.0215586249983404	-0.597601174634964	0.01	0.015	1	0.166524792122374	DUSP22	Oligodendrocytes_SFG	int_AD_vs_no_AD	ENSG00000112679	protein_coding
0.0215709901593831	0.17845528567587	0.013	0.011	1	0.166524792122374	AMPD2	Oligodendrocytes_SFG	int_AD_vs_no_AD	ENSG00000116337	protein_coding
0.0215984189874573	-0.137952788655829	0.012	0.013	1	0.16652733334746	CDH23	Oligodendrocytes_SFG	int_AD_vs_no_AD	ENSG00000107736	protein_coding
0.0216678545326237	-0.406507215045286	0.026	0.033	1	0.166806196357752	CD200	Oligodendrocytes_SFG	int_AD_vs_no_AD	ENSG00000091972	protein_coding
0.02170433844399	-0.160126286236364	0.012	0.014	1	0.166806196357752	GLI4	Oligodendrocytes_SFG	int_AD_vs_no_AD	ENSG00000250571	protein_coding
0.021741489563138	-0.899153133490542	0.013	0.024	1	0.166806196357752	ANKRD49	Oligodendrocytes_SFG	int_AD_vs_no_AD	ENSG00000168876	protein_coding
0.021743167336462	0.358004706006582	0.026	0.021	1	0.166806196357752	IPO9-AS1	Oligodendrocytes_SFG	int_AD_vs_no_AD	ENSG00000231871	lncRNA
0.0218664528136897	-0.254478857478478	0.035	0.042	1	0.167263623494292	CSPP1	Oligodendrocytes_SFG	int_AD_vs_no_AD	ENSG00000104218	protein_coding
0.0218805812984549	-0.256341601495667	0.013	0.015	1	0.167263623494292	SLITRK1	Oligodendrocytes_SFG	int_AD_vs_no_AD	ENSG00000178235	protein_coding
0.0218844513082849	-0.289323675674947	0.065	0.079	1	0.167263623494292	CUEDC1	Oligodendrocytes_SFG	int_AD_vs_no_AD	ENSG00000180891	protein_coding
0.0219891948023265	-0.124936857774064	0.013	0.014	1	0.167855406286082	SPNS1	Oligodendrocytes_SFG	int_AD_vs_no_AD	ENSG00000169682	protein_coding
0.022087727853515	0.276867943281177	0.019	0.015	1	0.168206546271189	OOEP	Oligodendrocytes_SFG	int_AD_vs_no_AD	ENSG00000203907	protein_coding
0.0220899402507485	-0.327335199570094	0.076	0.095	1	0.168206546271189	CHD7	Oligodendrocytes_SFG	int_AD_vs_no_AD	ENSG00000171316	protein_coding
0.0221603377751625	-0.151360175820415	0.017	0.019	1	0.168490564219344	MTOR	Oligodendrocytes_SFG	int_AD_vs_no_AD	ENSG00000198793	protein_coding
0.022187501458053	0.431253688037221	0.016	0.011	1	0.168490564219344	LGALS1	Oligodendrocytes_SFG	int_AD_vs_no_AD	ENSG00000100097	protein_coding
0.0222276434252697	-0.156568466823176	0.01	0.011	1	0.168490564219344	NDUFA12	Oligodendrocytes_SFG	int_AD_vs_no_AD	ENSG00000184752	protein_coding
0.02224804803427	0.232473823922724	0.014	0.012	1	0.168490564219344	SPINT2	Oligodendrocytes_SFG	int_AD_vs_no_AD	ENSG00000167642	protein_coding
0.0222918501425	-0.167779858779801	0.044	0.05	1	0.168490564219344	TMEM135	Oligodendrocytes_SFG	int_AD_vs_no_AD	ENSG00000166575	protein_coding
0.0222975819525497	-0.324513104137247	0.025	0.031	1	0.168490564219344	GAP43	Oligodendrocytes_SFG	int_AD_vs_no_AD	ENSG00000172020	protein_coding
0.0223282274098523	-0.185137619019947	0.033	0.037	1	0.168490564219344	OFD1	Oligodendrocytes_SFG	int_AD_vs_no_AD	ENSG00000046651	protein_coding
0.0223465923252669	-0.179652079936217	0.01	0.011	1	0.168490564219344	ZNF667	Oligodendrocytes_SFG	int_AD_vs_no_AD	ENSG00000198046	protein_coding
0.0224028243793217	0.135612284670135	0.032	0.029	1	0.168589883465767	ACSL1	Oligodendrocytes_SFG	int_AD_vs_no_AD	ENSG00000151726	protein_coding
0.0224146354420719	0.105817682409781	0.014	0.013	1	0.168589883465767	ERO1A	Oligodendrocytes_SFG	int_AD_vs_no_AD	ENSG00000197930	protein_coding
0.0225346435047996	-0.320067199106055	0.074	0.093	1	0.169106859166037	PMP22	Oligodendrocytes_SFG	int_AD_vs_no_AD	ENSG00000109099	protein_coding
0.0225458082492643	-0.217497465465507	0.016	0.018	1	0.169106859166037	EAPP	Oligodendrocytes_SFG	int_AD_vs_no_AD	ENSG00000129518	protein_coding
0.0225659275046624	0.184855803689984	0.023	0.02	1	0.169106859166037	SEC22A	Oligodendrocytes_SFG	int_AD_vs_no_AD	ENSG00000121542	protein_coding
0.0226426704877395	-0.682212394069819	0.043	0.069	1	0.169475286415541	VSTM2B	Oligodendrocytes_SFG	int_AD_vs_no_AD	ENSG00000187135	protein_coding
0.0226907510592835	0.128137164107988	0.034	0.031	1	0.169628546544157	CYFIP2	Oligodendrocytes_SFG	int_AD_vs_no_AD	ENSG00000055163	protein_coding
0.0227262333609085	-0.156568466823176	0.014	0.016	1	0.16968736816863	AP1S1	Oligodendrocytes_SFG	int_AD_vs_no_AD	ENSG00000106367	protein_coding
0.0227924122906965	-0.373506458067515	0.016	0.021	1	0.169974967871759	LY6E	Oligodendrocytes_SFG	int_AD_vs_no_AD	ENSG00000160932	protein_coding
0.0228292034058672	-0.266579214987991	0.065	0.078	1	0.170042975671581	SLC48A1	Oligodendrocytes_SFG	int_AD_vs_no_AD	ENSG00000211584	protein_coding
0.0230005768298169	-0.494241673549725	0.018	0.025	1	0.171112039490587	ITPR2	Oligodendrocytes_SFG	int_AD_vs_no_AD	ENSG00000123104	protein_coding
0.0231293083746471	-0.125419768252511	0.016	0.018	1	0.171861668636284	PELP1	Oligodendrocytes_SFG	int_AD_vs_no_AD	ENSG00000141456	protein_coding
0.0231722146142381	0.237323223584119	0.703	0.632	1	0.171961137586809	QKI	Oligodendrocytes_SFG	int_AD_vs_no_AD	ENSG00000112531	protein_coding
0.0231986628249739	-0.184447499398612	0.044	0.051	1	0.171961137586809	GDAP1	Oligodendrocytes_SFG	int_AD_vs_no_AD	ENSG00000104381	protein_coding
0.0232842889294752	-0.591011365274613	0.023	0.033	1	0.172387898158584	SNCG	Oligodendrocytes_SFG	int_AD_vs_no_AD	ENSG00000173267	protein_coding
0.0233158370683668	0.140906584339648	0.036	0.033	1	0.172413741016984	SLC39A10	Oligodendrocytes_SFG	int_AD_vs_no_AD	ENSG00000196950	protein_coding
0.023384587650555	-0.529520564735005	0.019	0.027	1	0.172564443832967	CXXC1	Oligodendrocytes_SFG	int_AD_vs_no_AD	ENSG00000154832	protein_coding
0.0233923810761369	0.118177691334114	0.029	0.027	1	0.172564443832967	FUBP1	Oligodendrocytes_SFG	int_AD_vs_no_AD	ENSG00000162613	protein_coding
0.0234516666963127	-0.369535875370355	0.066	0.084	1	0.172794354734822	ACTG1	Oligodendrocytes_SFG	int_AD_vs_no_AD	ENSG00000184009	protein_coding
0.0236670238189725	0.270541864756243	0.01	0.008	1	0.174010506479469	ZNF595	Oligodendrocytes_SFG	int_AD_vs_no_AD	ENSG00000272602	protein_coding
0.0236733577570116	0.120965508705734	0.026	0.024	1	0.174010506479469	ZBTB1	Oligodendrocytes_SFG	int_AD_vs_no_AD	ENSG00000126804	protein_coding
0.0237705658103986	0.325824300257433	0.041	0.033	1	0.174246849699789	RPS8	Oligodendrocytes_SFG	int_AD_vs_no_AD	ENSG00000142937	protein_coding
0.0237717019188142	-0.320067199106055	0.017	0.02	1	0.174246849699789	CEPT1	Oligodendrocytes_SFG	int_AD_vs_no_AD	ENSG00000134255	protein_coding
0.0237905788280103	-0.353750325362343	0.02	0.025	1	0.174246849699789	C7orf50	Oligodendrocytes_SFG	int_AD_vs_no_AD	ENSG00000146540	protein_coding
0.0238635622599331	-0.313372546532046	0.033	0.042	1	0.174573321532486	SH3RF1	Oligodendrocytes_SFG	int_AD_vs_no_AD	ENSG00000154447	protein_coding
0.0240472848270563	-0.687798983606543	0.024	0.039	1	0.175615097138948	MARK2	Oligodendrocytes_SFG	int_AD_vs_no_AD	ENSG00000072518	protein_coding
0.0240667105821933	-0.469415839105127	0.032	0.044	1	0.175615097138948	RP11-452H21.1	Oligodendrocytes_SFG	int_AD_vs_no_AD	NA	NA
0.0240917049451803	-1.16854110848925	0.013	0.03	1	0.175615097138948	XXYLT1	Oligodendrocytes_SFG	int_AD_vs_no_AD	ENSG00000173950	protein_coding
0.0241613998871028	-0.609205358875748	0.014	0.021	1	0.175914457708823	CYBRD1	Oligodendrocytes_SFG	int_AD_vs_no_AD	ENSG00000071967	protein_coding
0.0243364064195173	-0.149396811420921	0.019	0.021	1	0.176978955559685	PCED1A	Oligodendrocytes_SFG	int_AD_vs_no_AD	ENSG00000132635	protein_coding
0.0246867582533513	0.282055852773285	0.011	0.009	1	0.179314573837876	COL5A3	Oligodendrocytes_SFG	int_AD_vs_no_AD	ENSG00000080573	protein_coding
0.0249874582741732	-0.597795490082882	0.072	0.11	1	0.181284452296097	RALGDS	Oligodendrocytes_SFG	int_AD_vs_no_AD	ENSG00000160271	protein_coding
0.0250494140915367	-0.381932454690914	0.03	0.039	1	0.181519633953411	SBF1	Oligodendrocytes_SFG	int_AD_vs_no_AD	ENSG00000100241	protein_coding
0.0251726094161392	-0.406778832299386	0.018	0.024	1	0.182197508671585	PRMT7	Oligodendrocytes_SFG	int_AD_vs_no_AD	ENSG00000132600	protein_coding
0.0252349040753182	-0.197210451320522	0.023	0.026	1	0.18243351240333	EMC2	Oligodendrocytes_SFG	int_AD_vs_no_AD	ENSG00000104412	protein_coding
0.0253419237190669	-0.424090263649283	0.017	0.023	1	0.182876326633506	STRN4	Oligodendrocytes_SFG	int_AD_vs_no_AD	ENSG00000090372	protein_coding
0.0253556762069564	0.145994303197256	0.041	0.037	1	0.182876326633506	RP11-348J24.2	Oligodendrocytes_SFG	int_AD_vs_no_AD	NA	NA
0.0256187181165356	-1.51141118418327	0.008	0.023	1	0.184556884907516	RP11-347C12.1	Oligodendrocytes_SFG	int_AD_vs_no_AD	NA	NA
0.0258245651755553	-0.568622107663198	0.019	0.028	1	0.185821959020829	HR	Oligodendrocytes_SFG	int_AD_vs_no_AD	ENSG00000168453	protein_coding
0.0259581506375465	0.110077192562997	0.02	0.019	1	0.186564720079209	NPTX2	Oligodendrocytes_SFG	int_AD_vs_no_AD	ENSG00000106236	protein_coding
0.025997658585598	-0.16595070875985	0.121	0.136	1	0.186630387860397	FAF1	Oligodendrocytes_SFG	int_AD_vs_no_AD	ENSG00000185104	protein_coding
0.0260815133885396	-0.722613754201702	0.014	0.021	1	0.187013885382236	UPF1	Oligodendrocytes_SFG	int_AD_vs_no_AD	ENSG00000005007	protein_coding
0.0262524310380303	0.364730569194896	0.034	0.026	1	0.187925640374336	GBAS	Oligodendrocytes_SFG	int_AD_vs_no_AD	NA	NA
0.0262698332109935	-0.170490843055545	0.052	0.057	1	0.187925640374336	SREBF1	Oligodendrocytes_SFG	int_AD_vs_no_AD	ENSG00000072310	protein_coding
0.0263728557286478	-0.158316129109443	0.026	0.028	1	0.188443254014582	CRLF3	Oligodendrocytes_SFG	int_AD_vs_no_AD	ENSG00000176390	protein_coding
0.0264439624658297	-0.275456312405764	0.024	0.03	1	0.188731880781096	AP2B1	Oligodendrocytes_SFG	int_AD_vs_no_AD	ENSG00000006125	protein_coding
0.0265091411054625	-0.442192792535357	0.065	0.09	1	0.188850632799967	ZMAT1	Oligodendrocytes_SFG	int_AD_vs_no_AD	ENSG00000166432	protein_coding
0.0265220660872858	0.198348040018097	0.058	0.051	1	0.188850632799967	SGTA	Oligodendrocytes_SFG	int_AD_vs_no_AD	ENSG00000104969	protein_coding
0.0265922709430863	-0.122621134899838	0.034	0.036	1	0.189131371464427	MYO10	Oligodendrocytes_SFG	int_AD_vs_no_AD	ENSG00000145555	protein_coding
0.0266840929023322	1.16535962806419	0.016	0.007	1	0.189565029924661	LINC01098	Oligodendrocytes_SFG	int_AD_vs_no_AD	ENSG00000231171	lncRNA
0.0267811688414622	0.165359628064186	0.025	0.022	1	0.189759337819106	PPP6C	Oligodendrocytes_SFG	int_AD_vs_no_AD	ENSG00000119414	protein_coding
0.0268239265588152	1.34151658321801	0.014	0.005	1	0.189759337819106	RP5-1044H5.1	Oligodendrocytes_SFG	int_AD_vs_no_AD	NA	NA
0.0268260389189885	-0.421729173765358	0.017	0.024	1	0.189759337819106	RANBP17	Oligodendrocytes_SFG	int_AD_vs_no_AD	ENSG00000204764	protein_coding
0.0268349657550535	-0.419602872656969	0.01	0.013	1	0.189759337819106	TMEM127	Oligodendrocytes_SFG	int_AD_vs_no_AD	ENSG00000135956	protein_coding
0.0270423704815241	-0.154155260170366	0.055	0.061	1	0.191006168516053	BICD1	Oligodendrocytes_SFG	int_AD_vs_no_AD	ENSG00000151746	protein_coding
0.0272237413523604	-0.310373802902211	0.017	0.022	1	0.19206646453531	BAG4	Oligodendrocytes_SFG	int_AD_vs_no_AD	ENSG00000156735	protein_coding
0.0272933243512674	-0.284673292570861	0.03	0.037	1	0.192336557498323	PRPF19	Oligodendrocytes_SFG	int_AD_vs_no_AD	ENSG00000110107	protein_coding
0.0274343397941277	-0.163341695418602	0.027	0.03	1	0.192900061766305	EHMT2	Oligodendrocytes_SFG	int_AD_vs_no_AD	ENSG00000204371	protein_coding
0.0274360706238813	0.134566474518584	0.09	0.085	1	0.192900061766305	FAM134B	Oligodendrocytes_SFG	int_AD_vs_no_AD	NA	NA
0.0274788026910881	-0.206609149322771	0.091	0.105	1	0.19297970575627	PLXNB1	Oligodendrocytes_SFG	int_AD_vs_no_AD	ENSG00000164050	protein_coding
0.0275684494022974	0.109657743500327	0.056	0.051	1	0.193388266640545	HERC4	Oligodendrocytes_SFG	int_AD_vs_no_AD	ENSG00000148634	protein_coding
0.0276096212322972	-0.360763780475283	0.154	0.198	1	0.19345623999141	AC012593.1	Oligodendrocytes_SFG	int_AD_vs_no_AD	NA	NA
0.0276691275862019	-0.209409593503726	0.03	0.035	1	0.193607978288202	LUC7L2	Oligodendrocytes_SFG	int_AD_vs_no_AD	ENSG00000146963	protein_coding
0.0276942901408185	-0.148056966967658	0.037	0.041	1	0.193607978288202	CEP85L	Oligodendrocytes_SFG	int_AD_vs_no_AD	ENSG00000111860	protein_coding
0.0278353113261474	-0.284443289375334	0.032	0.039	1	0.194264462625544	ATP6V0E2	Oligodendrocytes_SFG	int_AD_vs_no_AD	ENSG00000171130	protein_coding
0.0278514225505458	-0.104622251790522	0.025	0.028	1	0.194264462625544	GRIK2	Oligodendrocytes_SFG	int_AD_vs_no_AD	ENSG00000164418	protein_coding
0.0278896327099931	-0.159053730212769	0.018	0.02	1	0.194310422905791	SCNN1D	Oligodendrocytes_SFG	int_AD_vs_no_AD	ENSG00000162572	protein_coding
0.0280551429401451	-0.151248134889912	0.025	0.028	1	0.194974328774516	FAM134A	Oligodendrocytes_SFG	int_AD_vs_no_AD	NA	NA
0.0280780596433516	0.307631183491464	0.03	0.025	1	0.194974328774516	AC144449.1	Oligodendrocytes_SFG	int_AD_vs_no_AD	NA	NA
0.0281042525729525	0.149720504286596	0.113	0.102	1	0.194974328774516	HNRNPDL	Oligodendrocytes_SFG	int_AD_vs_no_AD	ENSG00000152795	protein_coding
0.0281425285105584	-0.198914757532771	0.101	0.117	1	0.194974328774516	TTYH2	Oligodendrocytes_SFG	int_AD_vs_no_AD	ENSG00000141540	protein_coding
0.0281435686937341	-0.343336978428902	0.038	0.048	1	0.194974328774516	NRXN2	Oligodendrocytes_SFG	int_AD_vs_no_AD	ENSG00000110076	protein_coding
0.0282259807877059	-0.372388234236137	0.134	0.172	1	0.195325058491501	LDB3	Oligodendrocytes_SFG	int_AD_vs_no_AD	ENSG00000122367	protein_coding
0.0282646036422811	-0.365033930117546	0.036	0.046	1	0.19537231651498	AKT2	Oligodendrocytes_SFG	int_AD_vs_no_AD	ENSG00000105221	protein_coding
0.0285306872352208	-0.320067199106055	0.023	0.028	1	0.196931682155245	GPS2	Oligodendrocytes_SFG	int_AD_vs_no_AD	ENSG00000132522	protein_coding
0.028554292725846	-1.80180897946844	0.027	0.093	1	0.196931682155245	ARL17B	Oligodendrocytes_SFG	int_AD_vs_no_AD	ENSG00000228696	protein_coding
0.0286725809272522	-0.274538859248683	0.026	0.032	1	0.197525795737629	GPS1	Oligodendrocytes_SFG	int_AD_vs_no_AD	ENSG00000169727	protein_coding
0.0287339255716531	-0.165181597127884	0.026	0.029	1	0.197726733077053	SNX27	Oligodendrocytes_SFG	int_AD_vs_no_AD	ENSG00000143376	protein_coding
0.028988398097273	-0.216365125784729	0.318	0.357	1	0.19917116342998	NTM	Oligodendrocytes_SFG	int_AD_vs_no_AD	ENSG00000182667	protein_coding
0.0290086560243827	-0.601637556377277	0.023	0.034	1	0.19917116342998	MSRA	Oligodendrocytes_SFG	int_AD_vs_no_AD	ENSG00000175806	protein_coding
0.02913057358529	-0.378960888159623	0.018	0.023	1	0.199785016385722	TRAPPC8	Oligodendrocytes_SFG	int_AD_vs_no_AD	ENSG00000153339	protein_coding
0.0292153498879952	-0.309419954906546	0.011	0.013	1	0.200080373058966	BIRC6-AS2	Oligodendrocytes_SFG	int_AD_vs_no_AD	ENSG00000290864	lncRNA
0.0292387591549148	0.146116411460579	0.155	0.138	1	0.200080373058966	SHROOM4	Oligodendrocytes_SFG	int_AD_vs_no_AD	ENSG00000158352	protein_coding
0.0293088566931555	-0.108563093912343	0.026	0.027	1	0.200336957040535	CDK14	Oligodendrocytes_SFG	int_AD_vs_no_AD	ENSG00000058091	protein_coding
0.0294707793228503	-0.171321335465614	0.074	0.082	1	0.20121993215435	ATM	Oligodendrocytes_SFG	int_AD_vs_no_AD	ENSG00000149311	protein_coding
0.0295069995419781	-0.405642930812129	0.035	0.046	1	0.201243631726365	CAPNS1	Oligodendrocytes_SFG	int_AD_vs_no_AD	ENSG00000126247	protein_coding
0.0298892486374897	1.85077350851799	0.031	0.008	1	0.203621182753029	RP11-608O21.1	Oligodendrocytes_SFG	int_AD_vs_no_AD	NA	NA
0.0299659655931881	0.21198968240113	0.053	0.046	1	0.203621182753029	SH3PXD2B	Oligodendrocytes_SFG	int_AD_vs_no_AD	ENSG00000174705	protein_coding
0.0299716993547617	0.267640678353919	0.041	0.034	1	0.203621182753029	MTMR10	Oligodendrocytes_SFG	int_AD_vs_no_AD	ENSG00000166912	protein_coding
0.0299881481515852	-0.421226615136633	0.023	0.03	1	0.203621182753029	DCBLD2	Oligodendrocytes_SFG	int_AD_vs_no_AD	ENSG00000057019	protein_coding
0.0300439205997539	0.191543559867842	0.043	0.038	1	0.203774715326145	TTLL5	Oligodendrocytes_SFG	int_AD_vs_no_AD	ENSG00000119685	protein_coding
0.0303129882886906	-0.253223449408379	0.02	0.024	1	0.205373002242562	ADAMTS19	Oligodendrocytes_SFG	int_AD_vs_no_AD	ENSG00000145808	protein_coding
0.0305605803662025	-0.272561761887995	0.047	0.057	1	0.20664248560179	COL19A1	Oligodendrocytes_SFG	int_AD_vs_no_AD	ENSG00000082293	protein_coding
0.0305676191069206	-0.341128814633885	0.013	0.016	1	0.20664248560179	PCP4	Oligodendrocytes_SFG	int_AD_vs_no_AD	ENSG00000183036	protein_coding
0.030679317548535	-1.14603779933101	0.009	0.019	1	0.20716967729203	S1PR5	Oligodendrocytes_SFG	int_AD_vs_no_AD	ENSG00000180739	protein_coding
0.0308040957176072	-0.123335163640417	0.032	0.034	1	0.207783938731829	NCL	Oligodendrocytes_SFG	int_AD_vs_no_AD	ENSG00000115053	protein_coding
0.0309255337680583	-0.12742212116366	0.019	0.02	1	0.208374347592893	PCYT1B	Oligodendrocytes_SFG	int_AD_vs_no_AD	ENSG00000102230	protein_coding
0.0310365729946378	-0.150261384333304	0.213	0.234	1	0.208719306378912	LSAMP	Oligodendrocytes_SFG	int_AD_vs_no_AD	ENSG00000185565	protein_coding
0.0310446616810944	0.137405566493186	0.018	0.016	1	0.208719306378912	EBF4	Oligodendrocytes_SFG	int_AD_vs_no_AD	ENSG00000088881	protein_coding
0.0311732514102277	0.335462137355495	0.039	0.03	1	0.209056640183805	NSMF	Oligodendrocytes_SFG	int_AD_vs_no_AD	ENSG00000165802	protein_coding
0.0311838674856182	-0.110613833477105	0.028	0.031	1	0.209056640183805	EMSY	Oligodendrocytes_SFG	int_AD_vs_no_AD	ENSG00000158636	protein_coding
0.0311968981364604	0.577449843292694	0.024	0.017	1	0.209056640183805	AGMO	Oligodendrocytes_SFG	int_AD_vs_no_AD	ENSG00000187546	protein_coding
0.0312654002286196	0.11315283413786	0.054	0.049	1	0.209213762104602	COG5	Oligodendrocytes_SFG	int_AD_vs_no_AD	ENSG00000164597	protein_coding
0.0312884373269535	-0.535080090076905	0.013	0.019	1	0.209213762104602	RPS6KA1	Oligodendrocytes_SFG	int_AD_vs_no_AD	ENSG00000117676	protein_coding
0.0313350668390151	0.111364738423458	0.018	0.017	1	0.209297810571465	CTC-458I2.2	Oligodendrocytes_SFG	int_AD_vs_no_AD	NA	NA
0.031763649229476	-0.191169465923797	0.089	0.102	1	0.211930102622291	KTN1	Oligodendrocytes_SFG	int_AD_vs_no_AD	ENSG00000126777	protein_coding
0.031861484214848	-0.236738815507159	0.038	0.043	1	0.212352299891801	UBA6-AS1	Oligodendrocytes_SFG	int_AD_vs_no_AD	NA	NA
0.0321115036596294	-0.783145176354336	0.071	0.118	1	0.213786771385073	UCHL1	Oligodendrocytes_SFG	int_AD_vs_no_AD	ENSG00000154277	protein_coding
0.032702458543246	-0.288885543857775	0.024	0.028	1	0.217485506221047	TAOK2	Oligodendrocytes_SFG	int_AD_vs_no_AD	ENSG00000149930	protein_coding
0.0328386382028376	-0.48647771637213	0.021	0.029	1	0.21815506135831	NBPF1	Oligodendrocytes_SFG	int_AD_vs_no_AD	ENSG00000219481	protein_coding
0.0331869094900973	-0.37223502497131	0.02	0.026	1	0.220230625071974	RNF167	Oligodendrocytes_SFG	int_AD_vs_no_AD	ENSG00000108523	protein_coding
0.0334255155735008	0.159877563047771	0.031	0.027	1	0.221067105475701	TENM2	Oligodendrocytes_SFG	int_AD_vs_no_AD	ENSG00000145934	protein_coding
0.0334256420822311	-0.408631754835966	0.024	0.032	1	0.221067105475701	RAB21	Oligodendrocytes_SFG	int_AD_vs_no_AD	ENSG00000080371	protein_coding
0.0334359113366124	-0.229527154326707	0.056	0.067	1	0.221067105475701	EIF5B	Oligodendrocytes_SFG	int_AD_vs_no_AD	ENSG00000158417	protein_coding
0.033457528980286	-0.203874181601532	0.019	0.023	1	0.221067105475701	PPARA	Oligodendrocytes_SFG	int_AD_vs_no_AD	ENSG00000186951	protein_coding
0.0334928356709322	0.229914232505861	0.1	0.084	1	0.221067105475701	ZC3H13	Oligodendrocytes_SFG	int_AD_vs_no_AD	ENSG00000123200	protein_coding
0.0336513675771056	1.78331054073925	0.029	0.008	1	0.22187516497995	PLEKHH2	Oligodendrocytes_SFG	int_AD_vs_no_AD	ENSG00000152527	protein_coding
0.0340366123552759	-0.207328987965641	0.046	0.053	1	0.224174686948736	RAPGEF2	Oligodendrocytes_SFG	int_AD_vs_no_AD	ENSG00000109756	protein_coding
0.0341552703152641	-0.510083618487837	0.016	0.023	1	0.224715349129869	ACAT1	Oligodendrocytes_SFG	int_AD_vs_no_AD	ENSG00000075239	protein_coding
0.0342447368150356	0.266856817948387	0.11	0.094	1	0.225063002918068	VRK2	Oligodendrocytes_SFG	int_AD_vs_no_AD	ENSG00000028116	protein_coding
0.0343669809624116	-0.364461318464508	0.038	0.048	1	0.225625104715833	CHD4	Oligodendrocytes_SFG	int_AD_vs_no_AD	ENSG00000111642	protein_coding
0.0344052488255171	-0.378960888159623	0.017	0.022	1	0.225635276449096	NOVA2	Oligodendrocytes_SFG	int_AD_vs_no_AD	ENSG00000104967	protein_coding
0.0345315651610799	-0.170544485809307	0.036	0.04	1	0.226222247243961	NADSYN1	Oligodendrocytes_SFG	int_AD_vs_no_AD	ENSG00000172890	protein_coding
0.0346170159100738	-0.343471803440998	0.017	0.021	1	0.226540535428544	FAM3A	Oligodendrocytes_SFG	int_AD_vs_no_AD	ENSG00000071889	protein_coding
0.03500721701476	0.241490697280158	0.034	0.028	1	0.228850370803936	AC073283.4	Oligodendrocytes_SFG	int_AD_vs_no_AD	NA	NA
0.035091520766171	-0.3325119654727	0.032	0.039	1	0.228985403838899	TBC1D13	Oligodendrocytes_SFG	int_AD_vs_no_AD	ENSG00000107021	protein_coding
0.0351024003932047	0.569016899492095	0.071	0.048	1	0.228985403838899	GPR137C	Oligodendrocytes_SFG	int_AD_vs_no_AD	ENSG00000180998	protein_coding
0.0351992004300972	1.33663105521402	0.01	0.004	1	0.22937336865636	HIST1H4C	Oligodendrocytes_SFG	int_AD_vs_no_AD	NA	NA
0.0352570758063998	0.106132406460088	0.027	0.025	1	0.229507130116872	C14orf37	Oligodendrocytes_SFG	int_AD_vs_no_AD	NA	NA
0.0353378615941364	-1.10142691263072	0.005	0.011	1	0.22978958676822	DDX11	Oligodendrocytes_SFG	int_AD_vs_no_AD	ENSG00000013573	protein_coding
0.0359472679490315	-0.156568466823176	0.187	0.202	1	0.233505244764058	AK5	Oligodendrocytes_SFG	int_AD_vs_no_AD	ENSG00000154027	protein_coding
0.0362695479417331	0.311138100968608	0.061	0.052	1	0.235349917742291	CAMK2B	Oligodendrocytes_SFG	int_AD_vs_no_AD	ENSG00000058404	protein_coding
0.0363305861054369	-0.252688069807991	0.061	0.071	1	0.235497311833238	RSRP1	Oligodendrocytes_SFG	int_AD_vs_no_AD	ENSG00000117616	protein_coding
0.036513474780134	0.293257524691962	0.094	0.077	1	0.23643340624228	TARSL2	Oligodendrocytes_SFG	int_AD_vs_no_AD	NA	NA
0.0366781473185275	-0.192311651907682	0.046	0.053	1	0.237249700286686	NDUFS7	Oligodendrocytes_SFG	int_AD_vs_no_AD	ENSG00000115286	protein_coding
0.0367278493286725	-0.333478118365615	0.053	0.067	1	0.237321381834588	CXXC5	Oligodendrocytes_SFG	int_AD_vs_no_AD	ENSG00000171604	protein_coding
0.0368307338202888	0.209360624651447	0.039	0.035	1	0.237705284721973	OLMALINC	Oligodendrocytes_SFG	int_AD_vs_no_AD	ENSG00000235823	lncRNA
0.0368646275573703	-0.166753160508658	0.056	0.062	1	0.237705284721973	PRPF4B	Oligodendrocytes_SFG	int_AD_vs_no_AD	NA	NA
0.0369626569219053	-0.139494953464234	0.016	0.018	1	0.237973962425727	TRMT10B	Oligodendrocytes_SFG	int_AD_vs_no_AD	ENSG00000165275	protein_coding
0.037038566485835	0.224738175143119	0.053	0.045	1	0.237973962425727	EHBP1	Oligodendrocytes_SFG	int_AD_vs_no_AD	ENSG00000115504	protein_coding
0.0370662246380491	0.463682783901119	0.083	0.061	1	0.237973962425727	DUBR	Oligodendrocytes_SFG	int_AD_vs_no_AD	ENSG00000243701	lncRNA
0.0370692097531665	0.440466866198556	0.016	0.012	1	0.237973962425727	FAM174A	Oligodendrocytes_SFG	int_AD_vs_no_AD	ENSG00000174132	protein_coding
0.0371128028811909	-0.247364005376411	0.037	0.044	1	0.237973962425727	COL4A3BP	Oligodendrocytes_SFG	int_AD_vs_no_AD	NA	NA
0.0371386541849101	0.239360209507963	0.1	0.087	1	0.237973962425727	SCAPER	Oligodendrocytes_SFG	int_AD_vs_no_AD	ENSG00000140386	protein_coding
0.0371934883535005	0.141429611265449	0.044	0.04	1	0.238039157736383	CDH13	Oligodendrocytes_SFG	int_AD_vs_no_AD	ENSG00000140945	protein_coding
0.0372263027802546	0.12353945236956	0.024	0.022	1	0.238039157736383	SLC25A27	Oligodendrocytes_SFG	int_AD_vs_no_AD	ENSG00000153291	protein_coding
0.0373146110556411	-0.12742212116366	0.011	0.012	1	0.238150398359843	TMEM246-AS1	Oligodendrocytes_SFG	int_AD_vs_no_AD	ENSG00000225376	lncRNA
0.037321209702283	-0.194336373145375	0.193	0.218	1	0.238150398359843	GNAO1	Oligodendrocytes_SFG	int_AD_vs_no_AD	ENSG00000087258	protein_coding
0.0373971862216805	-0.233715160889882	0.022	0.026	1	0.238387665282393	WRN	Oligodendrocytes_SFG	int_AD_vs_no_AD	ENSG00000165392	protein_coding
0.0375274821468934	-0.281639635674151	0.126	0.151	1	0.238970339681513	FOLH1	Oligodendrocytes_SFG	int_AD_vs_no_AD	ENSG00000086205	protein_coding
0.0380475421214964	-0.230569048266952	0.021	0.024	1	0.24203120738778	CACNB2	Oligodendrocytes_SFG	int_AD_vs_no_AD	ENSG00000165995	protein_coding
0.0381733917876348	-0.196855762925154	0.017	0.02	1	0.242580654121009	AQR	Oligodendrocytes_SFG	int_AD_vs_no_AD	ENSG00000021776	protein_coding
0.0384338709840216	0.328460430392568	0.022	0.018	1	0.243983612806624	VDAC3	Oligodendrocytes_SFG	int_AD_vs_no_AD	ENSG00000078668	protein_coding
0.0387027775011559	-0.498503700403885	0.026	0.037	1	0.245437118415483	TARBP1	Oligodendrocytes_SFG	int_AD_vs_no_AD	ENSG00000059588	protein_coding
0.039116475203877	-0.106444987397339	0.045	0.048	1	0.247592455516649	SPG20	Oligodendrocytes_SFG	int_AD_vs_no_AD	NA	NA
0.0391232342240303	0.282055852773284	0.034	0.029	1	0.247592455516649	RALGAPB	Oligodendrocytes_SFG	int_AD_vs_no_AD	ENSG00000170471	protein_coding
0.0392768035901183	-0.292987665049771	0.019	0.023	1	0.247953108690641	ASIC1	Oligodendrocytes_SFG	int_AD_vs_no_AD	ENSG00000110881	protein_coding
0.0393169716113728	0.206001612561533	0.037	0.031	1	0.247953108690641	IFIT3	Oligodendrocytes_SFG	int_AD_vs_no_AD	ENSG00000119917	protein_coding
0.0393339796032809	-0.454368290817646	0.019	0.026	1	0.247953108690641	ADAM17	Oligodendrocytes_SFG	int_AD_vs_no_AD	ENSG00000151694	protein_coding
0.0393416242430227	-0.327484670668538	0.015	0.019	1	0.247953108690641	PISD	Oligodendrocytes_SFG	int_AD_vs_no_AD	ENSG00000241878	protein_coding
0.0394194269524	0.289986282577932	0.022	0.018	1	0.248188912523052	MYEOV2	Oligodendrocytes_SFG	int_AD_vs_no_AD	NA	NA
0.0394929871432836	-0.509544997969767	0.009	0.012	1	0.248397549637132	OST4	Oligodendrocytes_SFG	int_AD_vs_no_AD	ENSG00000228474	protein_coding
0.0395891804033153	-0.589906782844963	0.022	0.033	1	0.248580207673046	RAB40C	Oligodendrocytes_SFG	int_AD_vs_no_AD	ENSG00000197562	protein_coding
0.0396326588404782	-0.660854321244733	0.012	0.018	1	0.248580207673046	MAP9	Oligodendrocytes_SFG	int_AD_vs_no_AD	ENSG00000164114	protein_coding
0.0396433854385004	0.494123353201039	0.124	0.09	1	0.248580207673046	CPB2-AS1	Oligodendrocytes_SFG	int_AD_vs_no_AD	ENSG00000235903	lncRNA
0.0401267503790482	-1.26012465864977	0.007	0.016	1	0.251354618837157	RP1-179N16.6	Oligodendrocytes_SFG	int_AD_vs_no_AD	NA	NA
0.0403874800999446	-0.330051287678677	0.017	0.021	1	0.25252491826077	CARS2	Oligodendrocytes_SFG	int_AD_vs_no_AD	ENSG00000134905	protein_coding
0.0404242450451199	-0.41960287265697	0.022	0.029	1	0.25252491826077	GOT1	Oligodendrocytes_SFG	int_AD_vs_no_AD	ENSG00000120053	protein_coding
0.0404368624196254	-0.317155603686151	0.038	0.047	1	0.25252491826077	GREM1	Oligodendrocytes_SFG	int_AD_vs_no_AD	ENSG00000166923	protein_coding
0.0404980576953931	-0.750929665546582	0.008	0.013	1	0.252650319328112	PRAF2	Oligodendrocytes_SFG	int_AD_vs_no_AD	ENSG00000243279	protein_coding
0.0407419636891924	0.197540033813337	0.011	0.009	1	0.253914165182644	TMED2	Oligodendrocytes_SFG	int_AD_vs_no_AD	ENSG00000086598	protein_coding
0.0408772522541628	-0.398724142981053	0.027	0.035	1	0.254499204763759	SBNO1	Oligodendrocytes_SFG	int_AD_vs_no_AD	ENSG00000139697	protein_coding
0.0409343162234242	0.454157129963062	0.226	0.167	1	0.254578839708116	LINC01608	Oligodendrocytes_SFG	int_AD_vs_no_AD	ENSG00000253877	lncRNA
0.0409729003208017	-0.148667860229969	0.342	0.367	1	0.254578839708116	NCAM1	Oligodendrocytes_SFG	int_AD_vs_no_AD	ENSG00000149294	protein_coding
0.04119482945841	-0.268736207030342	0.051	0.062	1	0.25569921921407	RBMX	Oligodendrocytes_SFG	int_AD_vs_no_AD	ENSG00000147274	protein_coding
0.041242899008567	-0.641995293993418	0.007	0.011	1	0.255739267818006	NUDT14	Oligodendrocytes_SFG	int_AD_vs_no_AD	ENSG00000183828	protein_coding
0.0413421519987718	-0.889922807437003	0.007	0.014	1	0.256096294387553	C12orf4	Oligodendrocytes_SFG	int_AD_vs_no_AD	NA	NA
0.0414449284150792	-0.366717292404877	0.033	0.042	1	0.256474405952328	HCFC1R1	Oligodendrocytes_SFG	int_AD_vs_no_AD	ENSG00000103145	protein_coding
0.0415561435999233	0.240207669722296	0.208	0.177	1	0.256903925977393	CTNND2	Oligodendrocytes_SFG	int_AD_vs_no_AD	ENSG00000169862	protein_coding
0.0416728608804521	0.287055296036832	0.347	0.292	1	0.25722929911057	WWOX	Oligodendrocytes_SFG	int_AD_vs_no_AD	ENSG00000186153	protein_coding
0.0417280696947858	-0.141982665691982	0.051	0.058	1	0.25722929911057	SETD2	Oligodendrocytes_SFG	int_AD_vs_no_AD	ENSG00000181555	protein_coding
0.0418308060127352	-0.3926358250567	0.01	0.012	1	0.25722929911057	ZFYVE21	Oligodendrocytes_SFG	int_AD_vs_no_AD	ENSG00000100711	protein_coding
0.0418438409885495	-0.195739064103853	0.034	0.039	1	0.25722929911057	PARN	Oligodendrocytes_SFG	int_AD_vs_no_AD	ENSG00000140694	protein_coding
0.0418571380260006	0.244347924211016	0.01	0.008	1	0.25722929911057	ALDH2	Oligodendrocytes_SFG	int_AD_vs_no_AD	ENSG00000111275	protein_coding
0.0418827791588748	-0.210279053567943	0.009	0.01	1	0.25722929911057	RASD2	Oligodendrocytes_SFG	int_AD_vs_no_AD	ENSG00000100302	protein_coding
0.0419055423426927	-0.486717068515507	0.008	0.011	1	0.25722929911057	C12orf57	Oligodendrocytes_SFG	int_AD_vs_no_AD	ENSG00000111678	protein_coding
0.0419986701989049	-0.309190609855449	0.036	0.045	1	0.25722929911057	GOLGA7	Oligodendrocytes_SFG	int_AD_vs_no_AD	ENSG00000147533	protein_coding
0.0420224703186109	0.215698111171897	0.097	0.083	1	0.25722929911057	ADD3	Oligodendrocytes_SFG	int_AD_vs_no_AD	ENSG00000148700	protein_coding
0.0420514255646035	0.444513699261257	0.143	0.106	1	0.25722929911057	FTL	Oligodendrocytes_SFG	int_AD_vs_no_AD	ENSG00000087086	protein_coding
0.0421083448522599	-0.190888540007052	0.017	0.019	1	0.25722929911057	ZNF277	Oligodendrocytes_SFG	int_AD_vs_no_AD	ENSG00000198839	protein_coding
0.0421110943702576	-0.698578822359784	0.012	0.019	1	0.25722929911057	VSTM2A	Oligodendrocytes_SFG	int_AD_vs_no_AD	ENSG00000170419	protein_coding
0.0421751496446506	-0.217855587607321	0.048	0.058	1	0.257243891183613	NPTN	Oligodendrocytes_SFG	int_AD_vs_no_AD	ENSG00000156642	protein_coding
0.0421972078621778	-0.158316129109443	0.026	0.028	1	0.257243891183613	ZNF281	Oligodendrocytes_SFG	int_AD_vs_no_AD	ENSG00000162702	protein_coding
0.042297736950029	-0.167005635297393	0.047	0.053	1	0.257543679052905	PTOV1	Oligodendrocytes_SFG	int_AD_vs_no_AD	ENSG00000104960	protein_coding
0.0423302059956768	0.947124832201395	0.105	0.055	1	0.257543679052905	TXNIP	Oligodendrocytes_SFG	int_AD_vs_no_AD	ENSG00000265972	protein_coding
0.042398930789903	-0.511934753429044	0.009	0.013	1	0.257610101734132	MYL12B	Oligodendrocytes_SFG	int_AD_vs_no_AD	ENSG00000118680	protein_coding
0.0424430556311608	-0.256705138108625	0.049	0.059	1	0.257610101734132	ADORA1	Oligodendrocytes_SFG	int_AD_vs_no_AD	ENSG00000163485	protein_coding
0.0424716631550126	-0.668467505354609	0.017	0.027	1	0.257610101734132	TXNL1	Oligodendrocytes_SFG	int_AD_vs_no_AD	ENSG00000091164	protein_coding
0.042508810928952	-0.556265419967533	0.008	0.012	1	0.257610101734132	FAM214B	Oligodendrocytes_SFG	int_AD_vs_no_AD	NA	NA
0.0425586616908454	-0.458773469937647	0.051	0.07	1	0.257658104522409	SOX10	Oligodendrocytes_SFG	int_AD_vs_no_AD	ENSG00000100146	protein_coding
0.0426859483177296	-0.475345424583966	0.009	0.012	1	0.257986906296114	P3H1	Oligodendrocytes_SFG	int_AD_vs_no_AD	ENSG00000117385	protein_coding
0.0426969379500648	-0.185137619019947	0.011	0.012	1	0.257986906296114	NUMBL	Oligodendrocytes_SFG	int_AD_vs_no_AD	ENSG00000105245	protein_coding
0.0427820744435526	-0.137203141956245	0.112	0.122	1	0.258247394357201	EIF4G3	Oligodendrocytes_SFG	int_AD_vs_no_AD	ENSG00000075151	protein_coding
0.0429387608365854	0.942967206727739	0.013	0.006	1	0.258938847243197	RP11-123M6.2	Oligodendrocytes_SFG	int_AD_vs_no_AD	NA	NA
0.0430286456708597	-0.615028246393147	0.008	0.013	1	0.259226497693562	G6PC3	Oligodendrocytes_SFG	int_AD_vs_no_AD	ENSG00000141349	protein_coding
0.0438214986706317	-0.61814855203905	0.01	0.015	1	0.263744475348709	DAG1	Oligodendrocytes_SFG	int_AD_vs_no_AD	ENSG00000173402	protein_coding
0.0440320039437339	-0.72445745418539	0.011	0.017	1	0.264752117646032	POLDIP2	Oligodendrocytes_SFG	int_AD_vs_no_AD	ENSG00000004142	protein_coding
0.0441363527198499	0.843431533176824	0.011	0.006	1	0.26512012459773	SOHLH1	Oligodendrocytes_SFG	int_AD_vs_no_AD	ENSG00000165643	protein_coding
0.0443249460726154	0.214640530835406	0.01	0.009	1	0.26582217905938	P2RX4	Oligodendrocytes_SFG	int_AD_vs_no_AD	ENSG00000135124	protein_coding
0.044339745083135	-0.265846808108169	0.01	0.011	1	0.26582217905938	HDAC3	Oligodendrocytes_SFG	int_AD_vs_no_AD	ENSG00000171720	protein_coding
0.0446662315720727	-0.357265817060305	0.01	0.013	1	0.266977329553766	MYL6B	Oligodendrocytes_SFG	int_AD_vs_no_AD	ENSG00000196465	protein_coding
0.0446966361539078	-0.310789385518044	0.047	0.057	1	0.266977329553766	GRIA4	Oligodendrocytes_SFG	int_AD_vs_no_AD	ENSG00000152578	protein_coding
0.0447186788178959	-0.302145291108793	0.013	0.016	1	0.266977329553766	HMG20B	Oligodendrocytes_SFG	int_AD_vs_no_AD	ENSG00000064961	protein_coding
0.0447748094847504	0.120786591976926	0.104	0.099	1	0.266977329553766	DNM1	Oligodendrocytes_SFG	int_AD_vs_no_AD	ENSG00000106976	protein_coding
0.0447754880562626	0.290890510148046	0.01	0.008	1	0.266977329553766	TMEM72-AS1	Oligodendrocytes_SFG	int_AD_vs_no_AD	ENSG00000224812	lncRNA
0.0447931044377433	-0.104145389110381	0.073	0.08	1	0.266977329553766	PDZD2	Oligodendrocytes_SFG	int_AD_vs_no_AD	ENSG00000133401	protein_coding
0.0449080700526368	0.337171202589417	0.086	0.068	1	0.267103845401554	TBC1D19	Oligodendrocytes_SFG	int_AD_vs_no_AD	ENSG00000109680	protein_coding
0.0449154452325119	-0.346539410467246	0.008	0.011	1	0.267103845401554	WDR66	Oligodendrocytes_SFG	int_AD_vs_no_AD	NA	NA
0.0449655363000324	-0.260905126637911	0.009	0.01	1	0.267103845401554	RP11-572M11.4	Oligodendrocytes_SFG	int_AD_vs_no_AD	NA	NA
0.045000727706416	-1.62062164320085	0.016	0.049	1	0.267103845401554	PVRL3	Oligodendrocytes_SFG	int_AD_vs_no_AD	NA	NA
0.0450316653923532	-0.74891049790993	0.01	0.017	1	0.267103845401554	LGMN	Oligodendrocytes_SFG	int_AD_vs_no_AD	ENSG00000100600	protein_coding
0.0451386039591552	-0.337140712464996	0.01	0.012	1	0.267479962708784	THNSL2	Oligodendrocytes_SFG	int_AD_vs_no_AD	ENSG00000144115	protein_coding
0.0452279654640118	-0.539633576363739	0.011	0.017	1	0.267751298435792	C1QTNF4	Oligodendrocytes_SFG	int_AD_vs_no_AD	ENSG00000172247	protein_coding
0.0454779873402823	-0.306604939299493	0.051	0.063	1	0.268777246422449	NUMA1	Oligodendrocytes_SFG	int_AD_vs_no_AD	ENSG00000137497	protein_coding
0.0454887447159231	-0.234819912487544	0.01	0.011	1	0.268777246422449	SEC61B	Oligodendrocytes_SFG	int_AD_vs_no_AD	ENSG00000106803	protein_coding
0.0455855742857781	-0.3926358250567	0.01	0.013	1	0.269078330003013	RBM3	Oligodendrocytes_SFG	int_AD_vs_no_AD	ENSG00000102317	protein_coding
0.0456670785262099	0.138691677602107	0.021	0.019	1	0.269078330003013	SEC23A	Oligodendrocytes_SFG	int_AD_vs_no_AD	ENSG00000100934	protein_coding
0.0456710656132047	-0.453550204580307	0.023	0.031	1	0.269078330003013	OGDH	Oligodendrocytes_SFG	int_AD_vs_no_AD	ENSG00000105953	protein_coding
0.0457302977806678	0.241811688502059	0.024	0.02	1	0.269169233584486	PLEKHG1	Oligodendrocytes_SFG	int_AD_vs_no_AD	ENSG00000120278	protein_coding
0.0458094497284494	-0.56107529860985	0.009	0.013	1	0.269366588013505	HPS5	Oligodendrocytes_SFG	int_AD_vs_no_AD	ENSG00000110756	protein_coding
0.0458514973250001	-0.25497217088417	0.027	0.032	1	0.269366588013505	YEATS2	Oligodendrocytes_SFG	int_AD_vs_no_AD	ENSG00000163872	protein_coding
0.0459108456531443	-1.00217085823774	0.01	0.021	1	0.269457637572657	LSM12	Oligodendrocytes_SFG	int_AD_vs_no_AD	ENSG00000161654	protein_coding
0.0460162325321678	-0.507065713907308	0.017	0.025	1	0.269818462700545	DIRAS1	Oligodendrocytes_SFG	int_AD_vs_no_AD	ENSG00000176490	protein_coding
0.0462023676883703	0.217827047958322	0.015	0.013	1	0.270651620061998	LMAN2	Oligodendrocytes_SFG	int_AD_vs_no_AD	ENSG00000169223	protein_coding
0.0464030438899823	-0.246857352152279	0.015	0.018	1	0.271252483407962	SCAF4	Oligodendrocytes_SFG	int_AD_vs_no_AD	ENSG00000156304	protein_coding
0.046435000285753	-0.251205340961251	0.009	0.011	1	0.271252483407962	PACRG-AS3	Oligodendrocytes_SFG	int_AD_vs_no_AD	ENSG00000225683	lncRNA
0.0464527716156911	0.114079123120494	0.012	0.011	1	0.271252483407962	STOML1	Oligodendrocytes_SFG	int_AD_vs_no_AD	ENSG00000067221	protein_coding
0.0465298885496822	-0.533060922440253	0.009	0.012	1	0.271252483407962	MOK	Oligodendrocytes_SFG	int_AD_vs_no_AD	ENSG00000080823	protein_coding
0.0465690071291995	-0.455805238188321	0.035	0.048	1	0.271252483407962	ZMIZ2	Oligodendrocytes_SFG	int_AD_vs_no_AD	ENSG00000122515	protein_coding
0.0466424280397825	0.213614796671408	0.012	0.01	1	0.271252483407962	GABRA3	Oligodendrocytes_SFG	int_AD_vs_no_AD	ENSG00000011677	protein_coding
0.0466577798018879	-0.250570351936524	0.031	0.037	1	0.271252483407962	MFSD12	Oligodendrocytes_SFG	int_AD_vs_no_AD	ENSG00000161091	protein_coding
0.0466580756651288	-0.160126286236364	0.025	0.028	1	0.271252483407962	ZNF326	Oligodendrocytes_SFG	int_AD_vs_no_AD	ENSG00000162664	protein_coding
0.0467441915510255	-0.713253977163239	0.012	0.02	1	0.271496273233508	PFDN6	Oligodendrocytes_SFG	int_AD_vs_no_AD	ENSG00000204220	protein_coding
0.0469512496734119	-0.125745543356276	0.019	0.021	1	0.272441387387267	CHSY3	Oligodendrocytes_SFG	int_AD_vs_no_AD	ENSG00000198108	protein_coding
0.0470800162332862	-0.387181394964593	0.016	0.022	1	0.272930848824098	ULK3	Oligodendrocytes_SFG	int_AD_vs_no_AD	ENSG00000140474	protein_coding
0.0473763309905842	-0.519138546207884	0.015	0.022	1	0.274031761612251	COPB1	Oligodendrocytes_SFG	int_AD_vs_no_AD	ENSG00000129083	protein_coding
0.0473996604932285	-0.149042163267413	0.095	0.104	1	0.274031761612251	SCARB2	Oligodendrocytes_SFG	int_AD_vs_no_AD	ENSG00000138760	protein_coding
0.0474037042463504	-0.641995293993418	0.007	0.011	1	0.274031761612251	RP11-392O1.4	Oligodendrocytes_SFG	int_AD_vs_no_AD	NA	NA
0.0474994774578696	-0.175427494074492	0.012	0.013	1	0.274327339265609	PNPLA2	Oligodendrocytes_SFG	int_AD_vs_no_AD	ENSG00000177666	protein_coding
0.0476404127084898	0.272074527219407	0.043	0.036	1	0.274882944688892	TBL1X	Oligodendrocytes_SFG	int_AD_vs_no_AD	ENSG00000101849	protein_coding
0.0478168336141426	0.227420596196438	0.015	0.013	1	0.27528817040164	RNF40	Oligodendrocytes_SFG	int_AD_vs_no_AD	ENSG00000103549	protein_coding
0.0478407491316889	-0.474050656679346	0.014	0.02	1	0.27528817040164	DCTN5	Oligodendrocytes_SFG	int_AD_vs_no_AD	ENSG00000166847	protein_coding
0.0479111390365759	-0.400987194489623	0.02	0.027	1	0.27528817040164	ENOPH1	Oligodendrocytes_SFG	int_AD_vs_no_AD	ENSG00000145293	protein_coding
0.047914693635866	0.112892208170051	0.021	0.019	1	0.27528817040164	GPR75-ASB3	Oligodendrocytes_SFG	int_AD_vs_no_AD	NA	NA
0.0479765200082838	0.117464937959875	0.037	0.034	1	0.27528817040164	PAXBP1	Oligodendrocytes_SFG	int_AD_vs_no_AD	ENSG00000159086	protein_coding
0.0479794353946552	-0.223166215552199	0.02	0.023	1	0.27528817040164	AMFR	Oligodendrocytes_SFG	int_AD_vs_no_AD	ENSG00000159461	protein_coding
0.0480911187096701	0.573017596977433	0.01	0.007	1	0.275487406365322	WWC1	Oligodendrocytes_SFG	int_AD_vs_no_AD	ENSG00000113645	protein_coding
0.04829057271815	-0.42626660293798	0.022	0.03	1	0.275487406365322	TMEM125	Oligodendrocytes_SFG	int_AD_vs_no_AD	ENSG00000179178	protein_coding
0.048338658411166	0.688650017995054	0.013	0.008	1	0.275487406365322	IP6K3	Oligodendrocytes_SFG	int_AD_vs_no_AD	ENSG00000161896	protein_coding
0.0483403871049873	0.358004706006582	0.041	0.032	1	0.275487406365322	RPS14	Oligodendrocytes_SFG	int_AD_vs_no_AD	ENSG00000164587	protein_coding
0.0484902493759337	-0.493472769283329	0.014	0.02	1	0.275487406365322	SMU1	Oligodendrocytes_SFG	int_AD_vs_no_AD	ENSG00000122692	protein_coding
0.0484923038293422	-0.208485134643095	0.02	0.024	1	0.275487406365322	SLC6A7	Oligodendrocytes_SFG	int_AD_vs_no_AD	ENSG00000011083	protein_coding
0.0485193873751444	-0.329937443130116	0.067	0.084	1	0.275487406365322	KIF1A	Oligodendrocytes_SFG	int_AD_vs_no_AD	ENSG00000130294	protein_coding
0.0485523479233877	-0.331655173381266	0.01	0.012	1	0.275487406365322	ATP5C1	Oligodendrocytes_SFG	int_AD_vs_no_AD	NA	NA
0.0486780680212883	-0.205262723615254	0.021	0.024	1	0.275487406365322	NONO	Oligodendrocytes_SFG	int_AD_vs_no_AD	ENSG00000147140	protein_coding
0.0487037095340129	-0.288979521321958	0.02	0.025	1	0.275487406365322	NNT-AS1	Oligodendrocytes_SFG	int_AD_vs_no_AD	ENSG00000248092	lncRNA
0.0487174468838999	0.293439441978741	0.11	0.089	1	0.275487406365322	SLC9A9	Oligodendrocytes_SFG	int_AD_vs_no_AD	ENSG00000181804	protein_coding
0.0487353169120812	-0.39468524045264	0.023	0.03	1	0.275487406365322	MAPK3	Oligodendrocytes_SFG	int_AD_vs_no_AD	ENSG00000102882	protein_coding
0.0487393959364401	-0.58754750997104	0.008	0.012	1	0.275487406365322	GNG2	Oligodendrocytes_SFG	int_AD_vs_no_AD	ENSG00000186469	protein_coding
0.0487854129873085	-0.456128748682084	0.014	0.019	1	0.275487406365322	AP3B2	Oligodendrocytes_SFG	int_AD_vs_no_AD	ENSG00000103723	protein_coding
0.0488013417267722	-0.739606090619839	0.031	0.052	1	0.275487406365322	MAP3K11	Oligodendrocytes_SFG	int_AD_vs_no_AD	ENSG00000173327	protein_coding
0.048810602381505	-0.168064105661005	0.024	0.026	1	0.275487406365322	ASPH	Oligodendrocytes_SFG	int_AD_vs_no_AD	ENSG00000198363	protein_coding
0.0489027921410709	0.43329283331082	0.018	0.013	1	0.275487406365322	ARMCX3	Oligodendrocytes_SFG	int_AD_vs_no_AD	ENSG00000102401	protein_coding
0.0489222027338891	-0.498404440364568	0.014	0.021	1	0.275487406365322	ZNF791	Oligodendrocytes_SFG	int_AD_vs_no_AD	ENSG00000173875	protein_coding
0.0489363182437815	-0.617747747746741	0.009	0.014	1	0.275487406365322	EPB41L4B	Oligodendrocytes_SFG	int_AD_vs_no_AD	ENSG00000095203	protein_coding
0.0489502176139393	-0.281819729749092	0.014	0.016	1	0.275487406365322	MTSS1L	Oligodendrocytes_SFG	int_AD_vs_no_AD	NA	NA
0.0489964975527438	-0.354713341912947	0.011	0.014	1	0.275487406365322	TNR	Oligodendrocytes_SFG	int_AD_vs_no_AD	ENSG00000116147	protein_coding
0.0490463126395108	-0.567033236312195	0.025	0.036	1	0.275487406365322	ARHGDIA	Oligodendrocytes_SFG	int_AD_vs_no_AD	ENSG00000141522	protein_coding
0.0490799561497031	-0.246066617662278	0.015	0.019	1	0.275487406365322	LMF2	Oligodendrocytes_SFG	int_AD_vs_no_AD	ENSG00000100258	protein_coding
0.0490901073995162	-0.347252028432285	0.014	0.018	1	0.275487406365322	MVK	Oligodendrocytes_SFG	int_AD_vs_no_AD	ENSG00000110921	protein_coding
0.0493240956416937	-0.39929389025663	0.048	0.063	1	0.276078233487546	FAM168A	Oligodendrocytes_SFG	int_AD_vs_no_AD	ENSG00000054965	protein_coding
0.0493328439584643	-0.495153905664147	0.014	0.02	1	0.276078233487546	PGM2L1	Oligodendrocytes_SFG	int_AD_vs_no_AD	ENSG00000165434	protein_coding
0.049342435510886	-0.162002352873803	0.025	0.028	1	0.276078233487546	FBXW5	Oligodendrocytes_SFG	int_AD_vs_no_AD	ENSG00000159069	protein_coding
0.0494025170651908	-0.136355245933666	0.018	0.02	1	0.276078233487546	IPO5	Oligodendrocytes_SFG	int_AD_vs_no_AD	ENSG00000065150	protein_coding
0.0494394225019313	-0.188056443898182	0.066	0.076	1	0.276078233487546	EML2	Oligodendrocytes_SFG	int_AD_vs_no_AD	ENSG00000125746	protein_coding
0.0495208971097569	0.270344976998737	0.065	0.056	1	0.276078233487546	BBS9	Oligodendrocytes_SFG	int_AD_vs_no_AD	ENSG00000122507	protein_coding
0.0495443411899978	-0.124460720792552	0.033	0.034	1	0.276078233487546	ANKRD26	Oligodendrocytes_SFG	int_AD_vs_no_AD	ENSG00000107890	protein_coding
0.0495548074103765	-0.269120206216971	0.044	0.052	1	0.276078233487546	SH3PXD2A	Oligodendrocytes_SFG	int_AD_vs_no_AD	ENSG00000107957	protein_coding
0.0497598845321255	-0.192192376553897	0.026	0.03	1	0.276768789839759	UBAP1L	Oligodendrocytes_SFG	int_AD_vs_no_AD	ENSG00000246922	protein_coding
0.0497688385309901	0.377085447572287	0.105	0.081	1	0.276768789839759	KANK1	Oligodendrocytes_SFG	int_AD_vs_no_AD	ENSG00000107104	protein_coding
0.0499215003976612	-0.372808661178028	0.015	0.019	1	0.277366744976156	DPY19L4	Oligodendrocytes_SFG	int_AD_vs_no_AD	ENSG00000156162	protein_coding
0.050088124349011	-0.458549152897486	0.02	0.029	1	0.278041123870526	ATP6AP2	Oligodendrocytes_SFG	int_AD_vs_no_AD	ENSG00000182220	protein_coding
0.0502348697958661	0.684434193128886	0.049	0.03	1	0.278604038714438	RPS27	Oligodendrocytes_SFG	int_AD_vs_no_AD	ENSG00000177954	protein_coding
0.0503594639187028	-0.26759977921192	0.016	0.02	1	0.27886246395475	RAD9A	Oligodendrocytes_SFG	int_AD_vs_no_AD	ENSG00000172613	protein_coding
0.050372227012168	-0.621035675357771	0.032	0.05	1	0.27886246395475	RABAC1	Oligodendrocytes_SFG	int_AD_vs_no_AD	ENSG00000105404	protein_coding
0.0506356360471693	-0.220857595178156	0.012	0.014	1	0.28006839199807	ZNF445	Oligodendrocytes_SFG	int_AD_vs_no_AD	ENSG00000185219	protein_coding
0.0507010123776367	-0.305711906128986	0.016	0.02	1	0.280177806709152	ME2	Oligodendrocytes_SFG	int_AD_vs_no_AD	ENSG00000082212	protein_coding
0.0508013541217891	0.531336308892144	0.017	0.011	1	0.280480072846715	PLCXD1	Oligodendrocytes_SFG	int_AD_vs_no_AD	ENSG00000182378	protein_coding
0.0512688506716421	-0.487020634017076	0.017	0.023	1	0.282677434540759	PARP1	Oligodendrocytes_SFG	int_AD_vs_no_AD	ENSG00000143799	protein_coding
0.0513439684035016	-0.252048775677403	0.017	0.021	1	0.282677434540759	SCAND1	Oligodendrocytes_SFG	int_AD_vs_no_AD	ENSG00000171222	protein_coding
0.051381415381172	-0.116533805020922	0.045	0.048	1	0.282677434540759	TNPO2	Oligodendrocytes_SFG	int_AD_vs_no_AD	ENSG00000105576	protein_coding
0.0513833514047238	-0.361317927372373	0.028	0.036	1	0.282677434540759	FOXK1	Oligodendrocytes_SFG	int_AD_vs_no_AD	ENSG00000164916	protein_coding
0.0516442715481637	-0.165557250050431	0.02	0.023	1	0.283828184263669	SLC25A39	Oligodendrocytes_SFG	int_AD_vs_no_AD	ENSG00000013306	protein_coding
0.0517352490639723	-0.226957794714574	0.035	0.04	1	0.283828184263669	KDM5A	Oligodendrocytes_SFG	int_AD_vs_no_AD	ENSG00000073614	protein_coding
0.0517403984577871	0.295073450280126	0.024	0.02	1	0.283828184263669	SETD4	Oligodendrocytes_SFG	int_AD_vs_no_AD	ENSG00000185917	protein_coding
0.0517772814580264	0.232473823922724	0.015	0.013	1	0.283828184263669	DDAH1	Oligodendrocytes_SFG	int_AD_vs_no_AD	ENSG00000153904	protein_coding
0.0520788275946109	-0.137203141956245	0.017	0.018	1	0.285165106756864	C5orf24	Oligodendrocytes_SFG	int_AD_vs_no_AD	ENSG00000181904	protein_coding
0.052113981267365	-0.133848390323092	0.03	0.033	1	0.285165106756864	EIF5A	Oligodendrocytes_SFG	int_AD_vs_no_AD	ENSG00000132507	protein_coding
0.0522706262209079	-0.320456643039015	0.139	0.172	1	0.285682690065897	AGPAT4	Oligodendrocytes_SFG	int_AD_vs_no_AD	ENSG00000026652	protein_coding
0.0523015502561649	-0.367372913884412	0.07	0.09	1	0.285682690065897	AMD1	Oligodendrocytes_SFG	int_AD_vs_no_AD	ENSG00000123505	protein_coding
0.0523661917081173	-0.253724704277358	0.041	0.049	1	0.285781747820942	ABCG1	Oligodendrocytes_SFG	int_AD_vs_no_AD	ENSG00000160179	protein_coding
0.052750871648048	-0.433887098663217	0.02	0.028	1	0.287625648870679	TMEM130	Oligodendrocytes_SFG	int_AD_vs_no_AD	ENSG00000166448	protein_coding
0.0529043574333409	0.202726480528671	0.079	0.069	1	0.288206805343865	LRRTM4	Oligodendrocytes_SFG	int_AD_vs_no_AD	ENSG00000176204	protein_coding
0.0530651446977082	-0.282914200688589	0.019	0.023	1	0.288616026661368	ALKBH5	Oligodendrocytes_SFG	int_AD_vs_no_AD	ENSG00000091542	protein_coding
0.0531086806281329	-0.385981315837396	0.019	0.025	1	0.288616026661368	SLC25A28	Oligodendrocytes_SFG	int_AD_vs_no_AD	ENSG00000155287	protein_coding
0.0531637434758468	-0.105032149927677	0.131	0.143	1	0.288616026661368	SLCO1A2	Oligodendrocytes_SFG	int_AD_vs_no_AD	ENSG00000084453	protein_coding
0.05316734616447	-0.42626660293798	0.028	0.038	1	0.288616026661368	TRAPPC12	Oligodendrocytes_SFG	int_AD_vs_no_AD	ENSG00000171853	protein_coding
0.0533544950078959	0.135612284670135	0.013	0.012	1	0.289162635060324	OGFRL1	Oligodendrocytes_SFG	int_AD_vs_no_AD	ENSG00000119900	protein_coding
0.0533797802894015	-0.187490356436047	0.129	0.142	1	0.289162635060324	FCHSD2	Oligodendrocytes_SFG	int_AD_vs_no_AD	ENSG00000137478	protein_coding
0.0534092092422242	-0.325735949192747	0.059	0.074	1	0.289162635060324	PBRM1	Oligodendrocytes_SFG	int_AD_vs_no_AD	ENSG00000163939	protein_coding
0.0535084937502182	0.113225709880057	0.201	0.183	1	0.289417393468622	ATXN1	Oligodendrocytes_SFG	int_AD_vs_no_AD	ENSG00000124788	protein_coding
0.0535504599469199	-0.555838650243703	0.021	0.031	1	0.289417393468622	LHFP	Oligodendrocytes_SFG	int_AD_vs_no_AD	NA	NA
0.0539482412430097	-0.202952331703784	0.063	0.071	1	0.291311021474775	FOXO3	Oligodendrocytes_SFG	int_AD_vs_no_AD	ENSG00000118689	protein_coding
0.0542678371318666	0.27554254581461	0.016	0.013	1	0.292779507616611	CTD-2341M24.1	Oligodendrocytes_SFG	int_AD_vs_no_AD	NA	NA
0.0544509076996542	0.426717456090596	0.014	0.01	1	0.293509498082785	PDLIM5	Oligodendrocytes_SFG	int_AD_vs_no_AD	ENSG00000163110	protein_coding
0.0546577248728984	-0.435544416525991	0.028	0.038	1	0.294366099337389	NMT1	Oligodendrocytes_SFG	int_AD_vs_no_AD	ENSG00000136448	protein_coding
0.0547984016731504	-0.134391675978501	0.124	0.136	1	0.29467239035231	CKB	Oligodendrocytes_SFG	int_AD_vs_no_AD	ENSG00000166165	protein_coding
0.0548105032014142	0.367152079433061	0.456	0.38	1	0.29467239035231	TMEM144	Oligodendrocytes_SFG	int_AD_vs_no_AD	ENSG00000164124	protein_coding
0.0550115445994279	0.109818064580102	0.091	0.084	1	0.295205357713098	LINC-PINT	Oligodendrocytes_SFG	int_AD_vs_no_AD	ENSG00000231721	lncRNA
0.0550499118152414	-0.191508958710284	0.125	0.142	1	0.295205357713098	GAB2	Oligodendrocytes_SFG	int_AD_vs_no_AD	ENSG00000033327	protein_coding
0.0550537575165517	-0.184788340470634	0.012	0.014	1	0.295205357713098	CREM	Oligodendrocytes_SFG	int_AD_vs_no_AD	ENSG00000095794	protein_coding
0.0553234460423247	0.104673574568062	0.081	0.077	1	0.296392829930327	IMMP2L	Oligodendrocytes_SFG	int_AD_vs_no_AD	ENSG00000184903	protein_coding
0.0555652726158594	0.183975306231534	0.083	0.074	1	0.297429094272174	PPP2R3A	Oligodendrocytes_SFG	int_AD_vs_no_AD	ENSG00000073711	protein_coding
0.0562130980438893	-0.168064105661005	0.012	0.013	1	0.300423425095317	KIF26B	Oligodendrocytes_SFG	int_AD_vs_no_AD	ENSG00000162849	protein_coding
0.0562224473327282	-0.114483065456161	0.025	0.026	1	0.300423425095317	SMARCA4	Oligodendrocytes_SFG	int_AD_vs_no_AD	ENSG00000127616	protein_coding
0.0565636196921016	-0.325811181640859	0.03	0.037	1	0.301932209860407	UBE2L3	Oligodendrocytes_SFG	int_AD_vs_no_AD	ENSG00000185651	protein_coding
0.056603076608493	-0.161233612491738	0.038	0.042	1	0.301932209860407	ATAD2B	Oligodendrocytes_SFG	int_AD_vs_no_AD	ENSG00000119778	protein_coding
0.0567621020665628	-0.154057247667126	0.018	0.02	1	0.302219790002649	NAA35	Oligodendrocytes_SFG	int_AD_vs_no_AD	ENSG00000135040	protein_coding
0.0567942791854041	0.176457336947518	0.04	0.036	1	0.302219790002649	LINC00599	Oligodendrocytes_SFG	int_AD_vs_no_AD	NA	NA
0.056804533352817	-0.387181394964593	0.017	0.022	1	0.302219790002649	PSMD4	Oligodendrocytes_SFG	int_AD_vs_no_AD	ENSG00000159352	protein_coding
0.0568584502895692	-0.403835556798653	0.118	0.154	1	0.302244962828203	PEBP1	Oligodendrocytes_SFG	int_AD_vs_no_AD	ENSG00000089220	protein_coding
0.0570020861300718	0.107716961408313	0.53	0.529	1	0.302720680262466	SLC26A3	Oligodendrocytes_SFG	int_AD_vs_no_AD	ENSG00000091138	protein_coding
0.0570507950887045	-0.548508665115308	0.04	0.058	1	0.302720680262466	ARID1A	Oligodendrocytes_SFG	int_AD_vs_no_AD	ENSG00000117713	protein_coding
0.0571279479251586	-0.450853806641409	0.021	0.028	1	0.302720680262466	KCNQ3	Oligodendrocytes_SFG	int_AD_vs_no_AD	ENSG00000184156	protein_coding
0.0571642564629154	-0.272045684243111	0.038	0.047	1	0.302720680262466	AKAP11	Oligodendrocytes_SFG	int_AD_vs_no_AD	ENSG00000023516	protein_coding
0.0572102070716069	-0.508728763129953	0.016	0.023	1	0.302720680262466	C1orf159	Oligodendrocytes_SFG	int_AD_vs_no_AD	ENSG00000131591	protein_coding
0.0572435200105754	-0.195312168098108	0.026	0.03	1	0.302720680262466	PIKFYVE	Oligodendrocytes_SFG	int_AD_vs_no_AD	ENSG00000115020	protein_coding
0.0575172669118313	-0.134055213496106	0.024	0.027	1	0.303730245415514	IZUMO4	Oligodendrocytes_SFG	int_AD_vs_no_AD	ENSG00000099840	protein_coding
0.0575332800103593	-0.147731103563999	0.02	0.022	1	0.303730245415514	FAM19A4	Oligodendrocytes_SFG	int_AD_vs_no_AD	NA	NA
0.0577784810960338	0.987636256061467	0.026	0.013	1	0.30476288955805	AC007163.3	Oligodendrocytes_SFG	int_AD_vs_no_AD	NA	NA
0.0579290351709867	0.949451240297938	0.034	0.018	1	0.305294958083802	RPS23	Oligodendrocytes_SFG	int_AD_vs_no_AD	ENSG00000186468	protein_coding
0.058157841122857	-0.344159005616964	0.03	0.038	1	0.306238160839723	IP6K2	Oligodendrocytes_SFG	int_AD_vs_no_AD	ENSG00000068745	protein_coding
0.0583010857811843	-0.559533133801444	0.017	0.025	1	0.306729599422413	STIP1	Oligodendrocytes_SFG	int_AD_vs_no_AD	ENSG00000168439	protein_coding
0.0584193951540892	-0.238639599762209	0.039	0.046	1	0.307089121661145	TTL	Oligodendrocytes_SFG	int_AD_vs_no_AD	ENSG00000114999	protein_coding
0.0586409430390084	-0.322058496925147	0.028	0.035	1	0.307990252115134	HMGXB4	Oligodendrocytes_SFG	int_AD_vs_no_AD	ENSG00000100281	protein_coding
0.0588309613704706	-0.42626660293798	0.023	0.03	1	0.308724387379626	HDAC5	Oligodendrocytes_SFG	int_AD_vs_no_AD	ENSG00000108840	protein_coding
0.0589216654024709	-0.189927063769606	0.079	0.09	1	0.308936547694696	TAOK1	Oligodendrocytes_SFG	int_AD_vs_no_AD	ENSG00000160551	protein_coding
0.0589965846384617	-0.213660972101115	0.034	0.04	1	0.309065654393306	TMC7	Oligodendrocytes_SFG	int_AD_vs_no_AD	ENSG00000170537	protein_coding
0.0591544377145083	-0.312857868120221	0.099	0.123	1	0.309628636929858	CDC14B	Oligodendrocytes_SFG	int_AD_vs_no_AD	ENSG00000081377	protein_coding
0.0592498291436298	0.112094477963997	0.053	0.049	1	0.309864000074558	CLIP4	Oligodendrocytes_SFG	int_AD_vs_no_AD	ENSG00000115295	protein_coding
0.0595769635747772	0.266856817948387	0.014	0.012	1	0.311286015965647	MCM9	Oligodendrocytes_SFG	int_AD_vs_no_AD	ENSG00000111877	protein_coding
0.0596580313738494	0.402398825365036	0.01	0.008	1	0.311286015965647	UBA5	Oligodendrocytes_SFG	int_AD_vs_no_AD	ENSG00000081307	protein_coding
0.0597226515418505	0.289833203365004	0.038	0.031	1	0.311286015965647	TMOD2	Oligodendrocytes_SFG	int_AD_vs_no_AD	ENSG00000128872	protein_coding
0.0597243633561429	-0.110613833477105	0.029	0.03	1	0.311286015965647	C14orf2	Oligodendrocytes_SFG	int_AD_vs_no_AD	NA	NA
0.0599793697075069	-0.199051798144689	0.013	0.015	1	0.312199164098585	FAM98B	Oligodendrocytes_SFG	int_AD_vs_no_AD	ENSG00000171262	protein_coding
0.0600011737673602	-0.166657284446759	0.009	0.01	1	0.312199164098585	KRAS	Oligodendrocytes_SFG	int_AD_vs_no_AD	ENSG00000133703	protein_coding
0.0601386959706611	0.169800970845961	0.038	0.034	1	0.312649988781483	C9orf85	Oligodendrocytes_SFG	int_AD_vs_no_AD	ENSG00000155621	protein_coding
0.0601937926102033	-0.348703067066943	0.157	0.197	1	0.312671898216145	CALM1	Oligodendrocytes_SFG	int_AD_vs_no_AD	ENSG00000198668	protein_coding
0.0604077128091354	-0.704190055600762	0.035	0.058	1	0.313518070280521	KIF19	Oligodendrocytes_SFG	int_AD_vs_no_AD	ENSG00000196169	protein_coding
0.0607591725646639	-0.224437802736059	0.059	0.069	1	0.315026704954926	SLC25A29	Oligodendrocytes_SFG	int_AD_vs_no_AD	ENSG00000197119	protein_coding
0.0608009230393071	0.100846866509458	0.026	0.024	1	0.315026704954926	CREBZF	Oligodendrocytes_SFG	int_AD_vs_no_AD	ENSG00000137504	protein_coding
0.0611210710677	0.122715290655693	0.054	0.049	1	0.316418687203889	FOXN3	Oligodendrocytes_SFG	int_AD_vs_no_AD	ENSG00000053254	protein_coding
0.0613441409222283	-0.289053915806486	0.085	0.104	1	0.317306183473984	TUBA1B	Oligodendrocytes_SFG	int_AD_vs_no_AD	ENSG00000123416	protein_coding
0.0615403275320599	0.165359628064187	0.059	0.052	1	0.317842760908093	RPL31	Oligodendrocytes_SFG	int_AD_vs_no_AD	ENSG00000071082	protein_coding
0.0615513239187357	-0.242639416946843	0.037	0.044	1	0.317842760908093	STX8	Oligodendrocytes_SFG	int_AD_vs_no_AD	ENSG00000170310	protein_coding
0.0619793381121973	-0.173846458255011	0.039	0.044	1	0.319550708739467	BCLAF1	Oligodendrocytes_SFG	int_AD_vs_no_AD	ENSG00000029363	protein_coding
0.0620023706326017	0.246687683142425	0.029	0.025	1	0.319550708739467	SYTL2	Oligodendrocytes_SFG	int_AD_vs_no_AD	ENSG00000137501	protein_coding
0.0620380790115841	-0.199772965388344	0.019	0.023	1	0.319550708739467	EP400	Oligodendrocytes_SFG	int_AD_vs_no_AD	ENSG00000183495	protein_coding
0.0621163995842618	1.44690521059551	0.039	0.014	1	0.319686160339438	RPL23A	Oligodendrocytes_SFG	int_AD_vs_no_AD	ENSG00000198242	protein_coding
0.062269056267553	-0.133738966754388	0.045	0.05	1	0.320203640806789	ANXA4	Oligodendrocytes_SFG	int_AD_vs_no_AD	ENSG00000196975	protein_coding
0.0624125814522841	-0.304960306715847	0.023	0.027	1	0.320673338649068	CHMP1A	Oligodendrocytes_SFG	int_AD_vs_no_AD	ENSG00000131165	protein_coding
0.0625555456462857	-0.449350216051022	0.011	0.015	1	0.321139371759754	SLC37A3	Oligodendrocytes_SFG	int_AD_vs_no_AD	ENSG00000157800	protein_coding
0.0629357383293382	-0.377023083918131	0.023	0.03	1	0.322821462465596	GKAP1	Oligodendrocytes_SFG	int_AD_vs_no_AD	ENSG00000165113	protein_coding
0.0630172033890797	-0.129609680401423	0.193	0.207	1	0.32286714205123	SAMD12	Oligodendrocytes_SFG	int_AD_vs_no_AD	ENSG00000177570	protein_coding
0.0630497266820954	-0.271883665596089	0.022	0.026	1	0.32286714205123	ARRB1	Oligodendrocytes_SFG	int_AD_vs_no_AD	ENSG00000137486	protein_coding
0.0632029379219931	-0.23009750224514	0.024	0.028	1	0.323382226087134	RP4-605O3.4	Oligodendrocytes_SFG	int_AD_vs_no_AD	NA	NA
0.0632843949432794	-0.178219139792319	0.046	0.052	1	0.323529623066932	REPS2	Oligodendrocytes_SFG	int_AD_vs_no_AD	ENSG00000169891	protein_coding
0.0635705155142334	-0.162002352873803	0.017	0.019	1	0.324722209339123	ATP1B3	Oligodendrocytes_SFG	int_AD_vs_no_AD	ENSG00000069849	protein_coding
0.0637663246611495	-0.42440385892079	0.023	0.031	1	0.325323457433785	CH17-437K3.1	Oligodendrocytes_SFG	int_AD_vs_no_AD	NA	NA
0.0637941035325811	0.144298012536357	0.037	0.033	1	0.325323457433785	CCNL1	Oligodendrocytes_SFG	int_AD_vs_no_AD	ENSG00000163660	protein_coding
0.0641834688184613	-0.501817635945157	0.017	0.023	1	0.327037658283122	UNC80	Oligodendrocytes_SFG	int_AD_vs_no_AD	ENSG00000144406	protein_coding
0.0644514145703113	-0.109500213166397	0.038	0.041	1	0.328130855455313	FTCDNL1	Oligodendrocytes_SFG	int_AD_vs_no_AD	ENSG00000226124	protein_coding
0.0647433558720629	-0.14723060224384	0.024	0.027	1	0.329069647381241	KIAA0430	Oligodendrocytes_SFG	int_AD_vs_no_AD	NA	NA
0.0647582090879606	-0.420968414681199	0.157	0.209	1	0.329069647381241	DNAJB2	Oligodendrocytes_SFG	int_AD_vs_no_AD	ENSG00000135924	protein_coding
0.0647964643338164	-0.21011212327665	0.062	0.071	1	0.329069647381241	RPS6KA5	Oligodendrocytes_SFG	int_AD_vs_no_AD	ENSG00000100784	protein_coding
0.0649071525846808	-0.49465357791823	0.032	0.044	1	0.329359581034569	RASGRF1	Oligodendrocytes_SFG	int_AD_vs_no_AD	ENSG00000058335	protein_coding
0.0649983622191933	-0.478859458213744	0.024	0.035	1	0.329550277093187	FAM168B	Oligodendrocytes_SFG	int_AD_vs_no_AD	ENSG00000152102	protein_coding
0.0651449404472246	0.350195782795819	0.206	0.168	1	0.330021153378562	CNDP1	Oligodendrocytes_SFG	int_AD_vs_no_AD	ENSG00000150656	protein_coding
0.0653158952745406	-0.324175493408299	0.041	0.052	1	0.330614642884722	USP48	Oligodendrocytes_SFG	int_AD_vs_no_AD	ENSG00000090686	protein_coding
0.065620812252582	-0.382908072676286	0.011	0.014	1	0.331884684191042	ZDHHC18	Oligodendrocytes_SFG	int_AD_vs_no_AD	ENSG00000204160	protein_coding
0.0656805831214941	0.411443964968043	0.065	0.05	1	0.331913802040774	FIGN	Oligodendrocytes_SFG	int_AD_vs_no_AD	ENSG00000182263	protein_coding
0.066270997922071	-0.134308506748899	0.033	0.036	1	0.334113098539528	SNAP91	Oligodendrocytes_SFG	int_AD_vs_no_AD	ENSG00000065609	protein_coding
0.0663017267448288	-0.478496561710538	0.031	0.043	1	0.334113098539528	PVRL1	Oligodendrocytes_SFG	int_AD_vs_no_AD	NA	NA
0.0663064934541225	-0.119042455547686	0.023	0.025	1	0.334113098539528	AZIN1-AS1	Oligodendrocytes_SFG	int_AD_vs_no_AD	NA	NA
0.0663332758695239	-0.413553827984164	0.038	0.049	1	0.334113098539528	RP4-630C24.3	Oligodendrocytes_SFG	int_AD_vs_no_AD	NA	NA
0.0666635481906632	-0.321906198769836	0.031	0.037	1	0.335501640975942	ATP5B	Oligodendrocytes_SFG	int_AD_vs_no_AD	NA	NA
0.0670359817527931	-0.827740812918129	0.04	0.073	1	0.337099924607949	KCNJ10	Oligodendrocytes_SFG	int_AD_vs_no_AD	ENSG00000177807	protein_coding
0.0671446713864979	0.151553828539156	0.052	0.047	1	0.337370405290294	AKAP8L	Oligodendrocytes_SFG	int_AD_vs_no_AD	ENSG00000011243	protein_coding
0.0672697877109225	-0.4090722051648	0.042	0.056	1	0.337722912976813	XPO6	Oligodendrocytes_SFG	int_AD_vs_no_AD	ENSG00000169180	protein_coding
0.0674480343854658	-0.141921690858775	0.031	0.034	1	0.338341364325459	BEST1	Oligodendrocytes_SFG	int_AD_vs_no_AD	ENSG00000167995	protein_coding
0.0678381663491004	-0.209884281355633	0.013	0.015	1	0.339777552335311	NCEH1	Oligodendrocytes_SFG	int_AD_vs_no_AD	ENSG00000144959	protein_coding
0.067844923794211	-0.224207183698539	0.027	0.031	1	0.339777552335311	2026-08-04	Oligodendrocytes_SFG	int_AD_vs_no_AD	ENSG00000134698	protein_coding
0.0683415687256934	0.206001612561533	0.076	0.065	1	0.341986107344777	TBL1XR1	Oligodendrocytes_SFG	int_AD_vs_no_AD	ENSG00000177565	protein_coding
0.0684320624463951	-0.149881571695933	0.027	0.03	1	0.342133261671951	PI4KB	Oligodendrocytes_SFG	int_AD_vs_no_AD	ENSG00000143393	protein_coding
0.0684823290246542	0.105238635626616	0.079	0.075	1	0.342133261671951	LINC00320	Oligodendrocytes_SFG	int_AD_vs_no_AD	ENSG00000224924	lncRNA
0.0689828531102705	-0.217497465465507	0.024	0.028	1	0.344064550374944	WDR37	Oligodendrocytes_SFG	int_AD_vs_no_AD	ENSG00000047056	protein_coding
0.0689936725590326	0.157349085324475	0.068	0.061	1	0.344064550374944	STPG2	Oligodendrocytes_SFG	int_AD_vs_no_AD	ENSG00000163116	protein_coding
0.0690368739808473	-0.371347704049748	0.035	0.045	1	0.344064550374944	MAPK6	Oligodendrocytes_SFG	int_AD_vs_no_AD	ENSG00000069956	protein_coding
0.0691210722356875	-0.116271996646937	0.051	0.056	1	0.344205015306564	PLA2G4C	Oligodendrocytes_SFG	int_AD_vs_no_AD	ENSG00000105499	protein_coding
0.0692267648356499	0.141686799079819	0.04	0.038	1	0.344452202360379	SLC9A6	Oligodendrocytes_SFG	int_AD_vs_no_AD	ENSG00000198689	protein_coding
0.0694240401154133	0.12319721656179	0.13	0.117	1	0.345154309473475	PPP1R12B	Oligodendrocytes_SFG	int_AD_vs_no_AD	ENSG00000077157	protein_coding
0.070154498564997	0.180466520454395	0.026	0.023	1	0.348503956088849	USF2	Oligodendrocytes_SFG	int_AD_vs_no_AD	ENSG00000105698	protein_coding
0.0703854947168166	-0.289114270777143	0.017	0.02	1	0.349369034761582	TTN-AS1	Oligodendrocytes_SFG	int_AD_vs_no_AD	ENSG00000237298	lncRNA
0.0708732935467886	-0.285107360752255	0.084	0.103	1	0.35150636710655	TFEB	Oligodendrocytes_SFG	int_AD_vs_no_AD	ENSG00000112561	protein_coding
0.0711455493086481	-0.100483049305659	0.043	0.046	1	0.352572097178744	ZMYND11	Oligodendrocytes_SFG	int_AD_vs_no_AD	ENSG00000015171	protein_coding
0.0715076386483461	0.172449052850506	0.016	0.014	1	0.354080934322391	SERPINE2	Oligodendrocytes_SFG	int_AD_vs_no_AD	ENSG00000135919	protein_coding
0.0716197614865748	0.879957409201938	0.05	0.028	1	0.354350591252015	ADAMTS18	Oligodendrocytes_SFG	int_AD_vs_no_AD	ENSG00000140873	protein_coding
0.0720120533052374	-0.418030452838216	0.07	0.091	1	0.356004881384299	YWHAE	Oligodendrocytes_SFG	int_AD_vs_no_AD	ENSG00000108953	protein_coding
0.0723494725401145	-0.187429430527936	0.012	0.013	1	0.357170736565805	MTF1	Oligodendrocytes_SFG	int_AD_vs_no_AD	ENSG00000188786	protein_coding
0.072364128075578	-0.369310718125904	0.028	0.036	1	0.357170736565805	TMEM106B	Oligodendrocytes_SFG	int_AD_vs_no_AD	ENSG00000106460	protein_coding
0.0725682692188938	-0.354192983010681	0.015	0.018	1	0.357677635329369	SEC16A	Oligodendrocytes_SFG	int_AD_vs_no_AD	ENSG00000148396	protein_coding
0.0725832402368955	-0.2687779704092	0.021	0.025	1	0.357677635329369	GRB2	Oligodendrocytes_SFG	int_AD_vs_no_AD	ENSG00000177885	protein_coding
0.0727606371141712	-0.845169799785724	0.08	0.135	1	0.35826451527771	TMSB10	Oligodendrocytes_SFG	int_AD_vs_no_AD	ENSG00000034510	protein_coding
0.0730738185841432	-0.298342427951339	0.028	0.035	1	0.35951850696522	NUDT3	Oligodendrocytes_SFG	int_AD_vs_no_AD	ENSG00000272325	protein_coding
0.0731645499374343	-0.418030452838216	0.047	0.064	1	0.359676927492427	ACIN1	Oligodendrocytes_SFG	int_AD_vs_no_AD	ENSG00000100813	protein_coding
0.0732527935636904	-0.447179117009394	0.015	0.019	1	0.359797744805829	GABRG3	Oligodendrocytes_SFG	int_AD_vs_no_AD	ENSG00000182256	protein_coding
0.0733646060735094	-0.180483364915073	0.054	0.061	1	0.359797744805829	EVL	Oligodendrocytes_SFG	int_AD_vs_no_AD	ENSG00000196405	protein_coding
0.073364780185794	-1.05703279327226	0.009	0.019	1	0.359797744805829	YIPF2	Oligodendrocytes_SFG	int_AD_vs_no_AD	ENSG00000130733	protein_coding
0.0734638919637692	-0.389932005980627	0.02	0.027	1	0.359996504080831	CDK16	Oligodendrocytes_SFG	int_AD_vs_no_AD	ENSG00000102225	protein_coding
0.0736596115661694	-0.951679793126033	0.011	0.022	1	0.360350680281935	BEX5	Oligodendrocytes_SFG	int_AD_vs_no_AD	ENSG00000184515	protein_coding
0.0736688436110255	0.176112684361061	0.11	0.097	1	0.360350680281935	TP53TG5	Oligodendrocytes_SFG	int_AD_vs_no_AD	ENSG00000124251	protein_coding
0.0737120919632859	-0.540457267531355	0.016	0.024	1	0.360350680281935	SNRNP200	Oligodendrocytes_SFG	int_AD_vs_no_AD	ENSG00000144028	protein_coding
0.0738191331487489	-0.360481467551963	0.034	0.044	1	0.360587101112132	ATP6V1E1	Oligodendrocytes_SFG	int_AD_vs_no_AD	ENSG00000131100	protein_coding
0.0739634986692768	-0.364676662153376	0.061	0.08	1	0.360762436023559	EIF4A2	Oligodendrocytes_SFG	int_AD_vs_no_AD	ENSG00000156976	protein_coding
0.0739724441643099	-0.24697568829153	0.026	0.031	1	0.360762436023559	WBP4	Oligodendrocytes_SFG	int_AD_vs_no_AD	ENSG00000120688	protein_coding
0.074212739759945	-0.546838060953077	0.007	0.011	1	0.361020377010434	ZFAND4	Oligodendrocytes_SFG	int_AD_vs_no_AD	ENSG00000172671	protein_coding
0.0742228328401157	-0.541194653205925	0.025	0.037	1	0.361020377010434	AZIN2	Oligodendrocytes_SFG	int_AD_vs_no_AD	ENSG00000142920	protein_coding
0.0742602134619933	-0.115806502697428	0.075	0.081	1	0.361020377010434	HID1	Oligodendrocytes_SFG	int_AD_vs_no_AD	ENSG00000167861	protein_coding
0.0742686529705764	-0.131800561674233	0.029	0.032	1	0.361020377010434	ENO1	Oligodendrocytes_SFG	int_AD_vs_no_AD	ENSG00000074800	protein_coding
0.0743190849337996	-0.111480577294637	0.039	0.041	1	0.361020377010434	ACBD6	Oligodendrocytes_SFG	int_AD_vs_no_AD	ENSG00000230124	protein_coding
0.0746591613077864	-0.41404334731507	0.02	0.027	1	0.362183084137698	AKAP7	Oligodendrocytes_SFG	int_AD_vs_no_AD	ENSG00000118507	protein_coding
0.074676316941003	-0.573976870564766	0.023	0.035	1	0.362183084137698	SDF4	Oligodendrocytes_SFG	int_AD_vs_no_AD	ENSG00000078808	protein_coding
0.0748884841568415	-0.606481007380479	0.051	0.076	1	0.362599883090066	ARHGAP22	Oligodendrocytes_SFG	int_AD_vs_no_AD	ENSG00000128805	protein_coding
0.0749309466341156	0.188818600888176	0.067	0.059	1	0.362599883090066	SSBP2	Oligodendrocytes_SFG	int_AD_vs_no_AD	ENSG00000145687	protein_coding
0.0750377946275032	0.196584036799434	0.061	0.054	1	0.362599883090066	DENND2A	Oligodendrocytes_SFG	int_AD_vs_no_AD	ENSG00000146966	protein_coding
0.0750562900206515	0.116186786082485	0.021	0.02	1	0.362599883090066	IREB2	Oligodendrocytes_SFG	int_AD_vs_no_AD	ENSG00000136381	protein_coding
0.0750572906900836	-0.128823476340272	0.023	0.025	1	0.362599883090066	PPM1A	Oligodendrocytes_SFG	int_AD_vs_no_AD	ENSG00000100614	protein_coding
0.0753412338254596	0.293153561656615	0.054	0.043	1	0.363685688811822	RPL38	Oligodendrocytes_SFG	int_AD_vs_no_AD	ENSG00000172809	protein_coding
0.0754201662036486	-0.483847460327459	0.029	0.04	1	0.363780942952449	UNC5B	Oligodendrocytes_SFG	int_AD_vs_no_AD	ENSG00000107731	protein_coding
0.0755913930115106	-0.320067199106055	0.047	0.059	1	0.364320870631947	GATM	Oligodendrocytes_SFG	int_AD_vs_no_AD	ENSG00000171766	protein_coding
0.0757715346330211	-0.429001570659219	0.008	0.011	1	0.364902884263256	FBXO16	Oligodendrocytes_SFG	int_AD_vs_no_AD	ENSG00000214050	protein_coding
0.0760181762906634	0.208994756873516	0.03	0.026	1	0.365803988493443	DUS1L	Oligodendrocytes_SFG	int_AD_vs_no_AD	ENSG00000169718	protein_coding
0.0761519142964292	-0.156568466823176	0.034	0.038	1	0.366160808569294	PYGB	Oligodendrocytes_SFG	int_AD_vs_no_AD	ENSG00000100994	protein_coding
0.0764285467167679	-0.118433337936405	0.011	0.012	1	0.366876610865997	LINC01106	Oligodendrocytes_SFG	int_AD_vs_no_AD	ENSG00000175772	lncRNA
0.076500384862712	-0.19316948125829	0.044	0.05	1	0.366876610865997	GOLGB1	Oligodendrocytes_SFG	int_AD_vs_no_AD	ENSG00000173230	protein_coding
0.0765163083797796	-0.49997628912099	0.01	0.014	1	0.366876610865997	ARAF	Oligodendrocytes_SFG	int_AD_vs_no_AD	ENSG00000078061	protein_coding
0.0765395956273732	-0.20091993381305	0.032	0.037	1	0.366876610865997	FAM222A	Oligodendrocytes_SFG	int_AD_vs_no_AD	ENSG00000139438	protein_coding
0.0767904653039408	-0.53010241392252	0.01	0.015	1	0.367712571524356	SYNGAP1	Oligodendrocytes_SFG	int_AD_vs_no_AD	ENSG00000197283	protein_coding
0.0768655909668867	0.208994756873516	0.058	0.049	1	0.367712571524356	RPL34	Oligodendrocytes_SFG	int_AD_vs_no_AD	ENSG00000109475	protein_coding
0.0769690947798064	-1.05703279327226	0.009	0.02	1	0.367712571524356	SDC3	Oligodendrocytes_SFG	int_AD_vs_no_AD	ENSG00000162512	protein_coding
0.0770037032509605	-0.489992200548367	0.008	0.011	1	0.367712571524356	NUDT2	Oligodendrocytes_SFG	int_AD_vs_no_AD	ENSG00000164978	protein_coding
0.0770131943941165	-0.30250882772175	0.038	0.047	1	0.367712571524356	TOMM20	Oligodendrocytes_SFG	int_AD_vs_no_AD	ENSG00000173726	protein_coding
0.0772669009041728	-0.589906782844963	0.022	0.033	1	0.368637504701973	ABL2	Oligodendrocytes_SFG	int_AD_vs_no_AD	ENSG00000143322	protein_coding
0.0773601212233271	-0.111480577294637	0.045	0.048	1	0.368758620574311	CCAR1	Oligodendrocytes_SFG	int_AD_vs_no_AD	ENSG00000060339	protein_coding
0.0774123060278049	-0.171544674395967	0.036	0.04	1	0.368758620574311	THBS2	Oligodendrocytes_SFG	int_AD_vs_no_AD	ENSG00000186340	protein_coding
0.0775515876625932	0.679932800893945	0.034	0.022	1	0.368902597897815	RPS28	Oligodendrocytes_SFG	int_AD_vs_no_AD	ENSG00000233927	protein_coding
0.0775625966613469	-0.256211599689688	0.028	0.033	1	0.368902597897815	GON4L	Oligodendrocytes_SFG	int_AD_vs_no_AD	ENSG00000116580	protein_coding
0.0777972798906512	-0.358601800525045	0.024	0.031	1	0.369732625621076	BRD2	Oligodendrocytes_SFG	int_AD_vs_no_AD	ENSG00000204256	protein_coding
0.0782905037155807	0.320108098248054	0.041	0.033	1	0.371789138587514	ADGRB2	Oligodendrocytes_SFG	int_AD_vs_no_AD	ENSG00000121753	protein_coding
0.0788345386769744	-0.253724704277359	0.014	0.017	1	0.374083583142863	ACVR1B	Oligodendrocytes_SFG	int_AD_vs_no_AD	ENSG00000135503	protein_coding
0.0791885779127579	-0.641995293993417	0.009	0.014	1	0.375473619810106	PRICKLE1	Oligodendrocytes_SFG	int_AD_vs_no_AD	ENSG00000139174	protein_coding
0.0797436751369597	-0.499390898550617	0.013	0.018	1	0.377814096928772	SP1	Oligodendrocytes_SFG	int_AD_vs_no_AD	ENSG00000185591	protein_coding
0.0798853904936367	0.132938150371809	0.012	0.01	1	0.378087723555701	CSNK1G2	Oligodendrocytes_SFG	int_AD_vs_no_AD	ENSG00000133275	protein_coding
0.0800237299041994	0.108026452998235	0.012	0.01	1	0.378087723555701	TIPARP	Oligodendrocytes_SFG	int_AD_vs_no_AD	ENSG00000163659	protein_coding
0.0800389111368163	-0.142424284502906	0.026	0.028	1	0.378087723555701	LIPE-AS1	Oligodendrocytes_SFG	int_AD_vs_no_AD	ENSG00000213904	lncRNA
0.0800617996536648	-0.573282543909404	0.02	0.03	1	0.378087723555701	CCND3	Oligodendrocytes_SFG	int_AD_vs_no_AD	ENSG00000112576	protein_coding
0.080109066894959	-0.276710829911673	0.012	0.014	1	0.378087723555701	LRP1	Oligodendrocytes_SFG	int_AD_vs_no_AD	ENSG00000123384	protein_coding
0.0801882999015261	-0.185137619019947	0.011	0.012	1	0.378171222482638	SLC25A18	Oligodendrocytes_SFG	int_AD_vs_no_AD	ENSG00000182902	protein_coding
0.080310451217215	-0.542459620442504	0.014	0.02	1	0.378456842584192	CEP85	Oligodendrocytes_SFG	int_AD_vs_no_AD	ENSG00000130695	protein_coding
0.0804388718751636	-0.164861673622661	0.069	0.078	1	0.378771546109487	CPEB4	Oligodendrocytes_SFG	int_AD_vs_no_AD	ENSG00000113742	protein_coding
0.080769781019896	-0.29407199057311	0.015	0.019	1	0.380038517892237	SOCS7	Oligodendrocytes_SFG	int_AD_vs_no_AD	ENSG00000274211	protein_coding
0.0809992235614141	-0.270026516606459	0.017	0.02	1	0.380826494862195	CNKSR2	Oligodendrocytes_SFG	int_AD_vs_no_AD	ENSG00000149970	protein_coding
0.0812543084904946	0.406069319199329	0.236	0.185	1	0.381646045667274	GRM3	Oligodendrocytes_SFG	int_AD_vs_no_AD	ENSG00000198822	protein_coding
0.0812977500046316	-0.268536898465973	0.017	0.021	1	0.381646045667274	DBNL	Oligodendrocytes_SFG	int_AD_vs_no_AD	ENSG00000136279	protein_coding
0.0815185834574399	-0.434553214122941	0.018	0.024	1	0.382390607134327	SH2B1	Oligodendrocytes_SFG	int_AD_vs_no_AD	ENSG00000178188	protein_coding
0.0816540088875857	-0.27586739519552	0.018	0.022	1	0.382733702985671	AP2A1	Oligodendrocytes_SFG	int_AD_vs_no_AD	ENSG00000196961	protein_coding
0.0818854636995774	-0.330793605699113	0.021	0.026	1	0.383526047586816	UBAP1	Oligodendrocytes_SFG	int_AD_vs_no_AD	ENSG00000165006	protein_coding
0.0819500370059131	0.147584926336211	0.019	0.017	1	0.38353615948312	C1orf101	Oligodendrocytes_SFG	int_AD_vs_no_AD	NA	NA
0.0824013767165161	-0.214795156005996	0.103	0.12	1	0.385234148723455	KMT2E	Oligodendrocytes_SFG	int_AD_vs_no_AD	ENSG00000005483	protein_coding
0.0824382271068093	-0.289576831884333	0.04	0.049	1	0.385234148723455	PPP2CB	Oligodendrocytes_SFG	int_AD_vs_no_AD	ENSG00000104695	protein_coding
0.0825688715073849	-0.226957794714574	0.022	0.025	1	0.385551455480912	PTPN9	Oligodendrocytes_SFG	int_AD_vs_no_AD	ENSG00000169410	protein_coding
0.0827252433548113	0.314061358418986	0.015	0.012	1	0.385988322259161	DBT	Oligodendrocytes_SFG	int_AD_vs_no_AD	ENSG00000137992	protein_coding
0.0829002379049561	-0.464690762185508	0.023	0.031	1	0.386511351992379	GSTA4	Oligodendrocytes_SFG	int_AD_vs_no_AD	ENSG00000170899	protein_coding
0.0831177458917542	0.156864833898731	0.02	0.018	1	0.387231651633684	KIAA1217	Oligodendrocytes_SFG	int_AD_vs_no_AD	ENSG00000120549	protein_coding
0.0831810214803099	0.205446836534358	0.076	0.063	1	0.387232861360988	GRID2	Oligodendrocytes_SFG	int_AD_vs_no_AD	ENSG00000152208	protein_coding
0.0832632749751558	0.155696530713468	0.029	0.026	1	0.387322350281856	ARHGEF25	Oligodendrocytes_SFG	int_AD_vs_no_AD	ENSG00000240771	protein_coding
0.0833371988013515	-0.195796863228113	0.048	0.056	1	0.387372985351214	CTIF	Oligodendrocytes_SFG	int_AD_vs_no_AD	ENSG00000134030	protein_coding
0.0834102614286527	0.255104798422292	0.04	0.033	1	0.387419543823939	ASCC3	Oligodendrocytes_SFG	int_AD_vs_no_AD	ENSG00000112249	protein_coding
0.0835697238937191	-0.331655173381266	0.009	0.012	1	0.387867034234822	CCNYL1	Oligodendrocytes_SFG	int_AD_vs_no_AD	ENSG00000163249	protein_coding
0.0838110883691422	-0.625507171204848	0.028	0.041	1	0.388693689078022	TM7SF2	Oligodendrocytes_SFG	int_AD_vs_no_AD	ENSG00000149809	protein_coding
0.0839556096893411	-0.384837454496293	0.008	0.01	1	0.389070302821268	ABCC10	Oligodendrocytes_SFG	int_AD_vs_no_AD	ENSG00000124574	protein_coding
0.0841665444953681	-0.201422702607436	0.027	0.031	1	0.389753892934466	TPM4	Oligodendrocytes_SFG	int_AD_vs_no_AD	ENSG00000167460	protein_coding
0.0844743170914166	-0.11406373830864	0.019	0.021	1	0.3908845470834	SCYL2	Oligodendrocytes_SFG	int_AD_vs_no_AD	ENSG00000136021	protein_coding
0.0847414113774749	-0.254972170884169	0.029	0.035	1	0.391244042497239	PRRC2A	Oligodendrocytes_SFG	int_AD_vs_no_AD	ENSG00000204469	protein_coding
0.0847696591444287	-0.191829571310972	0.031	0.035	1	0.391244042497239	AHSA2	Oligodendrocytes_SFG	int_AD_vs_no_AD	NA	NA
0.08479117801949	-0.248652865813893	0.041	0.049	1	0.391244042497239	USP11	Oligodendrocytes_SFG	int_AD_vs_no_AD	ENSG00000102226	protein_coding
0.0848289433952167	-0.352488676798433	0.009	0.011	1	0.391244042497239	PDHA1	Oligodendrocytes_SFG	int_AD_vs_no_AD	ENSG00000131828	protein_coding
0.084870351285406	-0.186315810217228	0.022	0.026	1	0.391244042497239	ARHGDIG	Oligodendrocytes_SFG	int_AD_vs_no_AD	ENSG00000242173	protein_coding
0.0851675211144467	-0.850103489323617	0.009	0.016	1	0.392319653109652	DNAJA4	Oligodendrocytes_SFG	int_AD_vs_no_AD	ENSG00000140403	protein_coding
0.0853533410803063	-0.451664081889268	0.014	0.019	1	0.392713854376298	PHF8	Oligodendrocytes_SFG	int_AD_vs_no_AD	ENSG00000172943	protein_coding
0.0854297066511367	0.351118320421343	0.032	0.026	1	0.392713854376298	PER1	Oligodendrocytes_SFG	int_AD_vs_no_AD	ENSG00000179094	protein_coding
0.08544482071621	0.235832836012638	0.034	0.028	1	0.392713854376298	ARHGEF3	Oligodendrocytes_SFG	int_AD_vs_no_AD	ENSG00000163947	protein_coding
0.0856282593398778	0.165359628064187	0.019	0.017	1	0.393262820361397	PTRF	Oligodendrocytes_SFG	int_AD_vs_no_AD	NA	NA
0.0858386014985406	-0.387181394964593	0.016	0.022	1	0.393934433314811	TANGO2	Oligodendrocytes_SFG	int_AD_vs_no_AD	ENSG00000183597	protein_coding
0.0859040998523832	-0.276123851518459	0.039	0.047	1	0.393940816114101	CDIP1	Oligodendrocytes_SFG	int_AD_vs_no_AD	ENSG00000089486	protein_coding
0.0859723573992554	-0.229800544483399	0.026	0.031	1	0.393959833123359	C16orf13	Oligodendrocytes_SFG	int_AD_vs_no_AD	NA	NA
0.0861834225944118	0.485760253204955	0.083	0.059	1	0.394526283800466	CDK6	Oligodendrocytes_SFG	int_AD_vs_no_AD	ENSG00000105810	protein_coding
0.0862563098151173	-0.297347122605972	0.025	0.031	1	0.394526283800466	GBA	Oligodendrocytes_SFG	int_AD_vs_no_AD	NA	NA
0.0863154111277804	-0.23648056883308	0.024	0.028	1	0.394526283800466	ARAP1	Oligodendrocytes_SFG	int_AD_vs_no_AD	ENSG00000186635	protein_coding
0.0863527830287431	-0.681523658180055	0.023	0.036	1	0.394526283800466	SMPD4	Oligodendrocytes_SFG	int_AD_vs_no_AD	ENSG00000136699	protein_coding
0.0866702697391579	-0.189483089295911	0.02	0.023	1	0.395682620763095	KPNA4	Oligodendrocytes_SFG	int_AD_vs_no_AD	ENSG00000186432	protein_coding
0.0868033411153067	0.246973393617839	0.015	0.013	1	0.395995939980371	TRPM3	Oligodendrocytes_SFG	int_AD_vs_no_AD	ENSG00000083067	protein_coding
0.0869084782252406	0.358004706006583	0.012	0.009	1	0.396181453037169	RP11-115D19.1	Oligodendrocytes_SFG	int_AD_vs_no_AD	NA	NA
0.0869835507604371	-0.348264090936707	0.024	0.03	1	0.396229740120746	CLPTM1	Oligodendrocytes_SFG	int_AD_vs_no_AD	ENSG00000104853	protein_coding
0.0871265621366653	0.235520699481587	0.012	0.01	1	0.396587203207265	VPS26B	Oligodendrocytes_SFG	int_AD_vs_no_AD	ENSG00000151502	protein_coding
0.0872795758089791	-0.136759985742995	0.041	0.045	1	0.39698963238059	TNK2	Oligodendrocytes_SFG	int_AD_vs_no_AD	ENSG00000061938	protein_coding
0.0877565491056813	-0.317516013576723	0.044	0.056	1	0.398863901075748	SIRPA	Oligodendrocytes_SFG	int_AD_vs_no_AD	ENSG00000198053	protein_coding
0.0878922841800036	-0.219652994091341	0.041	0.048	1	0.399073612868624	ARL6IP4	Oligodendrocytes_SFG	int_AD_vs_no_AD	ENSG00000182196	protein_coding
0.0880179537760925	-0.226957794714574	0.044	0.051	1	0.399073612868624	ZBTB7A	Oligodendrocytes_SFG	int_AD_vs_no_AD	ENSG00000178951	protein_coding
0.0880931066511411	0.271748972656164	0.032	0.028	1	0.399073612868624	WDR82	Oligodendrocytes_SFG	int_AD_vs_no_AD	ENSG00000164091	protein_coding
0.0882491881360295	0.130375636303988	0.043	0.039	1	0.399073612868624	NME3	Oligodendrocytes_SFG	int_AD_vs_no_AD	ENSG00000103024	protein_coding
0.0882858712512413	-0.151467595130311	0.026	0.029	1	0.399073612868624	PPP2R3C	Oligodendrocytes_SFG	int_AD_vs_no_AD	ENSG00000092020	protein_coding
0.0882936020348065	0.16912941082291	0.074	0.066	1	0.399073612868624	ZMYM2	Oligodendrocytes_SFG	int_AD_vs_no_AD	ENSG00000121741	protein_coding
0.0883417409101744	0.57860384551998	0.083	0.056	1	0.399073612868624	H3F3B	Oligodendrocytes_SFG	int_AD_vs_no_AD	NA	NA
0.0883773973393572	-0.113895130227937	0.031	0.033	1	0.399073612868624	CPPED1	Oligodendrocytes_SFG	int_AD_vs_no_AD	ENSG00000103381	protein_coding
0.0883871744693568	-0.858806683066565	0.006	0.01	1	0.399073612868624	MRPS15	Oligodendrocytes_SFG	int_AD_vs_no_AD	ENSG00000116898	protein_coding
0.0886955670091214	0.809215817838911	0.027	0.016	1	0.399851633684831	XPO5	Oligodendrocytes_SFG	int_AD_vs_no_AD	ENSG00000124571	protein_coding
0.0887090849667865	-0.327484670668538	0.015	0.019	1	0.399851633684831	TCP11L1	Oligodendrocytes_SFG	int_AD_vs_no_AD	ENSG00000176148	protein_coding
0.0887546994867551	0.778847826966633	0.013	0.007	1	0.399851633684831	C1orf56	Oligodendrocytes_SFG	int_AD_vs_no_AD	ENSG00000143443	protein_coding
0.0888295681701244	-0.307356147356501	0.044	0.054	1	0.399895748282355	ARNT2	Oligodendrocytes_SFG	int_AD_vs_no_AD	ENSG00000172379	protein_coding
0.0889116506209992	-0.816024693768466	0.006	0.011	1	0.399972249682313	TRIP6	Oligodendrocytes_SFG	int_AD_vs_no_AD	ENSG00000087077	protein_coding
0.0892360682753235	0.119320161588537	0.037	0.035	1	0.40070736065107	SAFB	Oligodendrocytes_SFG	int_AD_vs_no_AD	ENSG00000160633	protein_coding
0.0892428380591842	1.11984496881182	0.012	0.005	1	0.40070736065107	HSPA8	Oligodendrocytes_SFG	int_AD_vs_no_AD	ENSG00000109971	protein_coding
0.089270687832598	-0.396759956100539	0.067	0.086	1	0.40070736065107	CUX1	Oligodendrocytes_SFG	int_AD_vs_no_AD	ENSG00000257923	protein_coding
0.08953773880127	0.146500600812871	0.018	0.016	1	0.401113293495935	PMPCB	Oligodendrocytes_SFG	int_AD_vs_no_AD	ENSG00000105819	protein_coding
0.0895787118464795	-0.590769970638244	0.013	0.02	1	0.401113293495935	COX7B	Oligodendrocytes_SFG	int_AD_vs_no_AD	ENSG00000131174	protein_coding
0.0896419317172018	0.897979751954429	0.034	0.019	1	0.401113293495935	ITGAV	Oligodendrocytes_SFG	int_AD_vs_no_AD	ENSG00000138448	protein_coding
0.08971737360782	0.232473823922724	0.036	0.031	1	0.401113293495935	RP11-701H24.9	Oligodendrocytes_SFG	int_AD_vs_no_AD	NA	NA
0.0897285141829506	-0.922103213186152	0.007	0.012	1	0.401113293495935	RNF121	Oligodendrocytes_SFG	int_AD_vs_no_AD	ENSG00000137522	protein_coding
0.0897527711239887	-0.12877740077567	0.048	0.052	1	0.401113293495935	PLPP1	Oligodendrocytes_SFG	int_AD_vs_no_AD	ENSG00000067113	protein_coding
0.0898366634557748	0.176764391336437	0.02	0.017	1	0.401119312533979	RP11-418J17.1	Oligodendrocytes_SFG	int_AD_vs_no_AD	NA	NA
0.0898846693831226	-0.34806688021384	0.073	0.093	1	0.401119312533979	CBFA2T2	Oligodendrocytes_SFG	int_AD_vs_no_AD	ENSG00000078699	protein_coding
0.0901331798057124	-0.11592648232583	0.011	0.012	1	0.401936422283093	PARD3	Oligodendrocytes_SFG	int_AD_vs_no_AD	ENSG00000148498	protein_coding
0.0903109321576994	0.323239287845906	0.032	0.026	1	0.402437039963062	ARMC9	Oligodendrocytes_SFG	int_AD_vs_no_AD	ENSG00000135931	protein_coding
0.0905954187907073	0.598342096506717	0.116	0.078	1	0.402898169213367	DYSF	Oligodendrocytes_SFG	int_AD_vs_no_AD	ENSG00000135636	protein_coding
0.0905998725353715	0.22927139188438	0.012	0.01	1	0.402898169213367	SEMA3A	Oligodendrocytes_SFG	int_AD_vs_no_AD	ENSG00000075213	protein_coding
0.0906111098214602	0.188767849123413	0.037	0.032	1	0.402898169213367	WAPL	Oligodendrocytes_SFG	int_AD_vs_no_AD	ENSG00000062650	protein_coding
0.0908061164972227	-0.931501911188403	0.007	0.013	1	0.403124923844071	CCDC115	Oligodendrocytes_SFG	int_AD_vs_no_AD	ENSG00000136710	protein_coding
0.0909164534973478	-0.191333884983853	0.026	0.029	1	0.403124923844071	METTL16	Oligodendrocytes_SFG	int_AD_vs_no_AD	ENSG00000127804	protein_coding
0.0909262758054959	-0.328334815089655	0.014	0.016	1	0.403124923844071	FAM204A	Oligodendrocytes_SFG	int_AD_vs_no_AD	ENSG00000165669	protein_coding
0.0909265784401832	-0.665327797824041	0.029	0.045	1	0.403124923844071	FAM69C	Oligodendrocytes_SFG	int_AD_vs_no_AD	NA	NA
0.0909901170661881	0.321845042711164	0.031	0.025	1	0.403124923844071	VEZF1	Oligodendrocytes_SFG	int_AD_vs_no_AD	ENSG00000136451	protein_coding
0.0911158377718913	-0.105771448194516	0.065	0.071	1	0.403391082931032	TMEM87A	Oligodendrocytes_SFG	int_AD_vs_no_AD	ENSG00000103978	protein_coding
0.09141818166297	0.574322612933346	0.012	0.008	1	0.404438247889813	RP11-37B2.1	Oligodendrocytes_SFG	int_AD_vs_no_AD	NA	NA
0.0918450337335247	-0.641995293993418	0.009	0.014	1	0.406034339778784	NEUROD2	Oligodendrocytes_SFG	int_AD_vs_no_AD	ENSG00000171532	protein_coding
0.0919207043041855	-0.45757072285599	0.008	0.011	1	0.406076727497642	ETS2	Oligodendrocytes_SFG	int_AD_vs_no_AD	ENSG00000157557	protein_coding
0.0922240003804527	-0.507694202281827	0.007	0.01	1	0.40712390972549	RP1-167A14.2	Oligodendrocytes_SFG	int_AD_vs_no_AD	NA	NA
0.092444906770187	0.11868849977924	0.186	0.17	1	0.407806139341564	UBE2E2	Oligodendrocytes_SFG	int_AD_vs_no_AD	ENSG00000182247	protein_coding
0.0925680672151502	-0.641995293993418	0.007	0.011	1	0.408056508634934	COPS7A	Oligodendrocytes_SFG	int_AD_vs_no_AD	ENSG00000111652	protein_coding
0.0926723377643593	-0.144495634522601	0.015	0.016	1	0.408223308646586	HDAC2	Oligodendrocytes_SFG	int_AD_vs_no_AD	ENSG00000196591	protein_coding
0.0928377461319622	0.294810879519389	0.01	0.008	1	0.40865898995767	RANBP1	Oligodendrocytes_SFG	int_AD_vs_no_AD	ENSG00000099901	protein_coding
0.0931171243357521	-0.501817635945157	0.008	0.012	1	0.409038988374063	NOL7	Oligodendrocytes_SFG	int_AD_vs_no_AD	ENSG00000225921	protein_coding
0.0931334916283723	-0.444055916381508	0.012	0.016	1	0.409038988374063	MED28	Oligodendrocytes_SFG	int_AD_vs_no_AD	ENSG00000118579	protein_coding
0.0931452107663905	0.595043903307432	0.02	0.013	1	0.409038988374063	RIC1	Oligodendrocytes_SFG	int_AD_vs_no_AD	ENSG00000107036	protein_coding
0.0932251986888534	0.401073427898469	0.011	0.008	1	0.409038988374063	C1D	Oligodendrocytes_SFG	int_AD_vs_no_AD	ENSG00000197223	protein_coding
0.0932568954779597	0.204758445710901	0.036	0.031	1	0.409038988374063	CDH2	Oligodendrocytes_SFG	int_AD_vs_no_AD	ENSG00000170558	protein_coding
0.0933974672781347	-0.60957381630104	0.007	0.011	1	0.409104580052402	TTC5	Oligodendrocytes_SFG	int_AD_vs_no_AD	ENSG00000136319	protein_coding
0.0934050001323872	-0.459791962772668	0.009	0.012	1	0.409104580052402	VPS72	Oligodendrocytes_SFG	int_AD_vs_no_AD	ENSG00000163159	protein_coding
0.0936549749683333	-0.880155031188182	0.006	0.011	1	0.409875433347172	ECH1	Oligodendrocytes_SFG	int_AD_vs_no_AD	ENSG00000104823	protein_coding
0.0937143993251059	-0.281870875545105	0.065	0.079	1	0.409875433347172	FAR1	Oligodendrocytes_SFG	int_AD_vs_no_AD	ENSG00000197601	protein_coding
0.0938578503693012	0.479995230385193	0.012	0.008	1	0.410210875191576	BRCC3	Oligodendrocytes_SFG	int_AD_vs_no_AD	ENSG00000185515	protein_coding
0.0940080538703075	0.23632614941833	0.039	0.033	1	0.410383299825549	LINC00461	Oligodendrocytes_SFG	int_AD_vs_no_AD	NA	NA
0.0940308683733723	-0.184788340470634	0.025	0.029	1	0.410383299825549	RP11-173D3.1	Oligodendrocytes_SFG	int_AD_vs_no_AD	NA	NA
0.0943312917611715	-0.39307048757506	0.231	0.289	1	0.411192668321238	HIP1	Oligodendrocytes_SFG	int_AD_vs_no_AD	ENSG00000127946	protein_coding
0.0943802105718056	0.22927139188438	0.023	0.02	1	0.411192668321238	NSMAF	Oligodendrocytes_SFG	int_AD_vs_no_AD	ENSG00000035681	protein_coding
0.0944482543752252	-0.252953003247518	0.008	0.01	1	0.411192668321238	VAMP4	Oligodendrocytes_SFG	int_AD_vs_no_AD	ENSG00000117533	protein_coding
0.0945059610138502	-0.231711324685208	0.016	0.018	1	0.411192668321238	ACBD5	Oligodendrocytes_SFG	int_AD_vs_no_AD	ENSG00000107897	protein_coding
0.094550893464265	-0.641995293993418	0.007	0.01	1	0.411192668321238	TST	Oligodendrocytes_SFG	int_AD_vs_no_AD	ENSG00000128311	protein_coding
0.0946989853212764	-0.291348381984529	0.037	0.046	1	0.411545448938645	EXOC1	Oligodendrocytes_SFG	int_AD_vs_no_AD	ENSG00000090989	protein_coding
0.0948672465863513	0.165359628064186	0.011	0.01	1	0.411770623263108	DLST	Oligodendrocytes_SFG	int_AD_vs_no_AD	ENSG00000119689	protein_coding
0.0949699453892343	-0.352488676798433	0.008	0.011	1	0.411770623263108	PNMA6A	Oligodendrocytes_SFG	int_AD_vs_no_AD	ENSG00000235961	protein_coding
0.0949942184973147	-0.193473949491946	0.038	0.044	1	0.411770623263108	TPTEP1	Oligodendrocytes_SFG	int_AD_vs_no_AD	ENSG00000290418	lncRNA
0.0950641677762089	-0.548885889601936	0.007	0.011	1	0.411770623263108	ZNF839	Oligodendrocytes_SFG	int_AD_vs_no_AD	ENSG00000022976	protein_coding
0.0951226015158995	0.375634600028374	0.038	0.03	1	0.411770623263108	CDC16	Oligodendrocytes_SFG	int_AD_vs_no_AD	ENSG00000130177	protein_coding
0.095152853544933	-0.354713341912947	0.011	0.014	1	0.411770623263108	HSPB11	Oligodendrocytes_SFG	int_AD_vs_no_AD	NA	NA
0.0953995910265233	-0.670009670163013	0.008	0.013	1	0.41229913854784	C9orf69	Oligodendrocytes_SFG	int_AD_vs_no_AD	NA	NA
0.0954994115332546	-0.190615947650853	0.01	0.012	1	0.41229913854784	EIF4E2	Oligodendrocytes_SFG	int_AD_vs_no_AD	ENSG00000135930	protein_coding
0.0955459867808072	-0.401991856814965	0.04	0.053	1	0.41229913854784	ABTB2	Oligodendrocytes_SFG	int_AD_vs_no_AD	ENSG00000166016	protein_coding
0.0955840914304119	0.20291563268779	0.069	0.061	1	0.41229913854784	CAMK2A	Oligodendrocytes_SFG	int_AD_vs_no_AD	ENSG00000070808	protein_coding
0.0956104593052354	-0.591369220923449	0.009	0.013	1	0.41229913854784	SVOP	Oligodendrocytes_SFG	int_AD_vs_no_AD	ENSG00000166111	protein_coding
0.0957316381720626	-0.307877790098141	0.032	0.04	1	0.412334241308354	TUG1	Oligodendrocytes_SFG	int_AD_vs_no_AD	ENSG00000253352	protein_coding
0.0957528010328757	-0.482796699144163	0.01	0.014	1	0.412334241308354	CAMK1G	Oligodendrocytes_SFG	int_AD_vs_no_AD	ENSG00000008118	protein_coding
0.0959398459196626	-0.641995293993417	0.008	0.012	1	0.41285038737838	PYROXD1	Oligodendrocytes_SFG	int_AD_vs_no_AD	ENSG00000121350	protein_coding
0.0960810006500243	0.818787795507009	0.041	0.023	1	0.412860378275839	TXNRD1	Oligodendrocytes_SFG	int_AD_vs_no_AD	ENSG00000198431	protein_coding
0.0961950047736636	-0.218783863268873	0.009	0.011	1	0.412860378275839	TMEM38A	Oligodendrocytes_SFG	int_AD_vs_no_AD	ENSG00000072954	protein_coding
0.0962102737196275	0.165359628064187	0.018	0.016	1	0.412860378275839	RAI14	Oligodendrocytes_SFG	int_AD_vs_no_AD	ENSG00000039560	protein_coding
0.0962352436717667	-0.235370034530773	0.008	0.01	1	0.412860378275839	TSR3	Oligodendrocytes_SFG	int_AD_vs_no_AD	ENSG00000007520	protein_coding
0.0965615734053827	0.695039693284153	0.06	0.036	1	0.412860378275839	EEF1A1	Oligodendrocytes_SFG	int_AD_vs_no_AD	ENSG00000156508	protein_coding
0.0965704146496997	-0.335892166267738	0.011	0.013	1	0.412860378275839	PPP2R3B	Oligodendrocytes_SFG	int_AD_vs_no_AD	ENSG00000167393	protein_coding
0.0965933127769262	-0.398724142981053	0.009	0.012	1	0.412860378275839	MESDC1	Oligodendrocytes_SFG	int_AD_vs_no_AD	NA	NA
0.0967085797626199	-0.29407199057311	0.015	0.018	1	0.412860378275839	SLC25A3	Oligodendrocytes_SFG	int_AD_vs_no_AD	ENSG00000075415	protein_coding
0.0967403629056106	0.145275382020855	0.017	0.015	1	0.412860378275839	TBC1D22B	Oligodendrocytes_SFG	int_AD_vs_no_AD	ENSG00000065491	protein_coding
0.0968736007868651	0.111844118737185	0.014	0.012	1	0.412860378275839	MXD1	Oligodendrocytes_SFG	int_AD_vs_no_AD	ENSG00000059728	protein_coding
0.0968892362296179	-0.11690424924966	0.009	0.01	1	0.412860378275839	ZMYND19	Oligodendrocytes_SFG	int_AD_vs_no_AD	ENSG00000165724	protein_coding
0.0969372588714101	-0.352488676798433	0.009	0.011	1	0.412860378275839	ZNF382	Oligodendrocytes_SFG	int_AD_vs_no_AD	ENSG00000161298	protein_coding
0.0969772212527232	-0.4529614696034	0.009	0.012	1	0.412860378275839	MRPL3	Oligodendrocytes_SFG	int_AD_vs_no_AD	ENSG00000114686	protein_coding
0.0973660221402289	-0.349213544765572	0.008	0.01	1	0.412860378275839	A1BG	Oligodendrocytes_SFG	int_AD_vs_no_AD	ENSG00000121410	protein_coding
0.0974047281264785	0.312201016393458	0.034	0.028	1	0.412860378275839	RPL5	Oligodendrocytes_SFG	int_AD_vs_no_AD	ENSG00000122406	protein_coding
0.0975393872765619	-0.111768856852174	0.085	0.092	1	0.412860378275839	RPL28	Oligodendrocytes_SFG	int_AD_vs_no_AD	ENSG00000108107	protein_coding
0.0975783224947309	0.164876879175329	0.218	0.193	1	0.412860378275839	TCF4	Oligodendrocytes_SFG	int_AD_vs_no_AD	ENSG00000196628	protein_coding
0.0976396835231325	-0.371906130625673	0.013	0.017	1	0.412860378275839	PPT1	Oligodendrocytes_SFG	int_AD_vs_no_AD	ENSG00000131238	protein_coding
0.0977842569104489	0.919021511102707	0.037	0.02	1	0.412860378275839	RPL11	Oligodendrocytes_SFG	int_AD_vs_no_AD	ENSG00000142676	protein_coding
0.0979706715050933	0.180361791403433	0.022	0.02	1	0.412860378275839	IPO9	Oligodendrocytes_SFG	int_AD_vs_no_AD	ENSG00000198700	protein_coding
0.0980053739214241	-0.345013556236286	0.013	0.017	1	0.412860378275839	RAN	Oligodendrocytes_SFG	int_AD_vs_no_AD	ENSG00000132341	protein_coding
0.0980486900622254	-0.184788340470634	0.013	0.014	1	0.412860378275839	PEF1	Oligodendrocytes_SFG	int_AD_vs_no_AD	ENSG00000162517	protein_coding
0.0980624159001203	0.261328686594909	0.031	0.027	1	0.412860378275839	NRG1	Oligodendrocytes_SFG	int_AD_vs_no_AD	ENSG00000157168	protein_coding
0.0980695494335446	-0.109774255344234	0.015	0.016	1	0.412860378275839	ZFP30	Oligodendrocytes_SFG	int_AD_vs_no_AD	ENSG00000120784	protein_coding
0.0980718929542143	0.116734274464445	0.065	0.061	1	0.412860378275839	LINC00969	Oligodendrocytes_SFG	int_AD_vs_no_AD	NA	NA
0.0981073378733307	0.101664952746797	0.011	0.01	1	0.412860378275839	EML4	Oligodendrocytes_SFG	int_AD_vs_no_AD	ENSG00000143924	protein_coding
0.0981149764217966	-0.641995293993417	0.008	0.014	1	0.412860378275839	CSRNP2	Oligodendrocytes_SFG	int_AD_vs_no_AD	ENSG00000110925	protein_coding
0.0981734017285231	-0.284443289375334	0.013	0.015	1	0.412860378275839	LRFN4	Oligodendrocytes_SFG	int_AD_vs_no_AD	ENSG00000173621	protein_coding
0.0981883161932038	-0.941555575852325	0.008	0.016	1	0.412860378275839	GOLGA8B	Oligodendrocytes_SFG	int_AD_vs_no_AD	ENSG00000215252	protein_coding
0.0981895140288169	-0.335333955759365	0.015	0.019	1	0.412860378275839	MARS	Oligodendrocytes_SFG	int_AD_vs_no_AD	NA	NA
0.0982423115320912	-0.465117531909338	0.008	0.01	1	0.412860378275839	FRS3	Oligodendrocytes_SFG	int_AD_vs_no_AD	ENSG00000137218	protein_coding
0.0982455665798809	-0.484454017006937	0.009	0.012	1	0.412860378275839	HMGXB3	Oligodendrocytes_SFG	int_AD_vs_no_AD	ENSG00000113716	protein_coding
0.0984377612755505	0.102165801576993	0.021	0.019	1	0.412860378275839	SYT4	Oligodendrocytes_SFG	int_AD_vs_no_AD	ENSG00000132872	protein_coding
0.0985277526904569	-0.218783863268873	0.009	0.01	1	0.412860378275839	THAP7	Oligodendrocytes_SFG	int_AD_vs_no_AD	ENSG00000184436	protein_coding
0.0985989313779911	-0.641995293993418	0.01	0.015	1	0.412860378275839	M6PR	Oligodendrocytes_SFG	int_AD_vs_no_AD	ENSG00000003056	protein_coding
0.0986012055318386	0.39753307019322	0.011	0.009	1	0.412860378275839	CACNA1I	Oligodendrocytes_SFG	int_AD_vs_no_AD	ENSG00000100346	protein_coding
0.0986499556851472	-0.775261824856881	0.009	0.017	1	0.412860378275839	GID8	Oligodendrocytes_SFG	int_AD_vs_no_AD	ENSG00000101193	protein_coding
0.0986747857108095	0.200125046224863	0.023	0.02	1	0.412860378275839	ICE1	Oligodendrocytes_SFG	int_AD_vs_no_AD	ENSG00000164151	protein_coding
0.0986800533830646	0.246111825935686	0.019	0.016	1	0.412860378275839	DUT	Oligodendrocytes_SFG	int_AD_vs_no_AD	ENSG00000128951	protein_coding
0.098706310941772	0.495508229756518	0.029	0.02	1	0.412860378275839	RP4-565E6.1	Oligodendrocytes_SFG	int_AD_vs_no_AD	NA	NA
0.0987736306001046	-0.707583635620995	0.007	0.011	1	0.412860378275839	LHFPL2	Oligodendrocytes_SFG	int_AD_vs_no_AD	ENSG00000145685	protein_coding
0.0990059059197485	-0.382608665174768	0.024	0.032	1	0.412860378275839	AP1S2	Oligodendrocytes_SFG	int_AD_vs_no_AD	ENSG00000182287	protein_coding
0.0991808403023941	-0.399138770097254	0.022	0.029	1	0.412860378275839	TUBGCP2	Oligodendrocytes_SFG	int_AD_vs_no_AD	ENSG00000130640	protein_coding
0.0992564857793911	-0.204589981686119	0.01	0.012	1	0.412860378275839	MLH1	Oligodendrocytes_SFG	int_AD_vs_no_AD	ENSG00000076242	protein_coding
0.0992918444378737	-0.433887098663217	0.01	0.014	1	0.412860378275839	AC005592.2	Oligodendrocytes_SFG	int_AD_vs_no_AD	NA	NA
0.0993026941641186	-0.917629736606845	0.009	0.017	1	0.412860378275839	CRYM	Oligodendrocytes_SFG	int_AD_vs_no_AD	ENSG00000103316	protein_coding
0.0994032485975406	-0.126638260758128	0.041	0.043	1	0.412860378275839	NGFRAP1	Oligodendrocytes_SFG	int_AD_vs_no_AD	NA	NA
0.099481486378291	-0.211542742327886	0.054	0.061	1	0.412860378275839	CANX	Oligodendrocytes_SFG	int_AD_vs_no_AD	ENSG00000127022	protein_coding
0.0995447486630886	-0.326493468265488	0.009	0.011	1	0.412860378275839	RAB9A	Oligodendrocytes_SFG	int_AD_vs_no_AD	ENSG00000123595	protein_coding
0.0996065100838405	-0.292188166530618	0.033	0.04	1	0.412860378275839	BMPR2	Oligodendrocytes_SFG	int_AD_vs_no_AD	ENSG00000204217	protein_coding
0.099606888546635	-0.60957381630104	0.014	0.022	1	0.412860378275839	JAK2	Oligodendrocytes_SFG	int_AD_vs_no_AD	ENSG00000096968	protein_coding
0.099613005468226	-0.620933678465588	0.021	0.033	1	0.412860378275839	TYW1B	Oligodendrocytes_SFG	int_AD_vs_no_AD	ENSG00000277149	protein_coding
0.0998075599021793	-0.446739002594484	0.012	0.017	1	0.412860378275839	KCNJ3	Oligodendrocytes_SFG	int_AD_vs_no_AD	ENSG00000162989	protein_coding
0.0998469349579057	-0.415224432146395	0.008	0.011	1	0.412860378275839	PRDM8	Oligodendrocytes_SFG	int_AD_vs_no_AD	ENSG00000152784	protein_coding
0.0998515872034545	-0.595452708056387	0.01	0.014	1	0.412860378275839	AC007319.1	Oligodendrocytes_SFG	int_AD_vs_no_AD	NA	NA
0.0998529850233951	0.341516583218014	0.014	0.011	1	0.412860378275839	BRICD5	Oligodendrocytes_SFG	int_AD_vs_no_AD	ENSG00000182685	protein_coding
0.0999245972507931	0.381088319119624	0.01	0.007	1	0.412860378275839	HOPX	Oligodendrocytes_SFG	int_AD_vs_no_AD	ENSG00000171476	protein_coding
0.0999366003007109	-0.518612878488135	0.009	0.013	1	0.412860378275839	TPGS1	Oligodendrocytes_SFG	int_AD_vs_no_AD	ENSG00000141933	protein_coding
0.0999582090546602	-0.237605038914082	0.028	0.033	1	0.412860378275839	RASAL2	Oligodendrocytes_SFG	int_AD_vs_no_AD	ENSG00000075391	protein_coding
0.0999733511593896	0.422960147847353	0.025	0.018	1	0.412860378275839	TOMM7	Oligodendrocytes_SFG	int_AD_vs_no_AD	ENSG00000196683	protein_coding
0.100174285205138	-0.34169001080585	0.023	0.029	1	0.413361218579857	DSTN	Oligodendrocytes_SFG	int_AD_vs_no_AD	ENSG00000125868	protein_coding
0.100229164472577	-0.61451455757131	0.008	0.012	1	0.413361218579857	FAM216A	Oligodendrocytes_SFG	int_AD_vs_no_AD	ENSG00000204856	protein_coding
0.1003197106693	0.150011663730751	0.029	0.026	1	0.413457157654493	SUN1	Oligodendrocytes_SFG	int_AD_vs_no_AD	ENSG00000164828	protein_coding
0.100414245638922	-0.273213385675446	0.02	0.025	1	0.413569396414996	PNPLA7	Oligodendrocytes_SFG	int_AD_vs_no_AD	ENSG00000130653	protein_coding
0.100561179803018	-0.234337325080172	0.01	0.012	1	0.4136599810453	DUSP26	Oligodendrocytes_SFG	int_AD_vs_no_AD	ENSG00000133878	protein_coding
0.100570872527531	-0.219304222171139	0.01	0.011	1	0.4136599810453	GFRA2	Oligodendrocytes_SFG	int_AD_vs_no_AD	ENSG00000168546	protein_coding
0.100644679273096	-0.296220457151687	0.01	0.011	1	0.413686658283059	DDX49	Oligodendrocytes_SFG	int_AD_vs_no_AD	ENSG00000105671	protein_coding
0.100750612162155	-0.194536317022196	0.014	0.016	1	0.413845261855909	DNMT1	Oligodendrocytes_SFG	int_AD_vs_no_AD	ENSG00000130816	protein_coding
0.100972670730297	0.198224261969814	0.017	0.015	1	0.414133371506099	FMN1	Oligodendrocytes_SFG	int_AD_vs_no_AD	ENSG00000248905	protein_coding
0.100985207511215	-0.234819912487544	0.01	0.011	1	0.414133371506099	ZNF710	Oligodendrocytes_SFG	int_AD_vs_no_AD	ENSG00000140548	protein_coding
0.101034089325614	-0.294071990573111	0.011	0.013	1	0.414133371506099	RABEP2	Oligodendrocytes_SFG	int_AD_vs_no_AD	ENSG00000177548	protein_coding
0.101111344580498	-0.320067199106055	0.01	0.012	1	0.414133371506099	ENTPD4	Oligodendrocytes_SFG	int_AD_vs_no_AD	ENSG00000197217	protein_coding
0.10122298407794	0.318935141327991	0.04	0.031	1	0.414133371506099	MOSPD2	Oligodendrocytes_SFG	int_AD_vs_no_AD	ENSG00000130150	protein_coding
0.101225113751369	-0.152957213270796	0.013	0.013	1	0.414133371506099	PRICKLE2	Oligodendrocytes_SFG	int_AD_vs_no_AD	ENSG00000163637	protein_coding
0.101366029846166	-0.170689575067828	0.01	0.01	1	0.414356270659815	MANBAL	Oligodendrocytes_SFG	int_AD_vs_no_AD	ENSG00000101363	protein_coding
0.101490682682809	-0.332667235885689	0.009	0.011	1	0.414356270659815	TUSC2	Oligodendrocytes_SFG	int_AD_vs_no_AD	ENSG00000114383	protein_coding
0.101599359439175	0.103431878920985	0.018	0.016	1	0.414356270659815	ZCCHC2	Oligodendrocytes_SFG	int_AD_vs_no_AD	ENSG00000141664	protein_coding
0.101641727021795	-0.170374266348206	0.016	0.018	1	0.414356270659815	RP1-43E13.2	Oligodendrocytes_SFG	int_AD_vs_no_AD	NA	NA
0.101761382078636	-0.36636085137999	0.011	0.014	1	0.414356270659815	HEXB	Oligodendrocytes_SFG	int_AD_vs_no_AD	ENSG00000049860	protein_coding
0.101764475398875	0.150679732759077	0.034	0.031	1	0.414356270659815	COX5B	Oligodendrocytes_SFG	int_AD_vs_no_AD	ENSG00000135940	protein_coding
0.101768013826077	-0.296220457151687	0.009	0.012	1	0.414356270659815	TERF2	Oligodendrocytes_SFG	int_AD_vs_no_AD	ENSG00000132604	protein_coding
0.101819034775642	0.109818064580103	0.044	0.042	1	0.414356270659815	NSUN6	Oligodendrocytes_SFG	int_AD_vs_no_AD	ENSG00000241058	protein_coding
0.102024341502049	-0.335892166267738	0.011	0.013	1	0.414793057340966	YBEY	Oligodendrocytes_SFG	int_AD_vs_no_AD	ENSG00000182362	protein_coding
0.102080654192412	-0.430491188799706	0.016	0.023	1	0.414793057340966	USMG5	Oligodendrocytes_SFG	int_AD_vs_no_AD	NA	NA
0.102128868308687	0.149896510676383	0.018	0.016	1	0.414793057340966	IARS	Oligodendrocytes_SFG	int_AD_vs_no_AD	NA	NA
0.102539315369067	0.146166062830876	0.061	0.055	1	0.415750300020403	APBA2	Oligodendrocytes_SFG	int_AD_vs_no_AD	ENSG00000034053	protein_coding
0.102566830546726	-0.78495324783546	0.007	0.013	1	0.415750300020403	CAMK4	Oligodendrocytes_SFG	int_AD_vs_no_AD	ENSG00000152495	protein_coding
0.102755620064272	0.284004124562806	0.018	0.015	1	0.415750300020403	COL6A1	Oligodendrocytes_SFG	int_AD_vs_no_AD	ENSG00000142156	protein_coding
0.102777433282728	0.229489965483902	0.025	0.022	1	0.415750300020403	TRMT13	Oligodendrocytes_SFG	int_AD_vs_no_AD	ENSG00000122435	protein_coding
0.102840727630073	-0.584851386889809	0.016	0.024	1	0.415750300020403	UBL5	Oligodendrocytes_SFG	int_AD_vs_no_AD	ENSG00000198258	protein_coding
0.102876165428207	-0.367372913884411	0.012	0.015	1	0.415750300020403	IGSF21	Oligodendrocytes_SFG	int_AD_vs_no_AD	ENSG00000117154	protein_coding
0.10289254011002	-0.253430006075765	0.011	0.013	1	0.415750300020403	IRF3	Oligodendrocytes_SFG	int_AD_vs_no_AD	ENSG00000126456	protein_coding
0.102905810631576	-0.330793605699113	0.01	0.013	1	0.415750300020403	TXNDC15	Oligodendrocytes_SFG	int_AD_vs_no_AD	ENSG00000113621	protein_coding
0.103144370988884	-0.181154105101449	0.019	0.023	1	0.415986956596104	RP11-849H4.2	Oligodendrocytes_SFG	int_AD_vs_no_AD	NA	NA
0.103170929544163	-0.201422702607435	0.012	0.013	1	0.415986956596104	CCDC174	Oligodendrocytes_SFG	int_AD_vs_no_AD	ENSG00000154781	protein_coding
0.103269780615985	0.17929881902206	0.028	0.025	1	0.415986956596104	HNRNPH3	Oligodendrocytes_SFG	int_AD_vs_no_AD	ENSG00000096746	protein_coding
0.103317787913507	0.150199820893181	0.011	0.01	1	0.415986956596104	NTN4	Oligodendrocytes_SFG	int_AD_vs_no_AD	ENSG00000074527	protein_coding
0.103334850787148	-0.457316525861079	0.039	0.055	1	0.415986956596104	TAGLN3	Oligodendrocytes_SFG	int_AD_vs_no_AD	ENSG00000144834	protein_coding
0.103409242976686	-0.303672760855386	0.027	0.034	1	0.415986956596104	NTNG2	Oligodendrocytes_SFG	int_AD_vs_no_AD	ENSG00000196358	protein_coding
0.103438253812668	-0.391671939909178	0.017	0.023	1	0.415986956596104	LRRC8D	Oligodendrocytes_SFG	int_AD_vs_no_AD	ENSG00000171492	protein_coding
0.103555768426467	-0.243445917503142	0.009	0.01	1	0.416187179189432	USP2	Oligodendrocytes_SFG	int_AD_vs_no_AD	ENSG00000036672	protein_coding
0.103644681796747	-0.929797604976153	0.012	0.023	1	0.416252447748355	D2HGDH	Oligodendrocytes_SFG	int_AD_vs_no_AD	ENSG00000180902	protein_coding
0.10373050446553	0.170919153406087	0.01	0.009	1	0.416252447748355	FUT11	Oligodendrocytes_SFG	int_AD_vs_no_AD	ENSG00000196968	protein_coding
0.104010931239532	-0.495446630640476	0.027	0.039	1	0.416252447748355	NCBP3	Oligodendrocytes_SFG	int_AD_vs_no_AD	ENSG00000074356	protein_coding
0.104058649513825	-0.167086338737175	0.025	0.029	1	0.416252447748355	NBPF12	Oligodendrocytes_SFG	int_AD_vs_no_AD	ENSG00000268043	protein_coding
0.104096811071026	0.350844914433717	0.031	0.025	1	0.416252447748355	CLOCK	Oligodendrocytes_SFG	int_AD_vs_no_AD	ENSG00000134852	protein_coding
0.104101637929179	-0.472070292551105	0.008	0.012	1	0.416252447748355	MZT2A	Oligodendrocytes_SFG	int_AD_vs_no_AD	ENSG00000173272	protein_coding
0.104119347429105	-0.378960888159623	0.016	0.02	1	0.416252447748355	LRRC37B	Oligodendrocytes_SFG	int_AD_vs_no_AD	ENSG00000185158	protein_coding
0.104224218977606	-0.385981315837396	0.019	0.025	1	0.416252447748355	SLC36A4	Oligodendrocytes_SFG	int_AD_vs_no_AD	ENSG00000180773	protein_coding
0.104269913485988	0.241308481297485	0.043	0.036	1	0.416252447748355	ZBTB38	Oligodendrocytes_SFG	int_AD_vs_no_AD	ENSG00000177311	protein_coding
0.104302564052788	-0.136621058010125	0.052	0.057	1	0.416252447748355	SLTM	Oligodendrocytes_SFG	int_AD_vs_no_AD	ENSG00000137776	protein_coding
0.104381727049159	-0.312687668740458	0.113	0.137	1	0.416252447748355	ACYP2	Oligodendrocytes_SFG	int_AD_vs_no_AD	ENSG00000170634	protein_coding
0.104384869321434	-1.10912130442072	0.005	0.011	1	0.416252447748355	A1BG-AS1	Oligodendrocytes_SFG	int_AD_vs_no_AD	ENSG00000268895	lncRNA
0.104466364958432	0.322619107270686	0.069	0.054	1	0.416307271510741	TRIP12	Oligodendrocytes_SFG	int_AD_vs_no_AD	ENSG00000153827	protein_coding
0.104571275204609	-0.340941281156319	0.035	0.045	1	0.416455272930865	WDR59	Oligodendrocytes_SFG	int_AD_vs_no_AD	ENSG00000103091	protein_coding
0.104789139453994	-0.363135920997941	0.026	0.033	1	0.417037311080144	EIF4G2	Oligodendrocytes_SFG	int_AD_vs_no_AD	ENSG00000110321	protein_coding
0.104853156325276	-0.364700195034454	0.029	0.037	1	0.417037311080144	CCDC171	Oligodendrocytes_SFG	int_AD_vs_no_AD	ENSG00000164989	protein_coding
0.105025052286463	-0.136192330791391	0.051	0.056	1	0.417450806145096	CORO2B	Oligodendrocytes_SFG	int_AD_vs_no_AD	ENSG00000103647	protein_coding
0.105107337122386	0.391427707544032	0.041	0.031	1	0.417507812939277	CLCN7	Oligodendrocytes_SFG	int_AD_vs_no_AD	ENSG00000103249	protein_coding
0.105176805590656	-0.1413820630085	0.03	0.033	1	0.417513869738101	TPR	Oligodendrocytes_SFG	int_AD_vs_no_AD	ENSG00000047410	protein_coding
0.105689091656524	-0.406367045500275	0.011	0.015	1	0.419151055467372	FBXW2	Oligodendrocytes_SFG	int_AD_vs_no_AD	ENSG00000119402	protein_coding
0.105725652721632	-0.165396816906992	0.06	0.066	1	0.419151055467372	PRKCB	Oligodendrocytes_SFG	int_AD_vs_no_AD	ENSG00000166501	protein_coding
0.105809684669478	-0.249988763369915	0.044	0.054	1	0.419213741001897	AC159540.1	Oligodendrocytes_SFG	int_AD_vs_no_AD	NA	NA
0.106056438167303	-0.175064810440565	0.068	0.076	1	0.419920626635359	SEC14L5	Oligodendrocytes_SFG	int_AD_vs_no_AD	ENSG00000103184	protein_coding
0.106233315941627	0.116996606502788	0.024	0.022	1	0.420350113626077	SCN1B	Oligodendrocytes_SFG	int_AD_vs_no_AD	ENSG00000105711	protein_coding
0.106467198846529	-0.156568466823176	0.051	0.056	1	0.420749591543371	ELP4	Oligodendrocytes_SFG	int_AD_vs_no_AD	ENSG00000109911	protein_coding
0.106492061651758	-0.137952788655829	0.012	0.013	1	0.420749591543371	MXRA7	Oligodendrocytes_SFG	int_AD_vs_no_AD	ENSG00000182534	protein_coding
0.106570567697426	0.194505973723704	0.016	0.013	1	0.420749591543371	XXbac-BPG154L12.5	Oligodendrocytes_SFG	int_AD_vs_no_AD	NA	NA
0.106608155253544	0.2672392420834	0.012	0.01	1	0.420749591543371	SNX25	Oligodendrocytes_SFG	int_AD_vs_no_AD	ENSG00000109762	protein_coding
0.106905096550333	-0.138757190706714	0.025	0.028	1	0.421650717780358	UBA6	Oligodendrocytes_SFG	int_AD_vs_no_AD	ENSG00000033178	protein_coding
0.107018651930443	-0.131617081049969	0.246	0.258	1	0.421827848693119	APP	Oligodendrocytes_SFG	int_AD_vs_no_AD	ENSG00000142192	protein_coding
0.107371539194574	0.977294670407676	0.3	0.164	1	0.421905114886575	FTH1	Oligodendrocytes_SFG	int_AD_vs_no_AD	ENSG00000167996	protein_coding
0.107424653866616	-0.696443078015793	0.008	0.013	1	0.421905114886575	C8orf44-SGK3	Oligodendrocytes_SFG	int_AD_vs_no_AD	ENSG00000288602	protein_coding
0.107432723637699	-0.116210729207035	0.032	0.034	1	0.421905114886575	AC007566.10	Oligodendrocytes_SFG	int_AD_vs_no_AD	NA	NA
0.107448263805636	-0.163947997188773	0.012	0.014	1	0.421905114886575	ZNF573	Oligodendrocytes_SFG	int_AD_vs_no_AD	ENSG00000189144	protein_coding
0.107466339377945	0.106747467949143	0.032	0.029	1	0.421905114886575	SLC8A1	Oligodendrocytes_SFG	int_AD_vs_no_AD	ENSG00000183023	protein_coding
0.107466593115984	-0.257331443758092	0.022	0.026	1	0.421905114886575	CHCHD10	Oligodendrocytes_SFG	int_AD_vs_no_AD	ENSG00000250479	protein_coding
0.10751886247557	0.287231631593201	0.027	0.023	1	0.421905114886575	PLXND1	Oligodendrocytes_SFG	int_AD_vs_no_AD	ENSG00000004399	protein_coding
0.107772015050443	0.189996907558561	0.039	0.034	1	0.422574638643397	SPATS2L	Oligodendrocytes_SFG	int_AD_vs_no_AD	ENSG00000196141	protein_coding
0.107827019266533	-0.689823819084033	0.014	0.023	1	0.422574638643397	ARCN1	Oligodendrocytes_SFG	int_AD_vs_no_AD	ENSG00000095139	protein_coding
0.10814986520578	-0.273844182345409	0.017	0.021	1	0.423569739763874	GMFB	Oligodendrocytes_SFG	int_AD_vs_no_AD	ENSG00000197045	protein_coding
0.108224930844535	-0.268536898465973	0.008	0.011	1	0.423593757987049	PARP8	Oligodendrocytes_SFG	int_AD_vs_no_AD	ENSG00000151883	protein_coding
0.108589159840934	0.119844968811818	0.043	0.038	1	0.424748814272782	INPP5F	Oligodendrocytes_SFG	int_AD_vs_no_AD	ENSG00000198825	protein_coding
0.10952938588626	-0.299889317168425	0.014	0.017	1	0.428153992538846	SUPT7L	Oligodendrocytes_SFG	int_AD_vs_no_AD	ENSG00000119760	protein_coding
0.110495083148285	-0.518847063220552	0.017	0.024	1	0.431444719549849	PSMB5	Oligodendrocytes_SFG	int_AD_vs_no_AD	ENSG00000100804	protein_coding
0.110531773280158	-0.291238546046836	0.022	0.026	1	0.431444719549849	RANBP9	Oligodendrocytes_SFG	int_AD_vs_no_AD	ENSG00000010017	protein_coding
0.110635424619615	-0.411989688547094	0.014	0.02	1	0.431444719549849	PRPS1	Oligodendrocytes_SFG	int_AD_vs_no_AD	ENSG00000147224	protein_coding
0.110652055005787	-0.326793062294368	0.017	0.021	1	0.431444719549849	NME9	Oligodendrocytes_SFG	int_AD_vs_no_AD	ENSG00000181322	protein_coding
0.110831637379049	-0.502137630410457	0.029	0.04	1	0.431870901518235	SIN3B	Oligodendrocytes_SFG	int_AD_vs_no_AD	ENSG00000127511	protein_coding
0.110969627507125	0.260707504651667	0.013	0.011	1	0.432134576065453	ENHO	Oligodendrocytes_SFG	int_AD_vs_no_AD	ENSG00000168913	protein_coding
0.111143736550243	-0.305242551662632	0.042	0.052	1	0.432538480748095	TPRN	Oligodendrocytes_SFG	int_AD_vs_no_AD	ENSG00000176058	protein_coding
0.111304226681125	0.288295734195178	0.015	0.013	1	0.432822879965075	GAA	Oligodendrocytes_SFG	int_AD_vs_no_AD	ENSG00000171298	protein_coding
0.111357684820958	0.66785996859337	0.037	0.024	1	0.432822879965075	HNRNPH1	Oligodendrocytes_SFG	int_AD_vs_no_AD	ENSG00000169045	protein_coding
0.111442688628824	-0.135809906656378	0.105	0.113	1	0.432868978712189	MYO9B	Oligodendrocytes_SFG	int_AD_vs_no_AD	ENSG00000099331	protein_coding
0.111510430154824	-0.658674035140048	0.039	0.062	1	0.432868978712189	BAIAP2L2	Oligodendrocytes_SFG	int_AD_vs_no_AD	ENSG00000128298	protein_coding
0.111689740230662	0.252888000192368	0.053	0.045	1	0.4332913217913	MLLT3	Oligodendrocytes_SFG	int_AD_vs_no_AD	ENSG00000171843	protein_coding
0.11199339961811	0.232473823922724	0.014	0.012	1	0.434195230696078	RP11-299J3.8	Oligodendrocytes_SFG	int_AD_vs_no_AD	NA	NA
0.112441032441834	0.292909677784698	0.01	0.008	1	0.435655828723247	ATIC	Oligodendrocytes_SFG	int_AD_vs_no_AD	ENSG00000138363	protein_coding
0.112581126231072	-0.558939554265859	0.022	0.033	1	0.435923768550685	SAFB2	Oligodendrocytes_SFG	int_AD_vs_no_AD	ENSG00000130254	protein_coding
0.112867582309839	0.366965573578204	0.098	0.077	1	0.436757741368992	LRRC7	Oligodendrocytes_SFG	int_AD_vs_no_AD	ENSG00000033122	protein_coding
0.113814416865436	-0.160868604256801	0.042	0.047	1	0.440144488129706	MNAT1	Oligodendrocytes_SFG	int_AD_vs_no_AD	ENSG00000020426	protein_coding
0.114068229529215	0.446465606819999	0.106	0.08	1	0.440848597771715	SLC30A10	Oligodendrocytes_SFG	int_AD_vs_no_AD	ENSG00000196660	protein_coding
0.114179043382866	-0.146918296789456	0.13	0.144	1	0.440999510740233	SECISBP2L	Oligodendrocytes_SFG	int_AD_vs_no_AD	ENSG00000138593	protein_coding
0.114422665773089	-0.252953003247518	0.017	0.021	1	0.441397238209668	EPN1	Oligodendrocytes_SFG	int_AD_vs_no_AD	ENSG00000063245	protein_coding
0.114425679490318	-0.371141383700325	0.017	0.022	1	0.441397238209668	PPARD	Oligodendrocytes_SFG	int_AD_vs_no_AD	ENSG00000112033	protein_coding
0.11462451640271	0.186524238062229	0.016	0.014	1	0.441886859030523	B4GALT2	Oligodendrocytes_SFG	int_AD_vs_no_AD	ENSG00000117411	protein_coding
0.114814606045444	0.801611357482198	0.011	0.006	1	0.442249316622203	ATG16L2	Oligodendrocytes_SFG	int_AD_vs_no_AD	ENSG00000168010	protein_coding
0.114862475073887	-0.150606908584459	0.015	0.017	1	0.442249316622203	PSMD8	Oligodendrocytes_SFG	int_AD_vs_no_AD	ENSG00000099341	protein_coding
0.115282269910321	0.257241729071666	0.108	0.089	1	0.443587694802082	PPM1B	Oligodendrocytes_SFG	int_AD_vs_no_AD	ENSG00000138032	protein_coding
0.116004819895703	-0.137882463030482	0.057	0.064	1	0.44608862218967	ADAP1	Oligodendrocytes_SFG	int_AD_vs_no_AD	ENSG00000105963	protein_coding
0.11683956091934	-0.697277729494608	0.02	0.032	1	0.449017574639992	AMPD3	Oligodendrocytes_SFG	int_AD_vs_no_AD	ENSG00000133805	protein_coding
0.117241542947667	-0.133327973664937	0.114	0.131	1	0.450280800883384	KLHL4	Oligodendrocytes_SFG	int_AD_vs_no_AD	ENSG00000102271	protein_coding
0.117337900519643	-0.482958608693841	0.046	0.065	1	0.450358949953503	TMC6	Oligodendrocytes_SFG	int_AD_vs_no_AD	ENSG00000141524	protein_coding
0.117408468319856	0.526418692829401	0.236	0.166	1	0.450358949953503	KIRREL3	Oligodendrocytes_SFG	int_AD_vs_no_AD	ENSG00000149571	protein_coding
0.117548542160739	-0.385981315837396	0.019	0.025	1	0.450614966673577	DOC2A	Oligodendrocytes_SFG	int_AD_vs_no_AD	ENSG00000149927	protein_coding
0.117789202089241	-0.268180457441087	0.014	0.017	1	0.450920476686941	FLOT2	Oligodendrocytes_SFG	int_AD_vs_no_AD	ENSG00000132589	protein_coding
0.117901156766926	0.416898395060151	0.043	0.032	1	0.450920476686941	RPS18	Oligodendrocytes_SFG	int_AD_vs_no_AD	ENSG00000231500	protein_coding
0.117911628338213	-0.459562020675081	0.056	0.076	1	0.450920476686941	IPO13	Oligodendrocytes_SFG	int_AD_vs_no_AD	ENSG00000117408	protein_coding
0.117921758508692	2.48728772295155	0.011	0.002	1	0.450920476686941	SLC7A11	Oligodendrocytes_SFG	int_AD_vs_no_AD	ENSG00000151012	protein_coding
0.118795786342035	0.364547551873354	0.034	0.027	1	0.453980166089432	SPECC1	Oligodendrocytes_SFG	int_AD_vs_no_AD	ENSG00000128487	protein_coding
0.118960615870053	-0.172397339752948	0.392	0.429	1	0.454083215204769	PHLPP1	Oligodendrocytes_SFG	int_AD_vs_no_AD	ENSG00000081913	protein_coding
0.118970541331111	0.12583126387755	0.02	0.018	1	0.454083215204769	LINC01376	Oligodendrocytes_SFG	int_AD_vs_no_AD	ENSG00000236204	lncRNA
0.119101716706369	0.318732552202776	0.115	0.092	1	0.454103166411623	CCP110	Oligodendrocytes_SFG	int_AD_vs_no_AD	ENSG00000103540	protein_coding
0.119123564565588	-0.284838710795073	0.018	0.022	1	0.454103166411623	VPS36	Oligodendrocytes_SFG	int_AD_vs_no_AD	ENSG00000136100	protein_coding
0.119321166628503	-0.282667227300861	0.02	0.024	1	0.454574438271639	UBALD1	Oligodendrocytes_SFG	int_AD_vs_no_AD	ENSG00000153443	protein_coding
0.119510237504108	-0.18035076390938	0.113	0.126	1	0.455012645268119	HTRA1	Oligodendrocytes_SFG	int_AD_vs_no_AD	ENSG00000166033	protein_coding
0.119665619297581	0.142276014951146	0.038	0.034	1	0.455322124200393	SORL1	Oligodendrocytes_SFG	int_AD_vs_no_AD	ENSG00000137642	protein_coding
0.119935920534382	-0.102262047265259	0.025	0.027	1	0.455813484206582	MORC3	Oligodendrocytes_SFG	int_AD_vs_no_AD	ENSG00000159256	protein_coding
0.119943108862822	-0.530963981604674	0.03	0.042	1	0.455813484206582	ATF6B	Oligodendrocytes_SFG	int_AD_vs_no_AD	ENSG00000213676	protein_coding
0.120098308115031	0.247120599887125	0.055	0.047	1	0.455977334843559	CCDC85B	Oligodendrocytes_SFG	int_AD_vs_no_AD	ENSG00000175602	protein_coding
0.12013463061216	-0.106815431626076	0.063	0.069	1	0.455977334843559	RNMT	Oligodendrocytes_SFG	int_AD_vs_no_AD	ENSG00000101654	protein_coding
0.120305205940568	-0.214313585462351	0.03	0.034	1	0.456342895373328	RHBDD1	Oligodendrocytes_SFG	int_AD_vs_no_AD	ENSG00000144468	protein_coding
0.120919837544416	-0.992052762064577	0.031	0.06	1	0.458391364411127	LRRC37A3	Oligodendrocytes_SFG	int_AD_vs_no_AD	ENSG00000176809	protein_coding
0.121040221172078	-0.377400374172006	0.029	0.038	1	0.458564832985461	MYO15B	Oligodendrocytes_SFG	int_AD_vs_no_AD	ENSG00000266714	protein_coding
0.121358816885986	0.419932455149785	0.019	0.014	1	0.459488558080334	HEPH	Oligodendrocytes_SFG	int_AD_vs_no_AD	ENSG00000089472	protein_coding
0.121497808151486	-0.361887374800681	0.042	0.055	1	0.459731546238229	MGA	Oligodendrocytes_SFG	int_AD_vs_no_AD	ENSG00000174197	protein_coding
0.121596988514142	-0.423033778057243	0.076	0.101	1	0.45982368887348	ZCCHC24	Oligodendrocytes_SFG	int_AD_vs_no_AD	ENSG00000165424	protein_coding
0.122278529958018	-0.193849482902635	0.03	0.034	1	0.462116584619939	NMRAL1	Oligodendrocytes_SFG	int_AD_vs_no_AD	ENSG00000153406	protein_coding
0.122442433835893	-0.264837678385663	0.032	0.04	1	0.46245160167275	EIF1AX	Oligodendrocytes_SFG	int_AD_vs_no_AD	ENSG00000173674	protein_coding
0.122716405196468	-0.180415208777543	0.026	0.029	1	0.463201664577578	SCAMP1	Oligodendrocytes_SFG	int_AD_vs_no_AD	ENSG00000085365	protein_coding
0.123484379941514	-0.45678042152651	0.013	0.017	1	0.465814312302398	ST8SIA5	Oligodendrocytes_SFG	int_AD_vs_no_AD	ENSG00000101638	protein_coding
0.12356819643662	-0.137072291197378	0.023	0.025	1	0.46584451969511	NELFB	Oligodendrocytes_SFG	int_AD_vs_no_AD	ENSG00000188986	protein_coding
0.123809647021223	-0.291238546046836	0.043	0.053	1	0.466259977708366	LARP1	Oligodendrocytes_SFG	int_AD_vs_no_AD	ENSG00000155506	protein_coding
0.12383015193166	0.133298418831888	0.028	0.025	1	0.466259977708366	LGI4	Oligodendrocytes_SFG	int_AD_vs_no_AD	ENSG00000153902	protein_coding
0.124312158903158	-0.287330412694055	0.024	0.029	1	0.467788252578021	GALNT6	Oligodendrocytes_SFG	int_AD_vs_no_AD	ENSG00000139629	protein_coding
0.124420917126698	-0.334813784475241	0.057	0.071	1	0.467910976587245	ARIH2	Oligodendrocytes_SFG	int_AD_vs_no_AD	ENSG00000177479	protein_coding
0.124632567192811	-0.332241913052157	0.045	0.057	1	0.468420260183378	SPEN	Oligodendrocytes_SFG	int_AD_vs_no_AD	ENSG00000065526	protein_coding
0.124927563069777	-0.469876079138194	0.05	0.07	1	0.469241977422848	PPP6R2	Oligodendrocytes_SFG	int_AD_vs_no_AD	ENSG00000100239	protein_coding
0.125791919729832	-0.1099551840121	0.112	0.122	1	0.472199967464763	CLIP2	Oligodendrocytes_SFG	int_AD_vs_no_AD	ENSG00000106665	protein_coding
0.126181640853149	0.846751891468436	0.013	0.007	1	0.473373738121247	ZNF274	Oligodendrocytes_SFG	int_AD_vs_no_AD	ENSG00000171606	protein_coding
0.126306952525366	-0.660142640703677	0.012	0.019	1	0.473554742689672	ZSCAN5A	Oligodendrocytes_SFG	int_AD_vs_no_AD	ENSG00000131848	protein_coding
0.127131187490204	-0.201804317486235	0.084	0.095	1	0.476354358004454	P2RX7	Oligodendrocytes_SFG	int_AD_vs_no_AD	ENSG00000089041	protein_coding
0.127537225205163	-0.620135860029678	0.021	0.031	1	0.477584551423355	DHRSX	Oligodendrocytes_SFG	int_AD_vs_no_AD	ENSG00000169084	protein_coding
0.127990844020088	-0.329610971776926	0.035	0.044	1	0.478991313339487	RC3H1	Oligodendrocytes_SFG	int_AD_vs_no_AD	ENSG00000135870	protein_coding
0.128178923680354	0.145744867405915	0.054	0.048	1	0.47922060132788	NUTM2B-AS1	Oligodendrocytes_SFG	int_AD_vs_no_AD	ENSG00000225484	lncRNA
0.128208082763716	0.272274831980699	0.038	0.032	1	0.47922060132788	OGT	Oligodendrocytes_SFG	int_AD_vs_no_AD	ENSG00000147162	protein_coding
0.128534334119797	-0.166657284446759	0.018	0.019	1	0.480148014082769	ZMAT3	Oligodendrocytes_SFG	int_AD_vs_no_AD	ENSG00000172667	protein_coding
0.12867001437996	-0.96925683318382	0.034	0.065	1	0.480362842262974	MCF2L	Oligodendrocytes_SFG	int_AD_vs_no_AD	ENSG00000126217	protein_coding
0.128797885232108	-0.632776763964038	0.024	0.038	1	0.480548272465881	AP3D1	Oligodendrocytes_SFG	int_AD_vs_no_AD	ENSG00000065000	protein_coding
0.129379785826353	-0.190299324135725	0.029	0.033	1	0.482426446543047	USP24	Oligodendrocytes_SFG	int_AD_vs_no_AD	ENSG00000162402	protein_coding
0.129503597541098	-0.707286754245136	0.017	0.028	1	0.482595274038839	LRRC37A2	Oligodendrocytes_SFG	int_AD_vs_no_AD	ENSG00000238083	protein_coding
0.129979713530302	-0.163947997188773	0.03	0.034	1	0.484075963420426	SMIM14	Oligodendrocytes_SFG	int_AD_vs_no_AD	ENSG00000163683	protein_coding
0.130172076660728	-0.338682877273402	0.115	0.147	1	0.4844987347548	SNRNP70	Oligodendrocytes_SFG	int_AD_vs_no_AD	ENSG00000104852	protein_coding
0.130252046674583	-0.250673863688381	0.028	0.033	1	0.484502921801036	CMIP	Oligodendrocytes_SFG	int_AD_vs_no_AD	ENSG00000153815	protein_coding
0.130473674918044	-0.277720908396461	0.019	0.023	1	0.484945288393477	TMEM50B	Oligodendrocytes_SFG	int_AD_vs_no_AD	ENSG00000142188	protein_coding
0.130528805045209	-0.651645464027136	0.023	0.036	1	0.484945288393477	NDST1	Oligodendrocytes_SFG	int_AD_vs_no_AD	ENSG00000070614	protein_coding
0.131103933581022	0.67240091598901	0.495	0.352	1	0.486787717133159	CLDN11	Oligodendrocytes_SFG	int_AD_vs_no_AD	ENSG00000013297	protein_coding
0.131357647613673	-0.447726473571358	0.02	0.027	1	0.487025666861847	COG6	Oligodendrocytes_SFG	int_AD_vs_no_AD	ENSG00000133103	protein_coding
0.131472440923678	-0.334486259019019	0.07	0.086	1	0.487025666861847	ZMYND8	Oligodendrocytes_SFG	int_AD_vs_no_AD	ENSG00000101040	protein_coding
0.131527027332017	-0.435032913226576	0.033	0.045	1	0.487025666861847	SCGB2B2	Oligodendrocytes_SFG	int_AD_vs_no_AD	ENSG00000205209	protein_coding
0.131618044278199	-0.537025734391874	0.036	0.052	1	0.487025666861847	RASAL1	Oligodendrocytes_SFG	int_AD_vs_no_AD	ENSG00000111344	protein_coding
0.131630056285664	-0.140743499661493	0.059	0.063	1	0.487025666861847	THY1	Oligodendrocytes_SFG	int_AD_vs_no_AD	ENSG00000154096	protein_coding
0.131678553907845	-0.445598081189914	0.017	0.023	1	0.487025666861847	TSC1	Oligodendrocytes_SFG	int_AD_vs_no_AD	ENSG00000165699	protein_coding
0.131722808514954	0.255731879926911	0.103	0.087	1	0.487025666861847	SNX29	Oligodendrocytes_SFG	int_AD_vs_no_AD	ENSG00000048471	protein_coding
0.131879055938198	0.309095105525636	0.013	0.011	1	0.487310161599655	SZRD1	Oligodendrocytes_SFG	int_AD_vs_no_AD	ENSG00000055070	protein_coding
0.132081891658544	0.151914096999236	0.041	0.036	1	0.487592952355828	NEFL	Oligodendrocytes_SFG	int_AD_vs_no_AD	ENSG00000277586	protein_coding
0.1321142824528	-0.100849025564751	0.035	0.038	1	0.487592952355828	ENPP4	Oligodendrocytes_SFG	int_AD_vs_no_AD	ENSG00000001561	protein_coding
0.132456474812311	-0.163392665937108	0.072	0.081	1	0.487911546769198	TECR	Oligodendrocytes_SFG	int_AD_vs_no_AD	ENSG00000099797	protein_coding
0.132457057522119	0.358004706006582	0.015	0.011	1	0.487911546769198	NDUFB9	Oligodendrocytes_SFG	int_AD_vs_no_AD	ENSG00000147684	protein_coding
0.132486086763188	-0.641995293993418	0.006	0.01	1	0.487911546769198	LINC01252	Oligodendrocytes_SFG	int_AD_vs_no_AD	ENSG00000247157	lncRNA
0.132518205298257	-0.29407199057311	0.008	0.01	1	0.487911546769198	SLC25A32	Oligodendrocytes_SFG	int_AD_vs_no_AD	ENSG00000164933	protein_coding
0.132648701047879	-0.142068897128061	0.042	0.048	1	0.488099561640249	RBX1	Oligodendrocytes_SFG	int_AD_vs_no_AD	ENSG00000100387	protein_coding
0.132743013765818	0.110077192562997	0.02	0.018	1	0.488154290599012	ATP13A3	Oligodendrocytes_SFG	int_AD_vs_no_AD	ENSG00000133657	protein_coding
0.132832640854236	-0.285564351706116	0.031	0.038	1	0.488191733283062	VEZT	Oligodendrocytes_SFG	int_AD_vs_no_AD	ENSG00000028203	protein_coding
0.13320966267212	0.165359628064187	0.03	0.027	1	0.489284744243978	ARHGEF12	Oligodendrocytes_SFG	int_AD_vs_no_AD	ENSG00000196914	protein_coding
0.133571862203151	-0.124146989130798	0.03	0.032	1	0.490322038971542	ANKS1A	Oligodendrocytes_SFG	int_AD_vs_no_AD	ENSG00000064999	protein_coding
0.134185824828971	-0.143744426465592	0.017	0.019	1	0.49228172750688	SARM1	Oligodendrocytes_SFG	int_AD_vs_no_AD	ENSG00000004139	protein_coding
0.134404583060684	-0.209679803282738	0.017	0.02	1	0.492790073334071	UBALD2	Oligodendrocytes_SFG	int_AD_vs_no_AD	ENSG00000185262	protein_coding
0.134637486446902	-0.342435012134509	0.017	0.022	1	0.493205604675214	TSPAN3	Oligodendrocytes_SFG	int_AD_vs_no_AD	ENSG00000140391	protein_coding
0.134678438510172	-0.130449813861227	0.104	0.114	1	0.493205604675214	USP47	Oligodendrocytes_SFG	int_AD_vs_no_AD	ENSG00000170242	protein_coding
0.13485740666357	-0.508016988957496	0.102	0.141	1	0.493566863578103	CD22	Oligodendrocytes_SFG	int_AD_vs_no_AD	ENSG00000012124	protein_coding
0.135082226649851	-0.164416328645861	0.017	0.019	1	0.494095406406746	RECQL5	Oligodendrocytes_SFG	int_AD_vs_no_AD	ENSG00000108469	protein_coding
0.135269947113638	0.169659765497812	0.091	0.079	1	0.494487700781265	NEGR1	Oligodendrocytes_SFG	int_AD_vs_no_AD	ENSG00000172260	protein_coding
0.135434042009234	0.643132882690993	0.051	0.033	1	0.494793215307219	RPL15	Oligodendrocytes_SFG	int_AD_vs_no_AD	ENSG00000174748	protein_coding
0.135759433701735	-0.202372156436301	0.033	0.037	1	0.495152724458887	CPLX1	Oligodendrocytes_SFG	int_AD_vs_no_AD	ENSG00000168993	protein_coding
0.13578783282117	-0.45757072285599	0.008	0.011	1	0.495152724458887	ATP5SL	Oligodendrocytes_SFG	int_AD_vs_no_AD	NA	NA
0.135792703680896	-0.157985652635454	0.064	0.071	1	0.495152724458887	NSD1	Oligodendrocytes_SFG	int_AD_vs_no_AD	ENSG00000165671	protein_coding
0.13593264762388	0.169738068574761	0.026	0.023	1	0.495152724458887	CDC73	Oligodendrocytes_SFG	int_AD_vs_no_AD	ENSG00000134371	protein_coding
0.136070613158793	0.145460070626481	0.019	0.018	1	0.495152724458887	GMDS	Oligodendrocytes_SFG	int_AD_vs_no_AD	ENSG00000112699	protein_coding
0.136104379066726	0.125027534028969	0.015	0.013	1	0.495152724458887	RNF217	Oligodendrocytes_SFG	int_AD_vs_no_AD	ENSG00000146373	protein_coding
0.136107495819794	0.163357275153039	0.028	0.025	1	0.495152724458887	SLC30A9	Oligodendrocytes_SFG	int_AD_vs_no_AD	ENSG00000014824	protein_coding
0.136177071494796	-0.29649872796765	0.033	0.041	1	0.495152724458887	MAP2K2	Oligodendrocytes_SFG	int_AD_vs_no_AD	ENSG00000126934	protein_coding
0.136353760518578	-0.163341695418602	0.013	0.015	1	0.495501986035874	RELA	Oligodendrocytes_SFG	int_AD_vs_no_AD	ENSG00000173039	protein_coding
0.136629346207597	-0.147230602243839	0.019	0.021	1	0.496210007355606	ACTR10	Oligodendrocytes_SFG	int_AD_vs_no_AD	ENSG00000131966	protein_coding
0.136762010509477	-0.363694131506313	0.009	0.011	1	0.496398437436938	BZW2	Oligodendrocytes_SFG	int_AD_vs_no_AD	ENSG00000136261	protein_coding
0.137128271723083	0.191314169233994	0.099	0.085	1	0.497434019916379	BACH2	Oligodendrocytes_SFG	int_AD_vs_no_AD	ENSG00000112182	protein_coding
0.137455641884468	-0.662605573668704	0.022	0.034	1	0.498327386064928	SLC44A2	Oligodendrocytes_SFG	int_AD_vs_no_AD	ENSG00000129353	protein_coding
0.137709500372214	-0.241115857711233	0.027	0.031	1	0.498953348931166	FBXO28	Oligodendrocytes_SFG	int_AD_vs_no_AD	ENSG00000143756	protein_coding
0.138007731238493	0.182277418497737	0.057	0.051	1	0.499735531726728	CNTN1	Oligodendrocytes_SFG	int_AD_vs_no_AD	ENSG00000018236	protein_coding
0.138117987334989	-0.287422435978468	0.04	0.048	1	0.499735531726728	ZNF37A	Oligodendrocytes_SFG	int_AD_vs_no_AD	ENSG00000075407	protein_coding
0.138257249468376	-0.492617669955191	0.009	0.013	1	0.499735531726728	NCK1	Oligodendrocytes_SFG	int_AD_vs_no_AD	ENSG00000158092	protein_coding
0.138264276655258	-0.311078415878801	0.025	0.031	1	0.499735531726728	TSPYL4	Oligodendrocytes_SFG	int_AD_vs_no_AD	ENSG00000187189	protein_coding
0.138393982881689	-0.664715370493501	0.02	0.031	1	0.499735531726728	CROCC	Oligodendrocytes_SFG	int_AD_vs_no_AD	ENSG00000058453	protein_coding
0.13841332384034	-0.264293945987546	0.027	0.033	1	0.499735531726728	ZBTB18	Oligodendrocytes_SFG	int_AD_vs_no_AD	ENSG00000179456	protein_coding
0.138926825540569	-0.330793605699113	0.041	0.053	1	0.500979407785642	BDP1	Oligodendrocytes_SFG	int_AD_vs_no_AD	ENSG00000145734	protein_coding
0.138946153304168	-0.837251585392352	0.011	0.019	1	0.500979407785642	SCAMP4	Oligodendrocytes_SFG	int_AD_vs_no_AD	ENSG00000227500	protein_coding
0.139060289251478	-0.283201905354193	0.034	0.039	1	0.500979407785642	SULT4A1	Oligodendrocytes_SFG	int_AD_vs_no_AD	ENSG00000130540	protein_coding
0.139083949500782	0.131728850182907	0.025	0.023	1	0.500979407785642	CIR1	Oligodendrocytes_SFG	int_AD_vs_no_AD	ENSG00000138433	protein_coding
0.139769629316127	-0.787425733514982	0.01	0.018	1	0.503154289483071	METTL3	Oligodendrocytes_SFG	int_AD_vs_no_AD	ENSG00000165819	protein_coding
0.139962398802566	0.534502361372381	0.026	0.018	1	0.503553243935462	AKIRIN1	Oligodendrocytes_SFG	int_AD_vs_no_AD	ENSG00000174574	protein_coding
0.140178954137718	0.191646319584463	0.16	0.142	1	0.504037257563649	LPGAT1	Oligodendrocytes_SFG	int_AD_vs_no_AD	ENSG00000123684	protein_coding
0.140432991276199	-0.641995293993418	0.011	0.017	1	0.504655398474997	H2AFX	Oligodendrocytes_SFG	int_AD_vs_no_AD	NA	NA
0.140845095097265	-0.303672760855386	0.028	0.034	1	0.505840508107943	SHISA4	Oligodendrocytes_SFG	int_AD_vs_no_AD	ENSG00000198892	protein_coding
0.141281433534049	-0.467497562761281	0.012	0.017	1	0.507091638770303	CTPS2	Oligodendrocytes_SFG	int_AD_vs_no_AD	ENSG00000047230	protein_coding
0.141358499139712	-0.35201009160881	0.052	0.067	1	0.507091638770303	TMEM259	Oligodendrocytes_SFG	int_AD_vs_no_AD	ENSG00000182087	protein_coding
0.141447677930706	-0.257851802660357	0.012	0.014	1	0.507115508100461	GTF2H1	Oligodendrocytes_SFG	int_AD_vs_no_AD	ENSG00000110768	protein_coding
0.141638854003461	0.290890510148045	0.032	0.026	1	0.507504815073624	SLC6A17	Oligodendrocytes_SFG	int_AD_vs_no_AD	ENSG00000197106	protein_coding
0.141736068979684	-0.518259925571172	0.011	0.016	1	0.507557193403355	POLL	Oligodendrocytes_SFG	int_AD_vs_no_AD	ENSG00000166169	protein_coding
0.141862246691533	-0.150142197663743	0.035	0.039	1	0.507713165940286	PIGN	Oligodendrocytes_SFG	int_AD_vs_no_AD	ENSG00000197563	protein_coding
0.142101665177586	-0.108443323455184	0.049	0.053	1	0.508274000300503	PHF3	Oligodendrocytes_SFG	int_AD_vs_no_AD	ENSG00000118482	protein_coding
0.142188744320061	-0.605926039285896	0.013	0.019	1	0.508289606658973	TTC9B	Oligodendrocytes_SFG	int_AD_vs_no_AD	ENSG00000174521	protein_coding
0.142272441671498	-0.311349982004946	0.013	0.016	1	0.508293112832183	CTD-2215E18.1	Oligodendrocytes_SFG	int_AD_vs_no_AD	NA	NA
0.142520173129405	0.13100812327341	0.089	0.082	1	0.508882314863562	GTDC1	Oligodendrocytes_SFG	int_AD_vs_no_AD	ENSG00000121964	protein_coding
0.14274979863192	-0.250804536668941	0.013	0.015	1	0.509406221018088	PKN1	Oligodendrocytes_SFG	int_AD_vs_no_AD	ENSG00000123143	protein_coding
0.143080685240956	-0.272761484327698	0.014	0.018	1	0.510290662104281	ATAD1	Oligodendrocytes_SFG	int_AD_vs_no_AD	ENSG00000138138	protein_coding
0.143623623356644	-0.272045684243111	0.013	0.016	1	0.511929910398246	FBXO18	Oligodendrocytes_SFG	int_AD_vs_no_AD	NA	NA
0.143966127163966	-0.366079596862892	0.042	0.054	1	0.51285324720149	CENPP	Oligodendrocytes_SFG	int_AD_vs_no_AD	ENSG00000188312	protein_coding
0.144140498313595	-0.316008982531702	0.014	0.017	1	0.513176918966999	PLIN3	Oligodendrocytes_SFG	int_AD_vs_no_AD	ENSG00000105355	protein_coding
0.145001291168176	-0.200289844252493	0.014	0.016	1	0.515942637074951	RP11-176H8.1	Oligodendrocytes_SFG	int_AD_vs_no_AD	NA	NA
0.145276021787128	-0.232351053484792	0.014	0.016	1	0.516383394800685	CNIH1	Oligodendrocytes_SFG	int_AD_vs_no_AD	ENSG00000100528	protein_coding
0.145293228577768	-0.173442285387572	0.018	0.021	1	0.516383394800685	RAPGEFL1	Oligodendrocytes_SFG	int_AD_vs_no_AD	ENSG00000108352	protein_coding
0.145626785234225	0.124502283250872	0.201	0.182	1	0.517142281901052	NDRG1	Oligodendrocytes_SFG	int_AD_vs_no_AD	ENSG00000104419	protein_coding
0.145675067529816	0.394841474186954	0.108	0.082	1	0.517142281901052	OPALIN	Oligodendrocytes_SFG	int_AD_vs_no_AD	ENSG00000197430	protein_coding
0.145921686914435	0.219484841925154	0.02	0.017	1	0.517718687118477	KCNC3	Oligodendrocytes_SFG	int_AD_vs_no_AD	ENSG00000131398	protein_coding
0.146140861931072	-0.281593051291419	0.015	0.018	1	0.517945012007928	RGS3	Oligodendrocytes_SFG	int_AD_vs_no_AD	ENSG00000138835	protein_coding
0.146269437317192	-0.129346998088151	0.017	0.018	1	0.517945012007928	METTL6	Oligodendrocytes_SFG	int_AD_vs_no_AD	ENSG00000206562	protein_coding
0.146296752248962	-0.393316181136694	0.019	0.025	1	0.517945012007928	FAM199X	Oligodendrocytes_SFG	int_AD_vs_no_AD	ENSG00000123575	protein_coding
0.146322626663265	-0.522942622349654	0.016	0.023	1	0.517945012007928	PTP4A1	Oligodendrocytes_SFG	int_AD_vs_no_AD	ENSG00000112245	protein_coding
0.146534999556735	-0.194536317022196	0.023	0.027	1	0.518398141782462	PSMC6	Oligodendrocytes_SFG	int_AD_vs_no_AD	ENSG00000100519	protein_coding
0.146878048851269	-0.455117159269908	0.017	0.023	1	0.519312779166312	SHISA7	Oligodendrocytes_SFG	int_AD_vs_no_AD	ENSG00000187902	protein_coding
0.147118729013382	-0.488520813331699	0.017	0.024	1	0.519864628974832	ZBTB17	Oligodendrocytes_SFG	int_AD_vs_no_AD	ENSG00000116809	protein_coding
0.147210652482827	-0.451892410613475	0.025	0.033	1	0.519890493969525	SLC12A5	Oligodendrocytes_SFG	int_AD_vs_no_AD	ENSG00000124140	protein_coding
0.147844513619134	-0.141761560436179	0.136	0.149	1	0.521829141981379	MVB12B	Oligodendrocytes_SFG	int_AD_vs_no_AD	ENSG00000196814	protein_coding
0.148619812258225	0.142991815035733	0.017	0.016	1	0.524223655492774	TBRG4	Oligodendrocytes_SFG	int_AD_vs_no_AD	ENSG00000136270	protein_coding
0.148693544592987	-0.137522711132629	0.038	0.041	1	0.524223655492774	HERC3	Oligodendrocytes_SFG	int_AD_vs_no_AD	ENSG00000287542	protein_coding
0.149137205065948	-0.360975142686261	0.017	0.023	1	0.525486310281106	PITHD1	Oligodendrocytes_SFG	int_AD_vs_no_AD	ENSG00000057757	protein_coding
0.14929974680697	-0.102184829664637	0.027	0.029	1	0.525757561105346	TTC7B	Oligodendrocytes_SFG	int_AD_vs_no_AD	ENSG00000165914	protein_coding
0.149575834298047	-0.346010466358337	0.019	0.025	1	0.525790896117471	ZNF358	Oligodendrocytes_SFG	int_AD_vs_no_AD	ENSG00000198816	protein_coding
0.149662112880293	-0.247716354881371	0.036	0.041	1	0.525790896117471	FBXO32	Oligodendrocytes_SFG	int_AD_vs_no_AD	ENSG00000156804	protein_coding
0.14996573049126	0.249984835082891	0.058	0.048	1	0.525790896117471	RPL35	Oligodendrocytes_SFG	int_AD_vs_no_AD	ENSG00000136942	protein_coding
0.150030771961691	0.12353945236956	0.034	0.031	1	0.525790896117471	UMAD1	Oligodendrocytes_SFG	int_AD_vs_no_AD	ENSG00000219545	protein_coding
0.150035106051296	0.237558216994456	0.058	0.05	1	0.525790896117471	RAB11A	Oligodendrocytes_SFG	int_AD_vs_no_AD	ENSG00000103769	protein_coding
0.150168384543876	0.212992274529758	0.102	0.087	1	0.525790896117471	TACC1	Oligodendrocytes_SFG	int_AD_vs_no_AD	ENSG00000147526	protein_coding
0.150192739908141	0.458051882856912	0.062	0.046	1	0.525790896117471	RPL13A	Oligodendrocytes_SFG	int_AD_vs_no_AD	ENSG00000142541	protein_coding
0.150204743052088	-0.186315810217228	0.038	0.043	1	0.525790896117471	HECTD1	Oligodendrocytes_SFG	int_AD_vs_no_AD	ENSG00000092148	protein_coding
0.150256926581931	0.102518754493955	0.079	0.071	1	0.525790896117471	WIPF1	Oligodendrocytes_SFG	int_AD_vs_no_AD	ENSG00000115935	protein_coding
0.150397513356803	-0.21011212327665	0.031	0.036	1	0.525790896117471	SLMAP	Oligodendrocytes_SFG	int_AD_vs_no_AD	ENSG00000163681	protein_coding
0.150508357626846	0.572129511359431	0.018	0.012	1	0.525790896117471	PCID2	Oligodendrocytes_SFG	int_AD_vs_no_AD	ENSG00000126226	protein_coding
0.150577018295423	0.221188016376209	0.029	0.026	1	0.525790896117471	SND1	Oligodendrocytes_SFG	int_AD_vs_no_AD	ENSG00000197157	protein_coding
0.150580737266467	-0.171365468751256	0.03	0.034	1	0.525790896117471	USP15	Oligodendrocytes_SFG	int_AD_vs_no_AD	ENSG00000135655	protein_coding
0.150630357204618	-0.156568466823176	0.035	0.039	1	0.525790896117471	FGF12	Oligodendrocytes_SFG	int_AD_vs_no_AD	ENSG00000114279	protein_coding
0.150657851908002	-0.351363329595593	0.044	0.056	1	0.525790896117471	ATP2A2	Oligodendrocytes_SFG	int_AD_vs_no_AD	ENSG00000174437	protein_coding
0.1506782372763	-0.121163130691976	0.051	0.056	1	0.525790896117471	LINC01481	Oligodendrocytes_SFG	int_AD_vs_no_AD	NA	NA
0.150962140785926	-0.100425388785642	0.02	0.022	1	0.526482607905513	GDPD1	Oligodendrocytes_SFG	int_AD_vs_no_AD	ENSG00000153982	protein_coding
0.151195412870143	1.14227601495115	0.01	0.004	1	0.526997057338075	RP11-152L20.3	Oligodendrocytes_SFG	int_AD_vs_no_AD	NA	NA
0.151372242990546	0.157307355769454	0.021	0.019	1	0.527113716351167	BACH1	Oligodendrocytes_SFG	int_AD_vs_no_AD	ENSG00000156273	protein_coding
0.15140044090477	-0.349968684819917	0.059	0.074	1	0.527113716351167	SPIN1	Oligodendrocytes_SFG	int_AD_vs_no_AD	ENSG00000106723	protein_coding
0.15230219323222	-0.12082944385323	0.086	0.095	1	0.529682695456595	SRRM1	Oligodendrocytes_SFG	int_AD_vs_no_AD	ENSG00000133226	protein_coding
0.152345937194595	-0.142164140240219	0.116	0.127	1	0.529682695456595	ASH1L	Oligodendrocytes_SFG	int_AD_vs_no_AD	ENSG00000116539	protein_coding
0.152463333693929	-0.378960888159624	0.04	0.052	1	0.529682695456595	PDS5B	Oligodendrocytes_SFG	int_AD_vs_no_AD	ENSG00000083642	protein_coding
0.152558622099342	0.173360060878813	0.194	0.171	1	0.529682695456595	BCAS3	Oligodendrocytes_SFG	int_AD_vs_no_AD	ENSG00000141376	protein_coding
0.152662687696186	-0.110274814549241	0.02	0.023	1	0.529682695456595	RYK	Oligodendrocytes_SFG	int_AD_vs_no_AD	ENSG00000163785	protein_coding
0.15267319107455	-0.43917841099373	0.019	0.026	1	0.529682695456595	IRS2	Oligodendrocytes_SFG	int_AD_vs_no_AD	ENSG00000185950	protein_coding
0.152792263209422	-0.388876357024706	0.027	0.035	1	0.529682695456595	PIP4K2B	Oligodendrocytes_SFG	int_AD_vs_no_AD	ENSG00000276293	protein_coding
0.152827895694799	-0.271351914073027	0.02	0.024	1	0.529682695456595	PDE10A	Oligodendrocytes_SFG	int_AD_vs_no_AD	ENSG00000112541	protein_coding
0.153071557474208	-0.211582568827658	0.044	0.051	1	0.530133709069406	ZNF721	Oligodendrocytes_SFG	int_AD_vs_no_AD	ENSG00000182903	protein_coding
0.153130566899625	-0.364987945607019	0.026	0.033	1	0.530133709069406	RAB6B	Oligodendrocytes_SFG	int_AD_vs_no_AD	ENSG00000154917	protein_coding
0.153257879737228	-0.436880864088804	0.013	0.018	1	0.530275715644857	ZNF141	Oligodendrocytes_SFG	int_AD_vs_no_AD	ENSG00000131127	protein_coding
0.153376171646283	0.251089502090071	0.022	0.019	1	0.530386367341818	ADNP2	Oligodendrocytes_SFG	int_AD_vs_no_AD	ENSG00000101544	protein_coding
0.153536601261198	0.185823730623902	0.043	0.039	1	0.530642527980913	RBM5	Oligodendrocytes_SFG	int_AD_vs_no_AD	ENSG00000003756	protein_coding
0.153789726858336	-0.178427900786915	0.04	0.046	1	0.531218589963169	TMEM59	Oligodendrocytes_SFG	int_AD_vs_no_AD	ENSG00000116209	protein_coding
0.153976199713857	-0.430076203886478	0.029	0.038	1	0.531563902944749	THRA	Oligodendrocytes_SFG	int_AD_vs_no_AD	ENSG00000126351	protein_coding
0.154115199156327	0.482549803944885	0.102	0.074	1	0.531745030216526	NAIP	Oligodendrocytes_SFG	int_AD_vs_no_AD	ENSG00000249437	protein_coding
0.154281711168333	0.260980251611718	0.137	0.118	1	0.532020827794281	AKT3	Oligodendrocytes_SFG	int_AD_vs_no_AD	ENSG00000117020	protein_coding
0.154406908869052	-0.425916646589171	0.042	0.056	1	0.532153928771913	UPF3A	Oligodendrocytes_SFG	int_AD_vs_no_AD	ENSG00000169062	protein_coding
0.154497128925864	0.466064451864035	0.015	0.011	1	0.532166399803495	BRWD3	Oligodendrocytes_SFG	int_AD_vs_no_AD	ENSG00000165288	protein_coding
0.154650478179121	-0.338603150543483	0.027	0.034	1	0.532396183983583	CACNA1A	Oligodendrocytes_SFG	int_AD_vs_no_AD	ENSG00000141837	protein_coding
0.154809043630671	0.145701102293718	0.026	0.023	1	0.532643657956593	GLIPR2	Oligodendrocytes_SFG	int_AD_vs_no_AD	ENSG00000122694	protein_coding
0.155087995122999	-0.359959926229568	0.017	0.022	1	0.533304829340138	CRKL	Oligodendrocytes_SFG	int_AD_vs_no_AD	ENSG00000099942	protein_coding
0.15611293571133	-0.279425214608709	0.021	0.026	1	0.536529077151075	TAPT1	Oligodendrocytes_SFG	int_AD_vs_no_AD	ENSG00000169762	protein_coding
0.156298953428539	0.263961216091444	0.029	0.025	1	0.536868121195289	CYP46A1	Oligodendrocytes_SFG	int_AD_vs_no_AD	ENSG00000036530	protein_coding
0.156415268930616	0.135612284670135	0.051	0.046	1	0.536955475519088	NR3C1	Oligodendrocytes_SFG	int_AD_vs_no_AD	ENSG00000113580	protein_coding
0.156499146729811	-0.406617231062489	0.014	0.019	1	0.536955475519088	RUNX1T1	Oligodendrocytes_SFG	int_AD_vs_no_AD	ENSG00000079102	protein_coding
0.156730920720396	-0.114748291128548	0.015	0.017	1	0.537223537922101	PIN4	Oligodendrocytes_SFG	int_AD_vs_no_AD	ENSG00000102309	protein_coding
0.156752124246432	-0.428591655884224	0.012	0.017	1	0.537223537922101	KRT10	Oligodendrocytes_SFG	int_AD_vs_no_AD	ENSG00000186395	protein_coding
0.156879459810259	-0.279201662265984	0.135	0.165	1	0.537360245559668	CNTNAP4	Oligodendrocytes_SFG	int_AD_vs_no_AD	ENSG00000152910	protein_coding
0.157147933863206	-0.276539823565134	0.022	0.027	1	0.53793687124765	UROS	Oligodendrocytes_SFG	int_AD_vs_no_AD	ENSG00000188690	protein_coding
0.157285515920633	0.199639110337993	0.028	0.025	1	0.53793687124765	MAPKBP1	Oligodendrocytes_SFG	int_AD_vs_no_AD	ENSG00000137802	protein_coding
0.157310424350208	-0.304815115245801	0.081	0.099	1	0.53793687124765	OSBP2	Oligodendrocytes_SFG	int_AD_vs_no_AD	ENSG00000184792	protein_coding
0.157650190359438	0.302863151814122	0.012	0.009	1	0.53879889864224	EFCAB5	Oligodendrocytes_SFG	int_AD_vs_no_AD	ENSG00000176927	protein_coding
0.158128279636387	-0.469312806519896	0.129	0.174	1	0.540132450453362	PREX1	Oligodendrocytes_SFG	int_AD_vs_no_AD	ENSG00000124126	protein_coding
0.15829183252255	-0.187473589479926	0.183	0.201	1	0.540390728250593	FNBP1	Oligodendrocytes_SFG	int_AD_vs_no_AD	ENSG00000187239	protein_coding
0.158987517289144	0.347278299413524	0.042	0.033	1	0.542464349662295	PER3	Oligodendrocytes_SFG	int_AD_vs_no_AD	ENSG00000049246	protein_coding
0.159135181335914	-0.24433987294281	0.034	0.041	1	0.542666864211538	TBCD	Oligodendrocytes_SFG	int_AD_vs_no_AD	ENSG00000141556	protein_coding
0.159361022757952	0.167120085928624	0.032	0.028	1	0.543135598917147	SRSF4	Oligodendrocytes_SFG	int_AD_vs_no_AD	ENSG00000116350	protein_coding
0.159500017878977	0.174292752834194	0.013	0.011	1	0.543307987730773	ZBTB41	Oligodendrocytes_SFG	int_AD_vs_no_AD	ENSG00000177888	protein_coding
0.15975458750105	0.192945459736086	0.01	0.009	1	0.54386715796183	EXOSC1	Oligodendrocytes_SFG	int_AD_vs_no_AD	ENSG00000171311	protein_coding
0.159841185887561	0.377904263444288	0.011	0.009	1	0.54386715796183	LRRC69	Oligodendrocytes_SFG	int_AD_vs_no_AD	ENSG00000214954	protein_coding
0.160092288834578	0.130282780859475	0.03	0.027	1	0.544420096783885	ATP5E	Oligodendrocytes_SFG	int_AD_vs_no_AD	NA	NA
0.160478269812925	0.155511842107839	0.011	0.01	1	0.54543084513298	GNAI3	Oligodendrocytes_SFG	int_AD_vs_no_AD	ENSG00000065135	protein_coding
0.160787642765957	-0.846009186015011	0.012	0.022	1	0.546180245879936	RP11-142A5.1	Oligodendrocytes_SFG	int_AD_vs_no_AD	NA	NA
0.161077628606624	-0.132320920576499	0.013	0.014	1	0.546840233943158	DNAJA1	Oligodendrocytes_SFG	int_AD_vs_no_AD	ENSG00000086061	protein_coding
0.161345263599864	-0.1489552827133	0.012	0.013	1	0.546840233943158	CSNK1G3	Oligodendrocytes_SFG	int_AD_vs_no_AD	ENSG00000151292	protein_coding
0.161381731810802	0.135612284670135	0.017	0.015	1	0.546840233943158	HPS4	Oligodendrocytes_SFG	int_AD_vs_no_AD	ENSG00000100099	protein_coding
0.16145688035225	-0.272045684243111	0.013	0.015	1	0.546840233943158	NDUFA5	Oligodendrocytes_SFG	int_AD_vs_no_AD	ENSG00000128609	protein_coding
0.161550515321872	0.157366837310656	0.095	0.087	1	0.546840233943158	AHI1	Oligodendrocytes_SFG	int_AD_vs_no_AD	ENSG00000135541	protein_coding
0.161571598674317	0.199939859774331	0.015	0.013	1	0.546840233943158	TMEM150C	Oligodendrocytes_SFG	int_AD_vs_no_AD	ENSG00000249242	protein_coding
0.161604860022909	-0.328837408733787	0.032	0.039	1	0.546840233943158	CYHR1	Oligodendrocytes_SFG	int_AD_vs_no_AD	NA	NA
0.161742997298513	-0.155007952835558	0.029	0.032	1	0.54684141821577	SOD1	Oligodendrocytes_SFG	int_AD_vs_no_AD	ENSG00000142168	protein_coding
0.161783189311029	0.621039111840376	0.023	0.015	1	0.54684141821577	FAT4	Oligodendrocytes_SFG	int_AD_vs_no_AD	ENSG00000196159	protein_coding
0.162091137421373	0.243833686087271	0.013	0.011	1	0.547581110200294	SOX5	Oligodendrocytes_SFG	int_AD_vs_no_AD	ENSG00000134532	protein_coding
0.16259471199878	-0.662753854160215	0.011	0.017	1	0.548793643384942	FAM161A	Oligodendrocytes_SFG	int_AD_vs_no_AD	ENSG00000170264	protein_coding
0.162628677722372	-0.223166215552199	0.02	0.023	1	0.548793643384942	RP11-382A20.3	Oligodendrocytes_SFG	int_AD_vs_no_AD	NA	NA
0.162798829273545	-0.179412210446781	0.062	0.069	1	0.549066303998867	POU2F1	Oligodendrocytes_SFG	int_AD_vs_no_AD	ENSG00000143190	protein_coding
0.16350680416034	0.171591581775702	0.018	0.016	1	0.550731067652251	ASRGL1	Oligodendrocytes_SFG	int_AD_vs_no_AD	ENSG00000162174	protein_coding
0.163576947704867	-0.706484020445131	0.027	0.044	1	0.550731067652251	POU3F3	Oligodendrocytes_SFG	int_AD_vs_no_AD	ENSG00000198914	protein_coding
0.163735761799438	-0.286900335170856	0.008	0.01	1	0.550731067652251	MMP23B	Oligodendrocytes_SFG	int_AD_vs_no_AD	ENSG00000189409	protein_coding
0.163812664113246	0.230625399530354	0.02	0.017	1	0.550731067652251	ASAP2	Oligodendrocytes_SFG	int_AD_vs_no_AD	ENSG00000151693	protein_coding
0.16398188055687	-0.222910961651872	0.019	0.022	1	0.550731067652251	GRHPR	Oligodendrocytes_SFG	int_AD_vs_no_AD	ENSG00000137106	protein_coding
0.164029132336687	-0.508728763129953	0.01	0.015	1	0.550731067652251	SLF1	Oligodendrocytes_SFG	int_AD_vs_no_AD	ENSG00000133302	protein_coding
0.164054419273183	0.191354836597131	0.015	0.013	1	0.550731067652251	ARHGAP39	Oligodendrocytes_SFG	int_AD_vs_no_AD	ENSG00000147799	protein_coding
0.164074046163874	-0.335017540572027	0.019	0.024	1	0.550731067652251	SNRPD2	Oligodendrocytes_SFG	int_AD_vs_no_AD	ENSG00000125743	protein_coding
0.164099037407855	-0.169242296858286	0.011	0.012	1	0.550731067652251	RRP1B	Oligodendrocytes_SFG	int_AD_vs_no_AD	ENSG00000160208	protein_coding
0.16421600318291	0.225697413902452	0.027	0.024	1	0.550822783602065	DENND6A	Oligodendrocytes_SFG	int_AD_vs_no_AD	ENSG00000174839	protein_coding
0.16508818460297	0.249191218867657	0.034	0.028	1	0.553381150706261	RAB28	Oligodendrocytes_SFG	int_AD_vs_no_AD	ENSG00000157869	protein_coding
0.165158833262048	0.202935309513749	0.043	0.038	1	0.553381150706261	PAK2	Oligodendrocytes_SFG	int_AD_vs_no_AD	ENSG00000180370	protein_coding
0.165450864018954	0.265811007796836	0.031	0.026	1	0.554010566211589	ARHGEF37	Oligodendrocytes_SFG	int_AD_vs_no_AD	ENSG00000183111	protein_coding
0.165526997488117	0.300519211345822	0.038	0.031	1	0.554010566211589	STRN3	Oligodendrocytes_SFG	int_AD_vs_no_AD	ENSG00000196792	protein_coding
0.165637696775152	-0.144495634522601	0.023	0.025	1	0.554079285075292	XPO4	Oligodendrocytes_SFG	int_AD_vs_no_AD	ENSG00000132953	protein_coding
0.166269309551667	0.138438328748898	0.045	0.042	1	0.555889503370509	ATP5G2	Oligodendrocytes_SFG	int_AD_vs_no_AD	NA	NA
0.166410599897627	-0.292661041765403	0.015	0.018	1	0.556059345498052	ASXL3	Oligodendrocytes_SFG	int_AD_vs_no_AD	ENSG00000141431	protein_coding
0.166838527923329	-0.373506458067515	0.025	0.032	1	0.556492368229336	CDS2	Oligodendrocytes_SFG	int_AD_vs_no_AD	ENSG00000101290	protein_coding
0.166902921155944	0.200175896375226	0.054	0.045	1	0.556492368229336	CCDC91	Oligodendrocytes_SFG	int_AD_vs_no_AD	ENSG00000123106	protein_coding
0.167073061421168	0.328858360347066	0.037	0.03	1	0.556492368229336	SYT14	Oligodendrocytes_SFG	int_AD_vs_no_AD	ENSG00000143469	protein_coding
0.167104255782611	0.171853390149687	0.026	0.023	1	0.556492368229336	ENDOD1	Oligodendrocytes_SFG	int_AD_vs_no_AD	ENSG00000149218	protein_coding
0.167128684553041	-0.513261979871214	0.013	0.018	1	0.556492368229336	PAK4	Oligodendrocytes_SFG	int_AD_vs_no_AD	ENSG00000130669	protein_coding
0.167136582750663	0.165359628064187	0.021	0.018	1	0.556492368229336	FBXL3	Oligodendrocytes_SFG	int_AD_vs_no_AD	ENSG00000005812	protein_coding
0.167174110944077	-0.673704153720756	0.007	0.011	1	0.556492368229336	RP11-191L9.4	Oligodendrocytes_SFG	int_AD_vs_no_AD	NA	NA
0.167375747317841	-0.641995293993417	0.012	0.019	1	0.556561719612124	FAM95C	Oligodendrocytes_SFG	int_AD_vs_no_AD	NA	NA
0.167381724563155	-0.411697674571623	0.01	0.013	1	0.556561719612124	JADE3	Oligodendrocytes_SFG	int_AD_vs_no_AD	ENSG00000102221	protein_coding
0.167541733276491	-0.192384646167147	0.029	0.032	1	0.556561719612124	ATR	Oligodendrocytes_SFG	int_AD_vs_no_AD	ENSG00000175054	protein_coding
0.167557230477206	-0.197210451320522	0.015	0.018	1	0.556561719612124	SUGP1	Oligodendrocytes_SFG	int_AD_vs_no_AD	ENSG00000105705	protein_coding
0.167696494828958	-0.221419611173143	0.014	0.016	1	0.556707743282471	CXXC4	Oligodendrocytes_SFG	int_AD_vs_no_AD	ENSG00000168772	protein_coding
0.167782382515726	0.168648198079163	0.085	0.075	1	0.556707743282471	PKD2	Oligodendrocytes_SFG	int_AD_vs_no_AD	ENSG00000118762	protein_coding
0.167880955867386	0.232473823922724	0.01	0.008	1	0.556734200650345	ANKRA2	Oligodendrocytes_SFG	int_AD_vs_no_AD	ENSG00000164331	protein_coding
0.167972375850664	-0.356086421907038	0.014	0.018	1	0.556736919958108	KCNC2	Oligodendrocytes_SFG	int_AD_vs_no_AD	ENSG00000166006	protein_coding
0.168432662971768	-0.555838650243703	0.01	0.016	1	0.557947169598775	CATSPERG	Oligodendrocytes_SFG	int_AD_vs_no_AD	ENSG00000099338	protein_coding
0.168673918420917	-0.517188838257137	0.028	0.04	1	0.557947169598775	SYNGR2	Oligodendrocytes_SFG	int_AD_vs_no_AD	ENSG00000108639	protein_coding
0.168687164230121	-0.121764486301733	0.111	0.12	1	0.557947169598775	ASPA	Oligodendrocytes_SFG	int_AD_vs_no_AD	ENSG00000108381	protein_coding
0.168700706446627	-0.281323497831123	0.034	0.041	1	0.557947169598775	RB1	Oligodendrocytes_SFG	int_AD_vs_no_AD	ENSG00000139687	protein_coding
0.169034487837483	-0.581622676013936	0.019	0.028	1	0.558572000000243	GABRB3	Oligodendrocytes_SFG	int_AD_vs_no_AD	ENSG00000166206	protein_coding
0.16907142717664	-0.686389413351871	0.01	0.015	1	0.558572000000243	INTS8	Oligodendrocytes_SFG	int_AD_vs_no_AD	ENSG00000164941	protein_coding
0.16929177376064	-0.984883007516426	0.006	0.012	1	0.558665757658283	THOC7	Oligodendrocytes_SFG	int_AD_vs_no_AD	ENSG00000163634	protein_coding
0.169541542463399	-0.420503150402807	0.042	0.055	1	0.558665757658283	TOB2	Oligodendrocytes_SFG	int_AD_vs_no_AD	ENSG00000183864	protein_coding
0.169572950647597	-0.793998387438467	0.014	0.025	1	0.558665757658283	SLC25A16	Oligodendrocytes_SFG	int_AD_vs_no_AD	ENSG00000122912	protein_coding
0.169573567086065	-0.270026516606459	0.023	0.029	1	0.558665757658283	FRY	Oligodendrocytes_SFG	int_AD_vs_no_AD	ENSG00000073910	protein_coding
0.169628951789257	-0.446979311588274	0.014	0.018	1	0.558665757658283	CCT3	Oligodendrocytes_SFG	int_AD_vs_no_AD	ENSG00000163468	protein_coding
0.169645289469545	-0.27002651660646	0.03	0.037	1	0.558665757658283	ZYG11B	Oligodendrocytes_SFG	int_AD_vs_no_AD	ENSG00000162378	protein_coding
0.17000767028121	-0.556265419967533	0.016	0.024	1	0.559559257567238	TBC1D14	Oligodendrocytes_SFG	int_AD_vs_no_AD	ENSG00000132405	protein_coding
0.170270719110009	0.309095105525636	0.018	0.014	1	0.559995279199779	SPATA7	Oligodendrocytes_SFG	int_AD_vs_no_AD	ENSG00000042317	protein_coding
0.170322404690706	-0.201422702607436	0.018	0.02	1	0.559995279199779	NUP54	Oligodendrocytes_SFG	int_AD_vs_no_AD	ENSG00000138750	protein_coding
0.171039534684783	0.332009497473638	0.025	0.021	1	0.562052374672722	RPS4X	Oligodendrocytes_SFG	int_AD_vs_no_AD	ENSG00000198034	protein_coding
0.171624951495991	0.975982263955702	0.034	0.018	1	0.563674680354283	RPS16	Oligodendrocytes_SFG	int_AD_vs_no_AD	ENSG00000105193	protein_coding
0.172998504474929	-0.317866290912784	0.051	0.064	1	0.567882377135917	PUM2	Oligodendrocytes_SFG	int_AD_vs_no_AD	ENSG00000055917	protein_coding
0.173488653704885	0.151952969513037	0.037	0.034	1	0.569187280841708	CSMD2	Oligodendrocytes_SFG	int_AD_vs_no_AD	ENSG00000121904	protein_coding
0.174085596132852	-0.102356783781752	0.087	0.092	1	0.570532107599133	SAMD4B	Oligodendrocytes_SFG	int_AD_vs_no_AD	ENSG00000179134	protein_coding
0.174086797791849	0.2091413200921	0.028	0.025	1	0.570532107599133	MATN2	Oligodendrocytes_SFG	int_AD_vs_no_AD	ENSG00000132561	protein_coding
0.174177092572168	-0.170490843055545	0.026	0.029	1	0.570532107599133	FAM208B	Oligodendrocytes_SFG	int_AD_vs_no_AD	NA	NA
0.174527599068539	-0.328972752327947	0.049	0.062	1	0.571375650653263	MTRNR2L12	Oligodendrocytes_SFG	int_AD_vs_no_AD	NA	NA
0.1746578015027	-0.206470443316483	0.092	0.105	1	0.571497438889292	ATRX	Oligodendrocytes_SFG	int_AD_vs_no_AD	ENSG00000085224	protein_coding
0.174811083034224	-0.144495634522601	0.041	0.046	1	0.571694574372169	YTHDC1	Oligodendrocytes_SFG	int_AD_vs_no_AD	ENSG00000083896	protein_coding
0.175031428345083	-0.152479578755297	0.033	0.036	1	0.572110705947093	KATNBL1	Oligodendrocytes_SFG	int_AD_vs_no_AD	ENSG00000134152	protein_coding
0.175313426543693	-0.680469441808053	0.017	0.027	1	0.572727807608185	PMP2	Oligodendrocytes_SFG	int_AD_vs_no_AD	ENSG00000147588	protein_coding
0.175592874616243	-0.356903967286427	0.022	0.029	1	0.57333592694836	AC058791.1	Oligodendrocytes_SFG	int_AD_vs_no_AD	NA	NA
0.176126333649886	-0.299308638939258	0.027	0.033	1	0.574772342155364	PWAR6	Oligodendrocytes_SFG	int_AD_vs_no_AD	NA	NA
0.176503195023345	0.18807970456427	0.164	0.142	1	0.575696461474764	LRP4	Oligodendrocytes_SFG	int_AD_vs_no_AD	ENSG00000134569	protein_coding
0.176704509328572	0.255434972366035	0.015	0.012	1	0.576047326166619	CCS	Oligodendrocytes_SFG	int_AD_vs_no_AD	ENSG00000173992	protein_coding
0.176851194736529	0.126679159900127	0.036	0.033	1	0.576219825904545	PSMD11	Oligodendrocytes_SFG	int_AD_vs_no_AD	ENSG00000108671	protein_coding
0.177298912318621	0.346921206877566	0.061	0.047	1	0.577372451615222	RGL1	Oligodendrocytes_SFG	int_AD_vs_no_AD	ENSG00000143344	protein_coding
0.17818995665598	0.15695718706849	0.033	0.029	1	0.579966781594807	NELL2	Oligodendrocytes_SFG	int_AD_vs_no_AD	ENSG00000184613	protein_coding
0.178437264322465	-0.371543416597141	0.018	0.024	1	0.580464261123106	B4GALT5	Oligodendrocytes_SFG	int_AD_vs_no_AD	ENSG00000158470	protein_coding
0.178831905552182	-0.168579445920418	0.048	0.055	1	0.581440243184212	TRAPPC10	Oligodendrocytes_SFG	int_AD_vs_no_AD	ENSG00000160218	protein_coding
0.179210260501259	-0.472070292551105	0.036	0.051	1	0.582362269053537	UBE2D2	Oligodendrocytes_SFG	int_AD_vs_no_AD	ENSG00000131508	protein_coding
0.179377887507923	-0.261391291778448	0.032	0.038	1	0.582598899966272	PIN1	Oligodendrocytes_SFG	int_AD_vs_no_AD	ENSG00000127445	protein_coding
0.179567949116277	0.10103205295999	0.024	0.023	1	0.58290810740598	RSRC2	Oligodendrocytes_SFG	int_AD_vs_no_AD	ENSG00000111011	protein_coding
0.179813546394738	-1.52170106027571	0.004	0.011	1	0.583190332453054	RP1-225E12.2	Oligodendrocytes_SFG	int_AD_vs_no_AD	NA	NA
0.179844699755661	0.334545733182594	0.018	0.015	1	0.583190332453054	CNN3	Oligodendrocytes_SFG	int_AD_vs_no_AD	ENSG00000117519	protein_coding
0.180231915959701	-0.225390499567613	0.048	0.056	1	0.584137723403144	FAM63B	Oligodendrocytes_SFG	int_AD_vs_no_AD	NA	NA
0.180422557989454	-0.381343539470618	0.019	0.024	1	0.58444734783616	KIAA1549L	Oligodendrocytes_SFG	int_AD_vs_no_AD	ENSG00000110427	protein_coding
0.180519051676804	0.101990727850561	0.032	0.03	1	0.584451829585858	LYST	Oligodendrocytes_SFG	int_AD_vs_no_AD	ENSG00000143669	protein_coding
0.180686373515999	0.898573087369285	0.01	0.005	1	0.584685500398007	ATF3	Oligodendrocytes_SFG	int_AD_vs_no_AD	ENSG00000162772	protein_coding
0.180858427218577	-0.433678057868693	0.018	0.025	1	0.58493422908324	CCDC30	Oligodendrocytes_SFG	int_AD_vs_no_AD	ENSG00000186409	protein_coding
0.181503671397961	0.267759600985665	0.369	0.315	1	0.586712288658848	ANK2	Oligodendrocytes_SFG	int_AD_vs_no_AD	ENSG00000145362	protein_coding
0.181664191979277	-0.220168629051934	0.011	0.013	1	0.586922428871007	RP11-516C1.1	Oligodendrocytes_SFG	int_AD_vs_no_AD	NA	NA
0.182189175493042	-0.102262047265259	0.12	0.129	1	0.588309239834337	MYO6	Oligodendrocytes_SFG	int_AD_vs_no_AD	ENSG00000196586	protein_coding
0.182555189854797	-0.899153133490542	0.013	0.024	1	0.589181534484101	ZNHIT1	Oligodendrocytes_SFG	int_AD_vs_no_AD	ENSG00000106400	protein_coding
0.184350037072147	0.550649783948979	0.01	0.007	1	0.594392898019291	SIGIRR	Oligodendrocytes_SFG	int_AD_vs_no_AD	ENSG00000185187	protein_coding
0.184363362672867	0.185019904815212	0.049	0.043	1	0.594392898019291	MAP2K5	Oligodendrocytes_SFG	int_AD_vs_no_AD	ENSG00000137764	protein_coding
0.184465768072952	-0.255526946911345	0.031	0.037	1	0.594411192872728	DZIP3	Oligodendrocytes_SFG	int_AD_vs_no_AD	ENSG00000198919	protein_coding
0.184949450367348	-0.656494863688533	0.015	0.025	1	0.595210644384141	IMPAD1	Oligodendrocytes_SFG	int_AD_vs_no_AD	NA	NA
0.184986263460304	-0.5901563624738	0.013	0.019	1	0.595210644384141	VSTM2L	Oligodendrocytes_SFG	int_AD_vs_no_AD	ENSG00000132821	protein_coding
0.185004447644216	0.144064849700959	0.041	0.036	1	0.595210644384141	MDGA2	Oligodendrocytes_SFG	int_AD_vs_no_AD	ENSG00000139915	protein_coding
0.185155852896001	-0.1715810376782	0.075	0.084	1	0.595224090370828	HNRNPA2B1	Oligodendrocytes_SFG	int_AD_vs_no_AD	ENSG00000122566	protein_coding
0.185202353261029	0.708981333404443	0.046	0.028	1	0.595224090370828	RPS29	Oligodendrocytes_SFG	int_AD_vs_no_AD	ENSG00000213741	protein_coding
0.185365658463013	-1.27942521460871	0.004	0.01	1	0.595437517645171	CERK	Oligodendrocytes_SFG	int_AD_vs_no_AD	ENSG00000100422	protein_coding
0.185715687470647	-0.412127752094824	0.02	0.027	1	0.596205684155635	BCAP31	Oligodendrocytes_SFG	int_AD_vs_no_AD	ENSG00000185825	protein_coding
0.185798842173806	-0.466145458593999	0.019	0.027	1	0.596205684155635	STARD3	Oligodendrocytes_SFG	int_AD_vs_no_AD	ENSG00000131748	protein_coding
0.186817640801302	-0.409334537203143	0.015	0.019	1	0.599162005597078	SGPL1	Oligodendrocytes_SFG	int_AD_vs_no_AD	ENSG00000166224	protein_coding
0.187011272980293	-0.208238597367984	0.027	0.032	1	0.599401732121563	CADM3	Oligodendrocytes_SFG	int_AD_vs_no_AD	ENSG00000162706	protein_coding
0.187087473101572	0.266374230541015	0.075	0.062	1	0.599401732121563	STOX2	Oligodendrocytes_SFG	int_AD_vs_no_AD	ENSG00000173320	protein_coding
0.187255397105618	0.167782290331043	0.023	0.021	1	0.599627105374686	MLST8	Oligodendrocytes_SFG	int_AD_vs_no_AD	ENSG00000167965	protein_coding
0.187360167008277	-0.160702721946321	0.138	0.153	1	0.599650117846805	BCOR	Oligodendrocytes_SFG	int_AD_vs_no_AD	ENSG00000183337	protein_coding
0.18762934877057	-0.112527905863965	0.094	0.102	1	0.600199036020381	FTO	Oligodendrocytes_SFG	int_AD_vs_no_AD	ENSG00000140718	protein_coding
0.18795067502232	-0.24423578614641	0.064	0.074	1	0.600914098861684	BOD1L1	Oligodendrocytes_SFG	int_AD_vs_no_AD	ENSG00000038219	protein_coding
0.188091642741546	-0.112625119235579	0.022	0.023	1	0.601052077299429	HNRNPUL1	Oligodendrocytes_SFG	int_AD_vs_no_AD	ENSG00000105323	protein_coding
0.188342255835505	-0.401791596540509	0.025	0.034	1	0.60154010504635	AMN1	Oligodendrocytes_SFG	int_AD_vs_no_AD	ENSG00000151743	protein_coding
0.188519424546344	0.264895301615101	0.023	0.02	1	0.601793176019367	CDYL	Oligodendrocytes_SFG	int_AD_vs_no_AD	ENSG00000153046	protein_coding
0.188753079066129	-0.309419954906547	0.027	0.032	1	0.602226205016285	LITAF	Oligodendrocytes_SFG	int_AD_vs_no_AD	ENSG00000189067	protein_coding
0.188860894215957	-0.223166215552199	0.02	0.023	1	0.602257496085655	PAG1	Oligodendrocytes_SFG	int_AD_vs_no_AD	ENSG00000076641	protein_coding
0.189688611166736	-0.919529269522327	0.005	0.01	1	0.604244986207721	NNAT	Oligodendrocytes_SFG	int_AD_vs_no_AD	ENSG00000053438	protein_coding
0.1898398227843	-0.236738815507159	0.046	0.054	1	0.604244986207721	BCAR1	Oligodendrocytes_SFG	int_AD_vs_no_AD	ENSG00000050820	protein_coding
0.189843023016012	-0.256341601495667	0.051	0.061	1	0.604244986207721	BRSK1	Oligodendrocytes_SFG	int_AD_vs_no_AD	ENSG00000160469	protein_coding
0.18987747247634	-0.387181394964592	0.049	0.065	1	0.604244986207721	MTDH	Oligodendrocytes_SFG	int_AD_vs_no_AD	ENSG00000147649	protein_coding
0.190705167068959	-0.207764229481263	0.036	0.041	1	0.606564830040763	PTDSS2	Oligodendrocytes_SFG	int_AD_vs_no_AD	ENSG00000174915	protein_coding
0.191467425828656	-0.424729560477855	0.079	0.107	1	0.608453251634287	FOXN2	Oligodendrocytes_SFG	int_AD_vs_no_AD	ENSG00000170802	protein_coding
0.191496922483436	0.250487877794076	0.105	0.088	1	0.608453251634287	SLC22A23	Oligodendrocytes_SFG	int_AD_vs_no_AD	ENSG00000137266	protein_coding
0.191967093907431	-0.259747729832243	0.036	0.042	1	0.609631933881737	LMO4	Oligodendrocytes_SFG	int_AD_vs_no_AD	ENSG00000143013	protein_coding
0.192115491291031	-0.422985512051621	0.022	0.03	1	0.609788065074062	RAB8B	Oligodendrocytes_SFG	int_AD_vs_no_AD	ENSG00000166128	protein_coding
0.192240460878085	0.223868033355047	0.031	0.026	1	0.609869711975133	AASS	Oligodendrocytes_SFG	int_AD_vs_no_AD	ENSG00000008311	protein_coding
0.192651880921813	0.156370844836932	0.025	0.023	1	0.610859550188101	RAB11FIP2	Oligodendrocytes_SFG	int_AD_vs_no_AD	ENSG00000107560	protein_coding
0.192948753812776	-0.357427726609982	0.025	0.032	1	0.611485349241624	HIPK3	Oligodendrocytes_SFG	int_AD_vs_no_AD	ENSG00000110422	protein_coding
0.19323463362675	-0.176085464916024	0.044	0.049	1	0.612075682286792	DGCR2	Oligodendrocytes_SFG	int_AD_vs_no_AD	ENSG00000070413	protein_coding
0.19348755143162	-0.253028165145	0.069	0.081	1	0.612561052832201	RP11-50D16.4	Oligodendrocytes_SFG	int_AD_vs_no_AD	NA	NA
0.193670230813989	0.270894042236544	0.038	0.031	1	0.612823670624081	ELOVL5	Oligodendrocytes_SFG	int_AD_vs_no_AD	ENSG00000012660	protein_coding
0.194080511317657	-0.137626903169716	0.05	0.054	1	0.613805837389089	EEF2	Oligodendrocytes_SFG	int_AD_vs_no_AD	ENSG00000167658	protein_coding
0.194385340040702	-0.338926226357371	0.03	0.037	1	0.614453659748002	UBE2G1	Oligodendrocytes_SFG	int_AD_vs_no_AD	ENSG00000132388	protein_coding
0.19490181299064	-0.140114534766816	0.03	0.033	1	0.615769481145236	RING1	Oligodendrocytes_SFG	int_AD_vs_no_AD	ENSG00000204227	protein_coding
0.195218776406257	-0.309625452384408	0.08	0.099	1	0.616453947079369	PEAK1	Oligodendrocytes_SFG	int_AD_vs_no_AD	ENSG00000173517	protein_coding
0.195620158279736	-0.221702069263078	0.084	0.098	1	0.617404146188485	LDLRAD4	Oligodendrocytes_SFG	int_AD_vs_no_AD	ENSG00000168675	protein_coding
0.195902291405755	0.293874368586867	0.055	0.044	1	0.617977197478625	PTN	Oligodendrocytes_SFG	int_AD_vs_no_AD	ENSG00000105894	protein_coding
0.196243454356979	-0.330534198157124	0.032	0.04	1	0.618735775794581	SREK1	Oligodendrocytes_SFG	int_AD_vs_no_AD	ENSG00000153914	protein_coding
0.196468811921676	-0.417121883153214	0.03	0.04	1	0.618826483877252	GGA1	Oligodendrocytes_SFG	int_AD_vs_no_AD	ENSG00000100083	protein_coding
0.196473632228563	0.120313148287252	0.021	0.019	1	0.618826483877252	LRFN5	Oligodendrocytes_SFG	int_AD_vs_no_AD	ENSG00000165379	protein_coding
0.196886160024612	0.210447517592725	0.01	0.009	1	0.619808121593872	RP11-384C4.7	Oligodendrocytes_SFG	int_AD_vs_no_AD	NA	NA
0.19715689980974	0.163357275153039	0.056	0.05	1	0.619992626384663	PLEKHB1	Oligodendrocytes_SFG	int_AD_vs_no_AD	ENSG00000021300	protein_coding
0.197254354232112	-0.394623288974761	0.158	0.203	1	0.619992626384663	SNAP25	Oligodendrocytes_SFG	int_AD_vs_no_AD	ENSG00000132639	protein_coding
0.197301155854804	-0.291498046909284	0.008	0.01	1	0.619992626384663	LGALS8	Oligodendrocytes_SFG	int_AD_vs_no_AD	ENSG00000116977	protein_coding
0.197348344541644	-0.172382592273842	0.133	0.148	1	0.619992626384663	ATP10B	Oligodendrocytes_SFG	int_AD_vs_no_AD	ENSG00000118322	protein_coding
0.197482602723882	-0.33892622635737	0.044	0.056	1	0.620097390770696	FXR1	Oligodendrocytes_SFG	int_AD_vs_no_AD	ENSG00000114416	protein_coding
0.197909763238509	-1.14646787685421	0.007	0.015	1	0.620899400444933	SMCR5	Oligodendrocytes_SFG	int_AD_vs_no_AD	ENSG00000226746	lncRNA
0.197940101785455	0.146097725903553	0.101	0.092	1	0.620899400444933	KIF13B	Oligodendrocytes_SFG	int_AD_vs_no_AD	ENSG00000197892	protein_coding
0.198257182150124	0.337826824068952	0.011	0.008	1	0.621576726690058	AC023590.1	Oligodendrocytes_SFG	int_AD_vs_no_AD	NA	NA
0.198393591853686	0.440466866198555	0.011	0.008	1	0.621687211596584	PHB	Oligodendrocytes_SFG	int_AD_vs_no_AD	NA	NA
0.198810358698152	-1.03431271677218	0.005	0.01	1	0.622675664729941	RMI1	Oligodendrocytes_SFG	int_AD_vs_no_AD	ENSG00000178966	protein_coding
0.199528092225569	0.533091412564674	0.01	0.007	1	0.624512167329246	PIK3IP1-AS1	Oligodendrocytes_SFG	int_AD_vs_no_AD	NA	NA
0.199650186146059	0.18807970456427	0.017	0.015	1	0.624512167329246	KCNH3	Oligodendrocytes_SFG	int_AD_vs_no_AD	ENSG00000135519	protein_coding
0.199701612498286	0.389947598509337	0.021	0.016	1	0.624512167329246	JAKMIP3	Oligodendrocytes_SFG	int_AD_vs_no_AD	ENSG00000188385	protein_coding
0.201297397783615	-0.123266491672347	0.024	0.026	1	0.629182354720403	EIF2S2	Oligodendrocytes_SFG	int_AD_vs_no_AD	ENSG00000125977	protein_coding
0.201773320768211	-0.641995293993418	0.007	0.01	1	0.630111504359431	AMIGO1	Oligodendrocytes_SFG	int_AD_vs_no_AD	ENSG00000181754	protein_coding
0.201873091859052	0.209906067017449	0.011	0.01	1	0.630111504359431	ZNF765	Oligodendrocytes_SFG	int_AD_vs_no_AD	ENSG00000196417	protein_coding
0.201993679996155	-0.854989017327616	0.007	0.012	1	0.630111504359431	RP11-418I22.3	Oligodendrocytes_SFG	int_AD_vs_no_AD	NA	NA
0.202402132792296	-0.492099863510358	0.024	0.033	1	0.630111504359431	KLHDC1	Oligodendrocytes_SFG	int_AD_vs_no_AD	ENSG00000197776	protein_coding
0.202427926803045	-0.360582358844769	0.012	0.016	1	0.630111504359431	GPC6	Oligodendrocytes_SFG	int_AD_vs_no_AD	ENSG00000183098	protein_coding
0.202539502370091	-0.299107580470409	0.008	0.01	1	0.630111504359431	PCYT1A	Oligodendrocytes_SFG	int_AD_vs_no_AD	ENSG00000161217	protein_coding
0.202566502825185	-0.213151995189543	0.022	0.025	1	0.630111504359431	TRIM28	Oligodendrocytes_SFG	int_AD_vs_no_AD	ENSG00000130726	protein_coding
0.202587409102104	-0.523675326804656	0.02	0.028	1	0.630111504359431	NDUFV3	Oligodendrocytes_SFG	int_AD_vs_no_AD	ENSG00000160194	protein_coding
0.202609118944968	0.310525995839699	0.042	0.033	1	0.630111504359431	TMEM117	Oligodendrocytes_SFG	int_AD_vs_no_AD	ENSG00000139173	protein_coding
0.202710327111921	-0.366682558381187	0.036	0.047	1	0.630111504359431	STMN2	Oligodendrocytes_SFG	int_AD_vs_no_AD	ENSG00000104435	protein_coding
0.202722610922473	-0.735104698384899	0.007	0.011	1	0.630111504359431	CLCN2	Oligodendrocytes_SFG	int_AD_vs_no_AD	ENSG00000114859	protein_coding
0.203524829840398	-0.546838060953077	0.007	0.011	1	0.632112457264474	ZNF768	Oligodendrocytes_SFG	int_AD_vs_no_AD	ENSG00000169957	protein_coding
0.203572099743921	-0.197354081669676	0.044	0.049	1	0.632112457264474	GSK3B	Oligodendrocytes_SFG	int_AD_vs_no_AD	ENSG00000082701	protein_coding
0.203876924304982	-0.335892166267738	0.032	0.04	1	0.632739242350562	MYH14	Oligodendrocytes_SFG	int_AD_vs_no_AD	ENSG00000105357	protein_coding
0.204248372318327	0.926288465581108	0.014	0.007	1	0.633572058503847	MAPK12	Oligodendrocytes_SFG	int_AD_vs_no_AD	ENSG00000188130	protein_coding
0.204412477771432	-0.247975575983657	0.024	0.029	1	0.633761188650581	LARS	Oligodendrocytes_SFG	int_AD_vs_no_AD	NA	NA
0.204583860563794	0.102747650764509	0.01	0.009	1	0.63397267935679	MAT2B	Oligodendrocytes_SFG	int_AD_vs_no_AD	ENSG00000038274	protein_coding
0.205167392928398	0.24314074897458	0.084	0.071	1	0.635203088450828	ELL2	Oligodendrocytes_SFG	int_AD_vs_no_AD	ENSG00000118985	protein_coding
0.205187653470284	-0.48329754797436	0.007	0.01	1	0.635203088450828	PFKFB4	Oligodendrocytes_SFG	int_AD_vs_no_AD	ENSG00000114268	protein_coding
0.205494876464189	0.209906067017449	0.012	0.009	1	0.635496369003034	PPP1CC	Oligodendrocytes_SFG	int_AD_vs_no_AD	ENSG00000186298	protein_coding
0.205525723864499	0.375078219365523	0.013	0.01	1	0.635496369003034	WARS	Oligodendrocytes_SFG	int_AD_vs_no_AD	NA	NA
0.205592641428484	-0.151669667410337	0.009	0.01	1	0.635496369003034	RNPEP	Oligodendrocytes_SFG	int_AD_vs_no_AD	ENSG00000176393	protein_coding
0.20579569603121	-0.414584797890345	0.007	0.01	1	0.635804199151225	NAB2	Oligodendrocytes_SFG	int_AD_vs_no_AD	ENSG00000166886	protein_coding
0.20595040564743	-0.42755162577246	0.028	0.037	1	0.635830465447112	PREX2	Oligodendrocytes_SFG	int_AD_vs_no_AD	ENSG00000046889	protein_coding
0.206011140228674	-0.678521170018532	0.006	0.01	1	0.635830465447112	OPN3	Oligodendrocytes_SFG	int_AD_vs_no_AD	ENSG00000054277	protein_coding
0.206407649952705	0.181126943922504	0.018	0.016	1	0.636583988529821	TRIQK	Oligodendrocytes_SFG	int_AD_vs_no_AD	ENSG00000205133	protein_coding
0.206462471788435	0.224738175143118	0.024	0.021	1	0.636583988529821	UBA3	Oligodendrocytes_SFG	int_AD_vs_no_AD	ENSG00000144744	protein_coding
0.20677623084545	-0.416820431985642	0.027	0.035	1	0.637231664265442	CMTM4	Oligodendrocytes_SFG	int_AD_vs_no_AD	ENSG00000183723	protein_coding
0.207433925065706	0.631023200412999	0.014	0.008	1	0.638938079964291	RP11-197K3.1	Oligodendrocytes_SFG	int_AD_vs_no_AD	NA	NA
0.207683318444565	0.427325766510489	0.063	0.047	1	0.639214192993505	LRRTM3	Oligodendrocytes_SFG	int_AD_vs_no_AD	ENSG00000198739	protein_coding
0.20774504894365	-0.381467743770198	0.054	0.07	1	0.639214192993505	CPM	Oligodendrocytes_SFG	int_AD_vs_no_AD	ENSG00000135678	protein_coding
0.207835631830923	-0.513671197017878	0.007	0.01	1	0.639214192993505	CFAP36	Oligodendrocytes_SFG	int_AD_vs_no_AD	ENSG00000163001	protein_coding
0.208155613347458	-0.389229223613451	0.008	0.011	1	0.639372457709394	SERPINB9	Oligodendrocytes_SFG	int_AD_vs_no_AD	ENSG00000170542	protein_coding
0.208162039976523	-0.678521170018532	0.006	0.01	1	0.639372457709394	USPL1	Oligodendrocytes_SFG	int_AD_vs_no_AD	ENSG00000132952	protein_coding
0.208232286350589	0.232473823922724	0.017	0.015	1	0.639372457709394	SNRNP35	Oligodendrocytes_SFG	int_AD_vs_no_AD	ENSG00000184209	protein_coding
0.208303280770416	0.304065898895779	0.033	0.027	1	0.639372457709394	ZZEF1	Oligodendrocytes_SFG	int_AD_vs_no_AD	ENSG00000074755	protein_coding
0.208495586010354	0.151075402057939	0.031	0.029	1	0.639643223182039	VPS50	Oligodendrocytes_SFG	int_AD_vs_no_AD	ENSG00000004766	protein_coding
0.209262220734375	-0.750929665546582	0.008	0.013	1	0.64167482355925	TMEM39B	Oligodendrocytes_SFG	int_AD_vs_no_AD	ENSG00000121775	protein_coding
0.209410280665007	0.233652978087989	0.313	0.27	1	0.641808565928413	KCNH8	Oligodendrocytes_SFG	int_AD_vs_no_AD	ENSG00000183960	protein_coding
0.209867507922595	-0.221777555608893	0.029	0.034	1	0.641868936225307	STRBP	Oligodendrocytes_SFG	int_AD_vs_no_AD	ENSG00000165209	protein_coding
0.209931929988158	1.31178168924594	0.067	0.027	1	0.641868936225307	PPM1G	Oligodendrocytes_SFG	int_AD_vs_no_AD	ENSG00000115241	protein_coding
0.210130959019285	-0.367820330554423	0.008	0.01	1	0.641868936225307	NSUN4	Oligodendrocytes_SFG	int_AD_vs_no_AD	ENSG00000117481	protein_coding
[truncated: 198,000+ more rows]
