# Supplementary material for: Uncovering Spatiotemporal and Functional Dynamics of Long Non-coding RNAs During Alzheimer’s Progression in the Human Brain at Single-Cell Resolution
Source: Mol Neurobiol. 2026 Apr 30;63(1):599. doi: 10.1007/s12035-026-05859-z (PMC13132975; doi:10.1007/s12035-026-05859-z)
Supplement: Supplementary file 16 — (XLSX 2.16 MB) [file 12035_2026_5859_MOESM9_ESM.xlsx]

## Sheet: Supplementary table S3
gene_name	gene_biotype	tissue_phase	direction	Astrocytes	GABAergic neurons	Glutamatergic neurons	Microglial cells	OPC	Oligodendrocytes	Endothelial cells
NEAT1	lncRNA	SFG_early	Up	1	0	1	1	0	1	NA
MALAT1	lncRNA	SFG_early	Up	1	0	0	1	1	1	NA
LINC00609	lncRNA	SFG_early	Up	1	0	0	0	0	1	NA
LINC01088	lncRNA	SFG_early	Up	1	0	0	0	0	0	NA
LINC00499	lncRNA	SFG_early	Up	1	0	0	0	0	0	NA
BCYRN1	lncRNA	SFG_early	Up	0	1	1	0	0	1	NA
CASC15	lncRNA	SFG_early	Up	0	1	0	0	0	0	NA
LINC00486	lncRNA	SFG_early	Up	0	1	1	0	0	0	NA
RFPL1S	lncRNA	SFG_early	Up	0	1	0	0	0	0	NA
LINC01609	lncRNA	SFG_early	Up	0	0	1	0	0	0	NA
SNHG9	lncRNA	SFG_early	Up	0	0	1	0	0	0	NA
LINC00685	lncRNA	SFG_early	Up	0	0	1	0	0	1	NA
BDNF-AS	lncRNA	SFG_early	Up	0	0	1	0	0	0	NA
TBC1D3P1-DHX40P1	lncRNA	SFG_early	Up	0	0	1	0	0	1	NA
SNHG25	lncRNA	SFG_early	Up	0	0	1	0	0	0	NA
LINC01106	lncRNA	SFG_early	Up	0	0	1	0	0	0	NA
GABPB1-AS1	lncRNA	SFG_early	Up	0	0	1	0	0	0	NA
DUBR	lncRNA	SFG_early	Up	0	0	1	0	0	0	NA
PCDH9-AS1	lncRNA	SFG_early	Up	0	0	1	0	0	1	NA
KCNMB2-AS1	lncRNA	SFG_early	Up	0	0	1	0	0	0	NA
ADAMTS9-AS2	lncRNA	SFG_early	Up	0	0	1	0	0	0	NA
ABHD15-AS1	lncRNA	SFG_early	Up	0	0	0	1	0	0	NA
LINC00511	lncRNA	SFG_early	Up	0	0	0	1	0	0	NA
PCDH9-AS2	lncRNA	SFG_early	Up	0	0	0	0	0	1	NA
LURAP1L-AS1	lncRNA	SFG_early	Up	0	0	0	0	0	1	NA
LINC00844	lncRNA	SFG_early	Up	0	0	0	0	0	1	NA
MIR181A1HG	lncRNA	SFG_early	Up	0	0	0	0	0	1	NA
LINC00667	lncRNA	SFG_early	Up	0	0	0	0	0	1	NA
LINC01099	lncRNA	SFG_early	Up	0	0	0	0	0	1	NA
DUBR	lncRNA	SFG_early	Down	1	NA	0	NA	NA	0	NA
MIR4300HG	lncRNA	SFG_early	Down	1	NA	0	NA	NA	0	NA
ZIM2-AS1	lncRNA	SFG_early	Down	1	NA	0	NA	NA	0	NA
MEG3	lncRNA	SFG_early	Down	0	NA	1	NA	NA	0	NA
KCNQ1OT1	lncRNA	SFG_early	Down	0	NA	1	NA	NA	0	NA
LY86-AS1	lncRNA	SFG_early	Down	0	NA	1	NA	NA	0	NA
MALAT1	lncRNA	SFG_early	Down	0	NA	1	NA	NA	0	NA
MIAT	lncRNA	SFG_early	Down	0	NA	1	NA	NA	0	NA
AQP4-AS1	lncRNA	SFG_early	Down	0	NA	1	NA	NA	0	NA
DANT2	lncRNA	SFG_early	Down	0	NA	1	NA	NA	0	NA
MIR4435-2HG	lncRNA	SFG_early	Down	0	NA	1	NA	NA	0	NA
MIR9-3HG	lncRNA	SFG_early	Down	0	NA	1	NA	NA	0	NA
THSD4-AS1	lncRNA	SFG_early	Down	0	NA	1	NA	NA	0	NA
TTTY14	lncRNA	SFG_early	Down	0	NA	1	NA	NA	0	NA
SNHG19	lncRNA	SFG_early	Down	0	NA	1	NA	NA	0	NA
PTCHD1-AS	lncRNA	SFG_early	Down	0	NA	1	NA	NA	0	NA
FTX	lncRNA	SFG_early	Down	0	NA	1	NA	NA	0	NA
TTN-AS1	lncRNA	SFG_early	Down	0	NA	1	NA	NA	0	NA
HCG17	lncRNA	SFG_early	Down	0	NA	1	NA	NA	0	NA
PVT1	lncRNA	SFG_early	Down	0	NA	1	NA	NA	0	NA
MIR646HG	lncRNA	SFG_early	Down	0	NA	1	NA	NA	0	NA
LINC01252	lncRNA	SFG_early	Down	0	NA	1	NA	NA	0	NA
LINC00507	lncRNA	SFG_early	Down	0	NA	1	NA	NA	0	NA
LINC00511	lncRNA	SFG_early	Down	0	NA	1	NA	NA	0	NA
MSC-AS1	lncRNA	SFG_early	Down	0	NA	1	NA	NA	0	NA
DGCR5	lncRNA	SFG_early	Down	0	NA	1	NA	NA	0	NA
ENTPD1-AS1	lncRNA	SFG_early	Down	0	NA	1	NA	NA	0	NA
PCDH9-AS2	lncRNA	SFG_early	Down	0	NA	1	NA	NA	0	NA
LINC01250	lncRNA	SFG_early	Down	0	NA	1	NA	NA	0	NA
KIF9-AS1	lncRNA	SFG_early	Down	0	NA	1	NA	NA	0	NA
VLDLR-AS1	lncRNA	SFG_early	Down	0	NA	1	NA	NA	0	NA
WAC-AS1	lncRNA	SFG_early	Down	0	NA	1	NA	NA	0	NA
DLGAP1-AS4	lncRNA	SFG_early	Down	0	NA	1	NA	NA	0	NA
CPEB1-AS1	lncRNA	SFG_early	Down	0	NA	0	NA	NA	1	NA
LINC00499	lncRNA	SFG_late	Up	1	0	0	0	NA	0	NA
AQP4-AS1	lncRNA	SFG_late	Up	1	0	0	0	NA	0	NA
FAM182B	lncRNA	SFG_late	Up	1	0	0	0	NA	0	NA
SLC6A1-AS1	lncRNA	SFG_late	Up	1	0	0	0	NA	0	NA
ZNF350-AS1	lncRNA	SFG_late	Up	1	0	0	0	NA	0	NA
CASC15	lncRNA	SFG_late	Up	0	1	0	0	NA	0	NA
BCYRN1	lncRNA	SFG_late	Up	0	1	0	0	NA	0	NA
MALAT1	lncRNA	SFG_late	Up	0	1	1	1	NA	0	NA
LINC00609	lncRNA	SFG_late	Up	0	0	1	0	NA	1	NA
LINC01122	lncRNA	SFG_late	Up	0	0	1	0	NA	0	NA
NEAT1	lncRNA	SFG_late	Up	0	0	1	0	NA	0	NA
LINC00639	lncRNA	SFG_late	Up	0	0	1	0	NA	0	NA
LINC01322	lncRNA	SFG_late	Up	0	0	1	0	NA	0	NA
MIR99AHG	lncRNA	SFG_late	Up	0	0	1	0	NA	0	NA
LINC01378	lncRNA	SFG_late	Up	0	0	1	0	NA	0	NA
THSD4-AS1	lncRNA	SFG_late	Up	0	0	1	0	NA	0	NA
LINC-PINT	lncRNA	SFG_late	Up	0	0	1	0	NA	1	NA
TTTY14	lncRNA	SFG_late	Up	0	0	1	0	NA	0	NA
LINC01170	lncRNA	SFG_late	Up	0	0	1	0	NA	0	NA
LINC01608	lncRNA	SFG_late	Up	0	0	1	0	NA	0	NA
LINC00320	lncRNA	SFG_late	Up	0	0	1	0	NA	0	NA
LINC00632	lncRNA	SFG_late	Up	0	0	1	0	NA	0	NA
CHRM3-AS2	lncRNA	SFG_late	Up	0	0	1	0	NA	0	NA
STXBP5-AS1	lncRNA	SFG_late	Up	0	0	1	0	NA	0	NA
LINC00882	lncRNA	SFG_late	Up	0	0	1	0	NA	0	NA
SNAP25-AS1	lncRNA	SFG_late	Up	0	0	1	0	NA	0	NA
LMCD1-AS1	lncRNA	SFG_late	Up	0	0	1	0	NA	0	NA
KIZ-AS1	lncRNA	SFG_late	Up	0	0	1	0	NA	0	NA
LINC00276	lncRNA	SFG_late	Up	0	0	1	0	NA	0	NA
LINC01250	lncRNA	SFG_late	Up	0	0	1	0	NA	0	NA
TBC1D3P1-DHX40P1	lncRNA	SFG_late	Up	0	0	0	0	NA	1	NA
LRP4-AS1	lncRNA	SFG_late	Up	0	0	0	0	NA	1	NA
MIR762HG	lncRNA	SFG_late	Up	0	0	0	0	NA	1	NA
NUTM2A-AS1	lncRNA	SFG_late	Up	0	0	0	0	NA	1	NA
LINC00511	lncRNA	SFG_late	Up	0	0	0	0	NA	1	NA
IPO9-AS1	lncRNA	SFG_late	Up	0	0	0	0	NA	1	NA
ELMO1-AS1	lncRNA	SFG_late	Up	0	0	0	0	NA	1	NA
VLDLR-AS1	lncRNA	SFG_late	Up	0	0	0	0	NA	1	NA
ITPKB-AS1	lncRNA	SFG_late	Up	0	0	0	0	NA	1	NA
IFNG-AS1	lncRNA	SFG_late	Up	0	0	0	0	NA	1	NA
DUBR	lncRNA	SFG_late	Down	1	0	0	0	0	1	0
LINC00486	lncRNA	SFG_late	Down	1	1	1	1	1	1	0
SNHG9	lncRNA	SFG_late	Down	1	0	1	0	0	0	0
LINC00609	lncRNA	SFG_late	Down	1	0	0	0	0	0	0
ADAMTS9-AS2	lncRNA	SFG_late	Down	1	0	0	0	0	0	0
LINC01088	lncRNA	SFG_late	Down	1	0	0	0	0	0	0
BCYRN1	lncRNA	SFG_late	Down	0	0	1	0	1	1	1
RFPL1S	lncRNA	SFG_late	Down	0	1	0	0	0	0	0
LINC01609	lncRNA	SFG_late	Down	0	0	1	0	0	1	0
AQP4-AS1	lncRNA	SFG_late	Down	0	0	1	0	0	0	0
LINC00685	lncRNA	SFG_late	Down	0	0	1	0	0	0	0
LINC01284	lncRNA	SFG_late	Down	0	0	1	0	0	0	0
DIRC3	lncRNA	SFG_late	Down	0	0	1	0	0	0	0
TTN-AS1	lncRNA	SFG_late	Down	0	0	0	1	0	0	0
LURAP1L-AS1	lncRNA	SFG_late	Down	0	0	0	0	0	1	0
MEG3	lncRNA	SFG_late	Down	0	0	0	0	0	1	0
STX18-AS1	lncRNA	SFG_late	Down	0	0	0	0	0	1	0
LINC00486	lncRNA	EC_early	Up	1	0	0	1	1	1	NA
MALAT1	lncRNA	EC_early	Up	1	1	1	1	1	1	NA
NEAT1	lncRNA	EC_early	Up	1	1	1	1	0	1	NA
LINC01609	lncRNA	EC_early	Up	1	1	0	1	1	1	NA
LINC00609	lncRNA	EC_early	Up	1	0	0	0	0	0	NA
FAM182B	lncRNA	EC_early	Up	1	0	0	0	0	0	NA
KCNMB2-AS1	lncRNA	EC_early	Up	1	0	1	0	1	0	NA
MIR4300HG	lncRNA	EC_early	Up	1	0	0	0	0	1	NA
LINC01088	lncRNA	EC_early	Up	1	0	0	0	0	0	NA
LINC01094	lncRNA	EC_early	Up	1	0	0	1	0	0	NA
LINC00836	lncRNA	EC_early	Up	1	0	0	0	0	0	NA
AQP4-AS1	lncRNA	EC_early	Up	1	0	0	0	0	0	NA
LINC00299	lncRNA	EC_early	Up	1	0	0	0	0	0	NA
SLC16A1-AS1	lncRNA	EC_early	Up	1	0	0	0	0	0	NA
PTCHD1-AS	lncRNA	EC_early	Up	1	0	0	0	0	0	NA
FAM85B	lncRNA	EC_early	Up	1	0	1	0	0	0	NA
GABPB1-AS1	lncRNA	EC_early	Up	1	0	0	0	0	1	NA
LINC00844	lncRNA	EC_early	Up	1	0	0	0	0	1	NA
FIRRE	lncRNA	EC_early	Up	1	0	0	1	0	0	NA
DLEU1	lncRNA	EC_early	Up	1	0	1	1	0	0	NA
TBC1D3P1-DHX40P1	lncRNA	EC_early	Up	1	0	0	0	0	1	NA
DIRC3	lncRNA	EC_early	Up	1	0	1	0	0	0	NA
ZBED3-AS1	lncRNA	EC_early	Up	1	0	0	0	0	1	NA
CASC2	lncRNA	EC_early	Up	1	0	0	0	0	0	NA
F11-AS1	lncRNA	EC_early	Up	1	0	0	0	0	0	NA
BCYRN1	lncRNA	EC_early	Up	0	1	1	0	0	0	NA
LINC01322	lncRNA	EC_early	Up	0	1	1	0	1	1	NA
LINC01122	lncRNA	EC_early	Up	0	1	1	0	0	0	NA
STXBP5-AS1	lncRNA	EC_early	Up	0	1	1	0	0	0	NA
BMS1P14	lncRNA	EC_early	Up	0	1	1	0	0	0	NA
SLC6A1-AS1	lncRNA	EC_early	Up	0	1	0	0	0	0	NA
ZIM2-AS1	lncRNA	EC_early	Up	0	1	1	0	0	0	NA
LINC00882	lncRNA	EC_early	Up	0	1	1	0	0	1	NA
LINC00504	lncRNA	EC_early	Up	0	1	0	0	0	0	NA
POT1-AS1	lncRNA	EC_early	Up	0	1	0	0	0	0	NA
FTX	lncRNA	EC_early	Up	0	1	1	1	0	0	NA
FAM66D	lncRNA	EC_early	Up	0	1	1	0	0	0	NA
LSAMP-AS1	lncRNA	EC_early	Up	0	1	1	0	1	0	NA
MEF2C-AS1	lncRNA	EC_early	Up	0	1	1	1	0	0	NA
LINC01470	lncRNA	EC_early	Up	0	1	0	0	0	0	NA
MIRLET7BHG	lncRNA	EC_early	Up	0	1	0	0	0	0	NA
ANKRD34C-AS1	lncRNA	EC_early	Up	0	1	1	0	0	0	NA
LINC00632	lncRNA	EC_early	Up	0	1	1	0	0	0	NA
SNHG25	lncRNA	EC_early	Up	0	1	1	1	0	1	NA
DUBR	lncRNA	EC_early	Up	0	1	1	0	0	1	NA
PCDH9-AS2	lncRNA	EC_early	Up	0	0	1	0	1	1	NA
MIR2052HG	lncRNA	EC_early	Up	0	0	1	0	0	1	NA
JAKMIP2-AS1	lncRNA	EC_early	Up	0	0	1	0	0	0	NA
BDNF-AS	lncRNA	EC_early	Up	0	0	1	0	0	1	NA
IPO9-AS1	lncRNA	EC_early	Up	0	0	1	0	1	0	NA
LINC00903	lncRNA	EC_early	Up	0	0	1	0	0	0	NA
IL12A-AS1	lncRNA	EC_early	Up	0	0	1	0	0	0	NA
SNAP25-AS1	lncRNA	EC_early	Up	0	0	1	0	0	0	NA
PCDH9-AS1	lncRNA	EC_early	Up	0	0	1	0	1	1	NA
JAZF1-AS1	lncRNA	EC_early	Up	0	0	1	0	0	0	NA
MCPH1-AS1	lncRNA	EC_early	Up	0	0	1	0	0	0	NA
BIRC6-AS2	lncRNA	EC_early	Up	0	0	1	0	0	0	NA
MIR99AHG	lncRNA	EC_early	Up	0	0	1	0	0	0	NA
ADAMTS9-AS2	lncRNA	EC_early	Up	0	0	1	0	0	0	NA
TRAF3IP2-AS1	lncRNA	EC_early	Up	0	0	1	0	0	0	NA
NNT-AS1	lncRNA	EC_early	Up	0	0	1	0	0	0	NA
LINC00937	lncRNA	EC_early	Up	0	0	1	0	0	0	NA
SLC8A1-AS1	lncRNA	EC_early	Up	0	0	1	0	0	0	NA
ABHD15-AS1	lncRNA	EC_early	Up	0	0	1	1	0	0	NA
CKMT2-AS1	lncRNA	EC_early	Up	0	0	1	0	0	0	NA
SNHG9	lncRNA	EC_early	Up	0	0	1	0	0	0	NA
CHRM3-AS2	lncRNA	EC_early	Up	0	0	1	0	0	0	NA
ENTPD1-AS1	lncRNA	EC_early	Up	0	0	1	1	0	1	NA
KIF9-AS1	lncRNA	EC_early	Up	0	0	1	0	0	0	NA
MIR100HG	lncRNA	EC_early	Up	0	0	1	0	0	0	NA
ZFAS1	lncRNA	EC_early	Up	0	0	1	0	0	1	NA
RFPL1S	lncRNA	EC_early	Up	0	0	1	0	0	0	NA
DLEU2	lncRNA	EC_early	Up	0	0	0	1	0	0	NA
SRGAP2-AS1	lncRNA	EC_early	Up	0	0	0	1	0	0	NA
NUTM2B-AS1	lncRNA	EC_early	Up	0	0	0	1	0	0	NA
MIR646HG	lncRNA	EC_early	Up	0	0	0	1	0	0	NA
ELMO1-AS1	lncRNA	EC_early	Up	0	0	0	1	0	1	NA
LINC00278	lncRNA	EC_early	Up	0	0	0	1	0	0	NA
LINC01141	lncRNA	EC_early	Up	0	0	0	1	0	0	NA
LINC00623	lncRNA	EC_early	Up	0	0	0	1	0	0	NA
PRKCA-AS1	lncRNA	EC_early	Up	0	0	0	0	1	0	NA
LRP4-AS1	lncRNA	EC_early	Up	0	0	0	0	1	0	NA
LINC01242	lncRNA	EC_early	Up	0	0	0	0	1	0	NA
LINC01608	lncRNA	EC_early	Up	0	0	0	0	0	1	NA
OLMALINC	lncRNA	EC_early	Up	0	0	0	0	0	1	NA
NUTM2A-AS1	lncRNA	EC_early	Up	0	0	0	0	0	1	NA
LINC00320	lncRNA	EC_early	Up	0	0	0	0	0	1	NA
LINC00463	lncRNA	EC_early	Up	0	0	0	0	0	1	NA
LINC01099	lncRNA	EC_early	Up	0	0	0	0	0	1	NA
LINC00639	lncRNA	EC_early	Up	0	0	0	0	0	1	NA
LURAP1L-AS1	lncRNA	EC_early	Up	0	0	0	0	0	1	NA
APTR	lncRNA	EC_early	Up	0	0	0	0	0	1	NA
OTUD6B-AS1	lncRNA	EC_early	Up	0	0	0	0	0	1	NA
LIPE-AS1	lncRNA	EC_early	Up	0	0	0	0	0	1	NA
ZSCAN16-AS1	lncRNA	EC_early	Up	0	0	0	0	0	1	NA
FAM13A-AS1	lncRNA	EC_early	Up	0	0	0	0	0	1	NA
LINC-PINT	lncRNA	EC_early	Up	0	0	0	0	0	1	NA
MEG3	lncRNA	EC_early	Down	1	1	1	1	1	1	1
BCYRN1	lncRNA	EC_early	Down	1	0	0	1	1	1	0
DIAPH2-AS1	lncRNA	EC_early	Down	1	0	0	0	1	1	0
MIR9-3HG	lncRNA	EC_early	Down	1	1	1	1	1	1	0
MIR22HG	lncRNA	EC_early	Down	1	0	0	0	0	0	0
LINC01470	lncRNA	EC_early	Down	1	0	0	0	1	0	0
DSG1-AS1	lncRNA	EC_early	Down	1	0	0	0	1	1	0
GNA14-AS1	lncRNA	EC_early	Down	1	0	0	0	0	0	0
MIR646HG	lncRNA	EC_early	Down	1	0	0	0	0	0	0
SNHG9	lncRNA	EC_early	Down	1	0	0	0	0	0	0
XACT	lncRNA	EC_early	Down	1	0	0	0	0	0	0
CCND2-AS1	lncRNA	EC_early	Down	1	0	0	0	0	0	0
LINC01091	lncRNA	EC_early	Down	1	0	0	1	1	0	0
LINC01609	lncRNA	EC_early	Down	0	0	1	0	0	0	1
LINC00486	lncRNA	EC_early	Down	0	1	1	0	0	0	0
LINC01344	lncRNA	EC_early	Down	0	1	0	0	0	0	0
INHBA-AS1	lncRNA	EC_early	Down	0	1	0	0	0	0	0
SPANXA2-OT1	lncRNA	EC_early	Down	0	1	0	0	0	0	0
LINC00685	lncRNA	EC_early	Down	0	0	1	1	1	1	0
LINC00511	lncRNA	EC_early	Down	0	0	1	0	0	1	0
KCNQ1OT1	lncRNA	EC_early	Down	0	0	1	0	1	1	0
MIR4435-2HG	lncRNA	EC_early	Down	0	0	1	0	0	0	0
PTCHD1-AS	lncRNA	EC_early	Down	0	0	1	0	0	0	0
LY86-AS1	lncRNA	EC_early	Down	0	0	1	0	0	0	0
PPP1R26-AS1	lncRNA	EC_early	Down	0	0	1	0	0	0	0
LINC01106	lncRNA	EC_early	Down	0	0	1	0	0	1	0
DLGAP1-AS4	lncRNA	EC_early	Down	0	0	1	0	0	0	0
DANT2	lncRNA	EC_early	Down	0	0	1	0	0	1	0
TPT1-AS1	lncRNA	EC_early	Down	0	0	1	0	0	0	0
MIR7-3HG	lncRNA	EC_early	Down	0	0	1	0	0	0	0
MIR222HG	lncRNA	EC_early	Down	0	0	1	0	0	0	0
MIR181A1HG	lncRNA	EC_early	Down	0	0	1	0	0	0	0
MIRLET7BHG	lncRNA	EC_early	Down	0	0	1	0	0	0	0
LIPE-AS1	lncRNA	EC_early	Down	0	0	1	0	0	0	0
HCG17	lncRNA	EC_early	Down	0	0	1	0	0	0	0
LINC01551	lncRNA	EC_early	Down	0	0	1	0	0	0	0
FGD5-AS1	lncRNA	EC_early	Down	0	0	1	0	0	0	0
THUMPD3-AS1	lncRNA	EC_early	Down	0	0	0	1	0	0	0
TBC1D3P1-DHX40P1	lncRNA	EC_early	Down	0	0	0	1	0	0	0
LINC01182	lncRNA	EC_early	Down	0	0	0	0	1	0	0
ST3GAL6-AS1	lncRNA	EC_early	Down	0	0	0	0	1	0	0
IL12A-AS1	lncRNA	EC_early	Down	0	0	0	0	1	0	0
LINC01411	lncRNA	EC_early	Down	0	0	0	0	1	0	0
LINC01483	lncRNA	EC_early	Down	0	0	0	0	1	0	0
LINC00609	lncRNA	EC_early	Down	0	0	0	0	0	1	0
A1BG-AS1	lncRNA	EC_early	Down	0	0	0	0	0	1	0
PRKAG2-AS1	lncRNA	EC_early	Down	0	0	0	0	0	1	0
MEF2C-AS1	lncRNA	EC_early	Down	0	0	0	0	0	1	0
RAP2C-AS1	lncRNA	EC_early	Down	0	0	0	0	0	1	0
ARRDC1-AS1	lncRNA	EC_early	Down	0	0	0	0	0	1	0
MIR181A2HG	lncRNA	EC_early	Down	0	0	0	0	0	1	0
LINC01266	lncRNA	EC_early	Down	0	0	0	0	0	1	0
NR2F1-AS1	lncRNA	EC_early	Down	0	0	0	0	0	1	0
MALAT1	lncRNA	EC_late	Up	1	0	0	0	0	0	0
LINC00499	lncRNA	EC_late	Up	1	0	0	0	0	0	0
MIR4300HG	lncRNA	EC_late	Up	1	0	0	0	0	0	0
PCDH9-AS2	lncRNA	EC_late	Up	1	0	0	0	1	1	0
LSAMP-AS1	lncRNA	EC_late	Up	1	0	0	0	1	1	0
SNHG9	lncRNA	EC_late	Up	1	0	0	0	0	1	0
LINC00844	lncRNA	EC_late	Up	1	0	0	0	0	1	0
FAM3D-AS1	lncRNA	EC_late	Up	1	0	0	0	0	0	0
LINC00276	lncRNA	EC_late	Up	1	0	0	0	0	0	0
SLC6A1-AS1	lncRNA	EC_late	Up	1	0	0	0	0	0	0
GNA14-AS1	lncRNA	EC_late	Up	1	0	0	0	0	0	0
PRKCA-AS1	lncRNA	EC_late	Up	1	0	0	0	0	1	0
LINC00623	lncRNA	EC_late	Up	1	0	0	0	0	0	0
ZNRF3-AS1	lncRNA	EC_late	Up	1	0	0	0	0	0	0
DPP10-AS3	lncRNA	EC_late	Up	1	0	0	0	0	0	0
MIR99AHG	lncRNA	EC_late	Up	1	0	0	0	0	0	0
LINC-PINT	lncRNA	EC_late	Up	1	0	0	0	0	0	0
LINC01411	lncRNA	EC_late	Up	1	0	0	0	0	0	0
MCPH1-AS1	lncRNA	EC_late	Up	1	0	0	0	0	0	0
CYP1B1-AS1	lncRNA	EC_late	Up	0	0	0	0	0	0	1
JAKMIP2-AS1	lncRNA	EC_late	Up	0	1	0	0	0	1	0
LINC00486	lncRNA	EC_late	Up	0	0	1	0	0	0	0
LINC01122	lncRNA	EC_late	Up	0	0	1	0	0	0	0
ABHD15-AS1	lncRNA	EC_late	Up	0	0	0	1	0	0	0
DIRC3	lncRNA	EC_late	Up	0	0	0	1	0	0	0
ELMO1-AS1	lncRNA	EC_late	Up	0	0	0	1	0	1	0
LINC00621	lncRNA	EC_late	Up	0	0	0	1	0	0	0
DPYD-AS1	lncRNA	EC_late	Up	0	0	0	1	0	0	0
RNASEH2B-AS1	lncRNA	EC_late	Up	0	0	0	1	0	0	0
ARHGAP26-AS1	lncRNA	EC_late	Up	0	0	0	1	0	0	0
DHRS4-AS1	lncRNA	EC_late	Up	0	0	0	1	0	0	0
A2ML1-AS1	lncRNA	EC_late	Up	0	0	0	1	0	0	0
KCNMA1-AS1	lncRNA	EC_late	Up	0	0	0	1	0	0	0
KCNMB2-AS1	lncRNA	EC_late	Up	0	0	0	0	1	0	0
DLEU1	lncRNA	EC_late	Up	0	0	0	0	1	1	0
LINC00511	lncRNA	EC_late	Up	0	0	0	0	1	0	0
LRP4-AS1	lncRNA	EC_late	Up	0	0	0	0	0	1	0
IPO9-AS1	lncRNA	EC_late	Up	0	0	0	0	0	1	0
TBC1D3P1-DHX40P1	lncRNA	EC_late	Up	0	0	0	0	0	1	0
BDNF-AS	lncRNA	EC_late	Up	0	0	0	0	0	1	0
IFNG-AS1	lncRNA	EC_late	Up	0	0	0	0	0	1	0
LINC01170	lncRNA	EC_late	Up	0	0	0	0	0	1	0
LINC00882	lncRNA	EC_late	Up	0	0	0	0	0	1	0
BIRC6-AS2	lncRNA	EC_late	Up	0	0	0	0	0	1	0
MIR181A1HG	lncRNA	EC_late	Up	0	0	0	0	0	1	0
ZNF667-AS1	lncRNA	EC_late	Up	0	0	0	0	0	1	0
SNHG7	lncRNA	EC_late	Up	0	0	0	0	0	1	0
ITPKB-AS1	lncRNA	EC_late	Up	0	0	0	0	0	1	0
LINC00877	lncRNA	EC_late	Up	0	0	0	0	0	1	0
LINC01608	lncRNA	EC_late	Up	0	0	0	0	0	1	0
MAPKAPK5-AS1	lncRNA	EC_late	Up	0	0	0	0	0	1	0
ZFAS1	lncRNA	EC_late	Up	0	0	0	0	0	1	0
THUMPD3-AS1	lncRNA	EC_late	Up	0	0	0	0	0	1	0
PCDH9-AS1	lncRNA	EC_late	Up	0	0	0	0	0	1	0
LINC01098	lncRNA	EC_late	Up	0	0	0	0	0	1	0
TPT1-AS1	lncRNA	EC_late	Up	0	0	0	0	0	1	0
CCDC144NL-AS1	lncRNA	EC_late	Up	0	0	0	0	0	1	0
KIZ-AS1	lncRNA	EC_late	Up	0	0	0	0	0	1	0
LINC00636	lncRNA	EC_late	Up	0	0	0	0	0	1	0
VLDLR-AS1	lncRNA	EC_late	Up	0	0	0	0	0	1	0
PACRG-AS3	lncRNA	EC_late	Up	0	0	0	0	0	1	0
MIR325HG	lncRNA	EC_late	Up	0	0	0	0	0	1	0
SLC16A1-AS1	lncRNA	EC_late	Up	0	0	0	0	0	1	0
PSMD6-AS2	lncRNA	EC_late	Up	0	0	0	0	0	1	0
SEMA6A-AS1	lncRNA	EC_late	Up	0	0	0	0	0	1	0
EPB41L4A-AS1	lncRNA	EC_late	Up	0	0	0	0	0	1	0
JPX	lncRNA	EC_late	Up	0	0	0	0	0	1	0
HPN-AS1	lncRNA	EC_late	Up	0	0	0	0	0	1	0
ZSCAN16-AS1	lncRNA	EC_late	Up	0	0	0	0	0	1	0
PCDH9-AS3	lncRNA	EC_late	Up	0	0	0	0	0	1	0
LINC00616	lncRNA	EC_late	Up	0	0	0	0	0	1	0
ELDR	lncRNA	EC_late	Up	0	0	0	0	0	1	0
INTS6-AS1	lncRNA	EC_late	Up	0	0	0	0	0	1	0
NUTM2A-AS1	lncRNA	EC_late	Up	0	0	0	0	0	1	0
STX18-AS1	lncRNA	EC_late	Up	0	0	0	0	0	1	0
TTN-AS1	lncRNA	EC_late	Up	0	0	0	0	0	1	0
DLEU2	lncRNA	EC_late	Up	0	0	0	0	0	1	0
MIR100HG	lncRNA	EC_late	Up	0	0	0	0	0	1	0
GABPB1-AS1	lncRNA	EC_late	Up	0	0	0	0	0	1	0
MIR4458HG	lncRNA	EC_late	Up	0	0	0	0	0	1	0
LINC00665	lncRNA	EC_late	Up	0	0	0	0	0	1	0
PTCHD1-AS	lncRNA	EC_late	Up	0	0	0	0	0	1	0
TM4SF1-AS1	lncRNA	EC_late	Up	0	0	0	0	0	1	0
SNHG8	lncRNA	EC_late	Up	0	0	0	0	0	1	0
CPEB1-AS1	lncRNA	EC_late	Up	0	0	0	0	0	1	0
MIRLET7BHG	lncRNA	EC_late	Up	0	0	0	0	0	1	0
SBF2-AS1	lncRNA	EC_late	Up	0	0	0	0	0	1	0
NIFK-AS1	lncRNA	EC_late	Up	0	0	0	0	0	1	0
CAHM	lncRNA	EC_late	Up	0	0	0	0	0	1	0
LINC01102	lncRNA	EC_late	Up	0	0	0	0	0	1	0
UBOX5-AS1	lncRNA	EC_late	Up	0	0	0	0	0	1	0
TRAF3IP2-AS1	lncRNA	EC_late	Up	0	0	0	0	0	1	0
LINC00486	lncRNA	EC_late	Down	1	0	0	1	1	1	NA
LINC00511	lncRNA	EC_late	Down	1	0	0	0	0	0	NA
LMCD1-AS1	lncRNA	EC_late	Down	1	0	0	0	0	1	NA
KCNMB2-AS1	lncRNA	EC_late	Down	1	0	0	1	0	0	NA
BCYRN1	lncRNA	EC_late	Down	1	0	0	1	0	1	NA
MEF2C-AS1	lncRNA	EC_late	Down	1	0	0	0	0	0	NA
MEG3	lncRNA	EC_late	Down	1	0	1	0	0	0	NA
F11-AS1	lncRNA	EC_late	Down	1	0	0	0	0	0	NA
BMS1P14	lncRNA	EC_late	Down	0	1	1	0	0	0	NA
KCNQ1OT1	lncRNA	EC_late	Down	0	0	1	0	0	0	NA
MALAT1	lncRNA	EC_late	Down	0	0	1	0	0	0	NA
DANT2	lncRNA	EC_late	Down	0	0	1	0	0	0	NA
FTX	lncRNA	EC_late	Down	0	0	1	0	0	0	NA
NEAT1	lncRNA	EC_late	Down	0	0	0	1	0	0	NA
LINC01141	lncRNA	EC_late	Down	0	0	0	1	0	0	NA
MIR646HG	lncRNA	EC_late	Down	0	0	0	1	0	0	NA
KIZ-AS1	lncRNA	EC_late	Down	0	0	0	1	0	0	NA
MIR4300HG	lncRNA	EC_late	Down	0	0	0	0	1	1	NA
LURAP1L-AS1	lncRNA	EC_late	Down	0	0	0	0	0	1	NA
LINC00609	lncRNA	EC_late	Down	0	0	0	0	0	1	NA
SNHG25	lncRNA	EC_late	Down	0	0	0	0	0	1	NA
ENTPD1-AS1	lncRNA	EC_late	Down	0	0	0	0	0	1	NA
LINC01099	lncRNA	EC_late	Down	0	0	0	0	0	1	NA
FAM157C	lncRNA	EC_late	Down	0	0	0	0	0	1	NA
MALAT1	lncRNA	PFC_late	Up	1	1	0	0	0	1	0
NEAT1	lncRNA	PFC_late	Up	1	0	1	0	0	1	1
MIR99AHG	lncRNA	PFC_late	Up	1	0	0	0	0	0	0
MIRLET7BHG	lncRNA	PFC_late	Up	1	1	0	0	0	0	0
PCAT1	lncRNA	PFC_late	Up	0	0	0	0	0	0	1
LINC01122	lncRNA	PFC_late	Up	0	1	0	0	0	0	0
TTTY14	lncRNA	PFC_late	Up	0	1	0	0	0	0	0
LINC01322	lncRNA	PFC_late	Up	0	1	0	0	0	0	0
SLC26A4-AS1	lncRNA	PFC_late	Up	0	0	1	0	0	0	0
LINC02055	lncRNA	PFC_late	Up	0	0	1	0	0	0	0
XACT	lncRNA	PFC_late	Up	0	0	0	1	0	0	0
ABHD15-AS1	lncRNA	PFC_late	Up	0	0	0	1	0	0	0
DIRC3	lncRNA	PFC_late	Up	0	0	0	1	0	0	0
MEG8	lncRNA	PFC_late	Up	0	0	0	0	1	0	0
ELMO1-AS1	lncRNA	PFC_late	Up	0	0	0	0	0	1	0
LINC00609	lncRNA	PFC_late	Up	0	0	0	0	0	1	0
LINC01505	lncRNA	PFC_late	Up	0	0	0	0	0	1	0
NUTM2A-AS1	lncRNA	PFC_late	Up	0	0	0	0	0	1	0
VLDLR-AS1	lncRNA	PFC_late	Up	0	0	0	0	0	1	0
LINC02328	lncRNA	PFC_late	Up	0	0	0	0	0	1	0
PACRG-AS3	lncRNA	PFC_late	Up	0	0	0	0	0	1	0
LRRC8C-DT	lncRNA	PFC_late	Up	0	0	0	0	0	1	0
RAP2C-AS1	lncRNA	PFC_late	Down	1	0	0	0	0	0	0
PTCHD1-AS	lncRNA	PFC_late	Down	1	0	1	0	0	0	0
GLIDR	lncRNA	PFC_late	Down	1	0	0	0	0	0	0
BAALC-AS1	lncRNA	PFC_late	Down	1	0	0	0	0	0	0
MEF2C-AS1	lncRNA	PFC_late	Down	1	0	0	0	0	0	0
HDAC2-AS2	lncRNA	PFC_late	Down	1	0	0	0	0	0	0
BMS1P14	lncRNA	PFC_late	Down	1	0	1	0	0	0	0
SLC6A1-AS1	lncRNA	PFC_late	Down	0	0	0	0	0	0	1
KCNQ1OT1	lncRNA	PFC_late	Down	0	1	0	0	0	0	0
ADAMTS9-AS2	lncRNA	PFC_late	Down	0	1	0	0	0	0	0
FGD5-AS1	lncRNA	PFC_late	Down	0	1	0	0	0	0	0
DIRC3	lncRNA	PFC_late	Down	0	1	1	0	0	0	0
RHOXF1-AS1	lncRNA	PFC_late	Down	0	1	0	0	0	0	0
NORAD	lncRNA	PFC_late	Down	0	0	1	0	0	0	0
LINC02306	lncRNA	PFC_late	Down	0	0	1	0	0	0	0
LINC01250	lncRNA	PFC_late	Down	0	0	1	0	0	0	0
LINC01122	lncRNA	PFC_late	Down	0	0	1	0	0	0	0
LY86-AS1	lncRNA	PFC_late	Down	0	0	1	0	0	0	0
STXBP5-AS1	lncRNA	PFC_late	Down	0	0	1	0	0	0	0
LINC00507	lncRNA	PFC_late	Down	0	0	1	0	0	0	0
FTX	lncRNA	PFC_late	Down	0	0	1	0	0	0	0
AQP4-AS1	lncRNA	PFC_late	Down	0	0	1	0	0	0	0
CYP1B1-AS1	lncRNA	PFC_late	Down	0	0	1	0	0	0	0
LINC01725	lncRNA	PFC_late	Down	0	0	1	0	0	0	0
FAM66D	lncRNA	PFC_late	Down	0	0	1	0	0	1	0
PVT1	lncRNA	PFC_late	Down	0	0	1	0	0	0	0
LINC00276	lncRNA	PFC_late	Down	0	0	1	0	0	0	0
LINC00923	lncRNA	PFC_late	Down	0	0	1	0	0	0	0
LINC02296	lncRNA	PFC_late	Down	0	0	1	0	0	0	0
LINC00970	lncRNA	PFC_late	Down	0	0	1	0	0	0	0
LINC01632	lncRNA	PFC_late	Down	0	0	1	0	0	0	0
RFPL1S	lncRNA	PFC_late	Down	0	0	1	0	0	0	0
LINC00937	lncRNA	PFC_late	Down	0	0	1	0	0	0	0
FAM85B	lncRNA	PFC_late	Down	0	0	1	0	0	0	0
LINC00511	lncRNA	PFC_late	Down	0	0	1	0	0	0	0
MEG8	lncRNA	PFC_late	Down	0	0	1	0	0	0	0
LINC01284	lncRNA	PFC_late	Down	0	0	1	0	0	0	0
MRPS30-DT	lncRNA	PFC_late	Down	0	0	1	0	0	0	0
LINC01102	lncRNA	PFC_late	Down	0	0	1	0	0	0	0
ANKRD34C-AS1	lncRNA	PFC_late	Down	0	0	1	0	0	0	0
EBLN3P	lncRNA	PFC_late	Down	0	0	1	0	0	0	0
LINC00882	lncRNA	PFC_late	Down	0	0	1	0	0	0	0
FAM66C	lncRNA	PFC_late	Down	0	0	1	0	0	0	0
LINC02223	lncRNA	PFC_late	Down	0	0	1	0	0	0	0
MSC-AS1	lncRNA	PFC_late	Down	0	0	1	0	0	0	0
LINC00632	lncRNA	PFC_late	Down	0	0	1	0	0	0	0
LINC01811	lncRNA	PFC_late	Down	0	0	1	0	0	0	0
TRAF3IP2-AS1	lncRNA	PFC_late	Down	0	0	1	0	0	0	0
THSD4-AS1	lncRNA	PFC_late	Down	0	0	1	0	0	0	0
MALAT1	lncRNA	PFC_late	Down	0	0	0	1	0	0	0
FAM157C	lncRNA	PFC_late	Down	0	0	0	1	0	0	0
LINC01001	lncRNA	PFC_late	Down	0	0	0	1	0	0	0
KCNMB2-AS1	lncRNA	PFC_late	Down	0	0	0	0	1	0	0
LURAP1L-AS1	lncRNA	PFC_late	Down	0	0	0	0	0	1	0
LINC00486	lncRNA	PFC_late	Down	0	0	0	0	0	1	0
GDNF-AS1	lncRNA	PFC_late	Down	0	0	0	0	0	1	0
LINC00639	lncRNA	PFC_late	Down	0	0	0	0	0	1	0
PWRN1	lncRNA	PFC_late	Down	0	0	0	0	0	1	0
SNHG25	lncRNA	PFC_late	Down	0	0	0	0	0	1	0
PCDH9-AS2	lncRNA	PFC_late	Down	0	0	0	0	0	1	0

## Sheet: Supplementary table S4
gene_name	gene_biotype	tissue_phase	direction	Astrocytes	GABAergic neurons	Glutamatergic neurons	Microglial cells	OPC	Oligodendrocytes	Endothelial cells
NDUFS4	protein_coding	SFG_early	Up	1	0	0	0	0	0	NA
PPP4R3A	protein_coding	SFG_early	Up	1	0	0	0	0	0	NA
STAC2	protein_coding	SFG_early	Up	1	0	0	0	0	0	NA
KNOP1	protein_coding	SFG_early	Up	1	0	1	0	0	1	NA
MLH1	protein_coding	SFG_early	Up	1	0	0	0	0	0	NA
CAPS2	protein_coding	SFG_early	Up	1	0	1	0	0	0	NA
SLC1A2	protein_coding	SFG_early	Up	1	0	0	0	0	1	NA
CDH20	protein_coding	SFG_early	Up	1	0	0	0	0	0	NA
CRYAB	protein_coding	SFG_early	Up	1	0	1	0	0	0	NA
ZNF248	protein_coding	SFG_early	Up	1	0	0	0	0	0	NA
PDE4DIP	protein_coding	SFG_early	Up	1	0	0	0	0	0	NA
NEBL	protein_coding	SFG_early	Up	1	0	0	0	0	0	NA
VCAN	protein_coding	SFG_early	Up	1	0	0	0	0	0	NA
CRLF1	protein_coding	SFG_early	Up	1	0	0	0	0	0	NA
ADAMTSL3	protein_coding	SFG_early	Up	1	0	0	0	0	1	NA
DLC1	protein_coding	SFG_early	Up	1	0	1	0	0	0	NA
TMA7	protein_coding	SFG_early	Up	1	0	0	0	0	0	NA
DTNA	protein_coding	SFG_early	Up	1	0	0	0	0	0	NA
ATP1B2	protein_coding	SFG_early	Up	1	0	1	0	0	0	NA
RANBP3L	protein_coding	SFG_early	Up	1	0	0	0	0	0	NA
GPD2	protein_coding	SFG_early	Up	1	0	0	0	0	0	NA
CCDC146	protein_coding	SFG_early	Up	1	0	0	0	0	0	NA
GJA1	protein_coding	SFG_early	Up	1	0	0	0	0	0	NA
LRP4	protein_coding	SFG_early	Up	1	0	0	0	0	0	NA
CD44	protein_coding	SFG_early	Up	1	0	0	0	0	0	NA
DST	protein_coding	SFG_early	Up	1	0	0	0	0	0	NA
TTN	protein_coding	SFG_early	Up	1	0	0	0	0	0	NA
PRKG1	protein_coding	SFG_early	Up	1	0	0	0	0	0	NA
TRPM3	protein_coding	SFG_early	Up	1	0	1	0	0	0	NA
ST8SIA1	protein_coding	SFG_early	Up	1	0	0	0	0	0	NA
ENHO	protein_coding	SFG_early	Up	1	0	0	0	0	0	NA
SLC27A6	protein_coding	SFG_early	Up	1	0	1	0	0	0	NA
ADGRV1	protein_coding	SFG_early	Up	1	0	1	0	0	0	NA
LPP	protein_coding	SFG_early	Up	1	0	1	0	0	0	NA
EPHA5	protein_coding	SFG_early	Up	1	0	0	0	0	0	NA
GLUL	protein_coding	SFG_early	Up	1	0	1	0	0	0	NA
NRG3	protein_coding	SFG_early	Up	1	0	0	0	0	0	NA
MACF1	protein_coding	SFG_early	Up	1	0	0	0	0	0	NA
LINGO1	protein_coding	SFG_early	Up	1	1	1	0	0	0	NA
SPAG16	protein_coding	SFG_early	Up	1	0	0	0	0	0	NA
RPS29	protein_coding	SFG_early	Up	1	0	1	0	0	0	NA
HPSE2	protein_coding	SFG_early	Up	1	0	0	0	0	0	NA
SLC26A3	protein_coding	SFG_early	Up	1	0	1	0	1	0	NA
SLC14A1	protein_coding	SFG_early	Up	1	0	0	0	0	0	NA
FGF2	protein_coding	SFG_early	Up	1	0	0	0	0	0	NA
GPM6A	protein_coding	SFG_early	Up	1	0	0	0	0	0	NA
SLC38A2	protein_coding	SFG_early	Up	1	0	1	0	0	1	NA
PNISR	protein_coding	SFG_early	Up	1	0	0	0	0	0	NA
FTL	protein_coding	SFG_early	Up	1	0	1	0	0	0	NA
CDK10	protein_coding	SFG_early	Up	0	1	0	0	0	0	NA
ANKRD18A	protein_coding	SFG_early	Up	0	1	1	0	0	0	NA
EPB41L4B	protein_coding	SFG_early	Up	0	1	0	0	0	0	NA
NCKAP5	protein_coding	SFG_early	Up	0	1	1	0	0	1	NA
INPP5B	protein_coding	SFG_early	Up	0	1	0	0	0	0	NA
URI1	protein_coding	SFG_early	Up	0	1	1	0	0	0	NA
TUBB4A	protein_coding	SFG_early	Up	0	1	1	0	0	0	NA
DAB1	protein_coding	SFG_early	Up	0	1	0	0	0	0	NA
RBM25	protein_coding	SFG_early	Up	0	1	0	0	0	0	NA
RPL21	protein_coding	SFG_early	Up	0	1	1	0	0	0	NA
NBEA	protein_coding	SFG_early	Up	0	1	0	0	0	0	NA
PCLO	protein_coding	SFG_early	Up	0	1	0	0	0	0	NA
ADGRL2	protein_coding	SFG_early	Up	0	1	0	0	0	0	NA
PPA1	protein_coding	SFG_early	Up	0	1	1	0	0	0	NA
RASGEF1B	protein_coding	SFG_early	Up	0	1	1	0	0	0	NA
PCDH15	protein_coding	SFG_early	Up	0	1	0	0	1	0	NA
GRIK2	protein_coding	SFG_early	Up	0	1	0	0	0	0	NA
SLC24A2	protein_coding	SFG_early	Up	0	1	0	0	0	0	NA
ANKRD26	protein_coding	SFG_early	Up	0	1	0	0	0	0	NA
RNPC3	protein_coding	SFG_early	Up	0	1	0	0	0	0	NA
GALNTL6	protein_coding	SFG_early	Up	0	1	0	0	0	0	NA
ST6GALNAC5	protein_coding	SFG_early	Up	0	1	0	0	0	0	NA
DLG2	protein_coding	SFG_early	Up	0	1	0	0	0	1	NA
PDE1A	protein_coding	SFG_early	Up	0	1	0	0	0	0	NA
COX4I1	protein_coding	SFG_early	Up	0	1	1	0	0	0	NA
GABRG2	protein_coding	SFG_early	Up	0	1	0	0	0	0	NA
PDIA2	protein_coding	SFG_early	Up	0	1	1	0	0	0	NA
ANKRD36C	protein_coding	SFG_early	Up	0	1	1	0	0	0	NA
DHFR	protein_coding	SFG_early	Up	0	1	1	0	0	0	NA
LAMA3	protein_coding	SFG_early	Up	0	1	0	0	0	0	NA
COL19A1	protein_coding	SFG_early	Up	0	1	1	0	0	0	NA
BICC1	protein_coding	SFG_early	Up	0	1	0	0	0	0	NA
PLCH1	protein_coding	SFG_early	Up	0	1	0	0	0	0	NA
RIMS2	protein_coding	SFG_early	Up	0	1	0	0	0	0	NA
RYR2	protein_coding	SFG_early	Up	0	1	0	0	0	0	NA
CACNA2D3	protein_coding	SFG_early	Up	0	1	0	0	0	0	NA
RALYL	protein_coding	SFG_early	Up	0	1	0	0	0	0	NA
SLC17A7	protein_coding	SFG_early	Up	0	0	1	0	0	1	NA
HSP90AA1	protein_coding	SFG_early	Up	0	0	1	0	0	0	NA
ST18	protein_coding	SFG_early	Up	0	0	1	0	0	1	NA
QKI	protein_coding	SFG_early	Up	0	0	1	0	0	0	NA
FTH1	protein_coding	SFG_early	Up	0	0	1	0	0	0	NA
NDUFA4	protein_coding	SFG_early	Up	0	0	1	0	0	0	NA
ERBB4	protein_coding	SFG_early	Up	0	0	1	0	0	0	NA
NRGN	protein_coding	SFG_early	Up	0	0	1	0	0	0	NA
TSPYL1	protein_coding	SFG_early	Up	0	0	1	0	0	0	NA
GRIN1	protein_coding	SFG_early	Up	0	0	1	0	0	1	NA
INO80D	protein_coding	SFG_early	Up	0	0	1	0	0	0	NA
CTNNA3	protein_coding	SFG_early	Up	0	0	1	0	0	1	NA
RPL34	protein_coding	SFG_early	Up	0	0	1	0	0	0	NA
DDX5	protein_coding	SFG_early	Up	0	0	1	0	0	0	NA
DOCK10	protein_coding	SFG_early	Up	0	0	1	0	0	1	NA
TF	protein_coding	SFG_early	Up	0	0	1	0	0	0	NA
ZBTB20	protein_coding	SFG_early	Up	0	0	1	0	0	1	NA
CLDN11	protein_coding	SFG_early	Up	0	0	1	0	0	0	NA
HNRNPDL	protein_coding	SFG_early	Up	0	0	1	0	0	0	NA
FRMD4B	protein_coding	SFG_early	Up	0	0	1	0	0	0	NA
RPL13	protein_coding	SFG_early	Up	0	0	1	0	0	0	NA
TMSB4X	protein_coding	SFG_early	Up	0	0	1	0	0	0	NA
RPL10	protein_coding	SFG_early	Up	0	0	1	0	0	0	NA
SLC44A1	protein_coding	SFG_early	Up	0	0	1	0	0	1	NA
PIP4K2A	protein_coding	SFG_early	Up	0	0	1	0	0	1	NA
COX7C	protein_coding	SFG_early	Up	0	0	1	0	0	0	NA
SLC5A11	protein_coding	SFG_early	Up	0	0	1	0	0	1	NA
RPS27A	protein_coding	SFG_early	Up	0	0	1	0	0	0	NA
SHTN1	protein_coding	SFG_early	Up	0	0	1	0	0	0	NA
APOO	protein_coding	SFG_early	Up	0	0	1	0	0	0	NA
HINT1	protein_coding	SFG_early	Up	0	0	1	0	0	0	NA
RPL10A	protein_coding	SFG_early	Up	0	0	1	0	0	0	NA
COX7A2	protein_coding	SFG_early	Up	0	0	1	0	0	0	NA
DOCK5	protein_coding	SFG_early	Up	0	0	1	0	0	1	NA
RNF220	protein_coding	SFG_early	Up	0	0	1	0	0	0	NA
RPL41	protein_coding	SFG_early	Up	0	0	1	0	0	0	NA
HSPA8	protein_coding	SFG_early	Up	0	0	1	0	0	0	NA
SPOCK3	protein_coding	SFG_early	Up	0	0	1	0	0	1	NA
TCF12	protein_coding	SFG_early	Up	0	0	1	0	0	1	NA
RPL6	protein_coding	SFG_early	Up	0	0	1	0	0	0	NA
PPP2R1A	protein_coding	SFG_early	Up	0	0	1	0	0	0	NA
RPL27	protein_coding	SFG_early	Up	0	0	1	0	0	0	NA
RPS18	protein_coding	SFG_early	Up	0	0	1	0	0	0	NA
RPS14	protein_coding	SFG_early	Up	0	0	1	0	0	0	NA
TMEM63B	protein_coding	SFG_early	Up	0	0	1	0	0	0	NA
FRYL	protein_coding	SFG_early	Up	0	0	1	0	0	1	NA
RPS6	protein_coding	SFG_early	Up	0	0	1	0	0	0	NA
ZNF90	protein_coding	SFG_early	Up	0	0	1	0	0	0	NA
BAIAP2L1	protein_coding	SFG_early	Up	0	0	1	0	0	0	NA
OOEP	protein_coding	SFG_early	Up	0	0	1	0	0	0	NA
BCOR	protein_coding	SFG_early	Up	0	0	1	0	0	0	NA
SLC6A17	protein_coding	SFG_early	Up	0	0	1	0	0	0	NA
RPL7	protein_coding	SFG_early	Up	0	0	1	0	0	0	NA
FBXL7	protein_coding	SFG_early	Up	0	0	1	0	0	0	NA
RPS23	protein_coding	SFG_early	Up	0	0	1	0	0	0	NA
RPS19	protein_coding	SFG_early	Up	0	0	1	0	0	0	NA
RPL35A	protein_coding	SFG_early	Up	0	0	1	0	0	0	NA
RPL38	protein_coding	SFG_early	Up	0	0	1	0	0	0	NA
RPS16	protein_coding	SFG_early	Up	0	0	1	0	0	0	NA
ENPP2	protein_coding	SFG_early	Up	0	0	1	0	0	1	NA
UBB	protein_coding	SFG_early	Up	0	0	1	0	0	0	NA
RPL37A	protein_coding	SFG_early	Up	0	0	1	0	0	0	NA
RPL7A	protein_coding	SFG_early	Up	0	0	1	0	0	0	NA
KCNH8	protein_coding	SFG_early	Up	0	0	1	0	0	0	NA
PTGDS	protein_coding	SFG_early	Up	0	0	1	0	0	0	NA
RPS7	protein_coding	SFG_early	Up	0	0	1	0	0	0	NA
PDE8A	protein_coding	SFG_early	Up	0	0	1	0	0	1	NA
DYNLL1	protein_coding	SFG_early	Up	0	0	1	0	0	0	NA
SRSF5	protein_coding	SFG_early	Up	0	0	1	0	0	0	NA
UQCRQ	protein_coding	SFG_early	Up	0	0	1	0	0	0	NA
CPQ	protein_coding	SFG_early	Up	0	0	1	0	0	1	NA
LGALS1	protein_coding	SFG_early	Up	0	0	1	0	0	0	NA
SPP1	protein_coding	SFG_early	Up	0	0	1	0	0	0	NA
SOD1	protein_coding	SFG_early	Up	0	0	1	0	0	0	NA
RPL15	protein_coding	SFG_early	Up	0	0	1	0	0	0	NA
RPLP1	protein_coding	SFG_early	Up	0	0	1	0	0	0	NA
TXNRD1	protein_coding	SFG_early	Up	0	0	1	0	0	0	NA
DNM1	protein_coding	SFG_early	Up	0	0	1	0	0	0	NA
FAU	protein_coding	SFG_early	Up	0	0	1	0	0	0	NA
S100A6	protein_coding	SFG_early	Up	0	0	1	0	0	0	NA
RPL3	protein_coding	SFG_early	Up	0	0	1	0	0	0	NA
NDUFB4	protein_coding	SFG_early	Up	0	0	1	0	0	1	NA
FXYD7	protein_coding	SFG_early	Up	0	0	1	0	0	0	NA
RPL23A	protein_coding	SFG_early	Up	0	0	1	0	0	0	NA
RPS25	protein_coding	SFG_early	Up	0	0	1	0	0	0	NA
RPL19	protein_coding	SFG_early	Up	0	0	1	0	0	1	NA
CLMN	protein_coding	SFG_early	Up	0	0	1	0	0	1	NA
KAT2A	protein_coding	SFG_early	Up	0	0	1	0	0	0	NA
BEX5	protein_coding	SFG_early	Up	0	0	1	0	0	0	NA
QDPR	protein_coding	SFG_early	Up	0	0	1	0	0	1	NA
RPS28	protein_coding	SFG_early	Up	0	0	1	0	0	0	NA
RPL11	protein_coding	SFG_early	Up	0	0	1	0	0	0	NA
COX7B	protein_coding	SFG_early	Up	0	0	1	0	0	0	NA
RPS3A	protein_coding	SFG_early	Up	0	0	1	0	0	0	NA
TOMM7	protein_coding	SFG_early	Up	0	0	1	0	0	0	NA
VPS13C	protein_coding	SFG_early	Up	0	0	1	0	0	0	NA
MT2A	protein_coding	SFG_early	Up	0	0	1	0	0	0	NA
RPS15	protein_coding	SFG_early	Up	0	0	1	0	0	0	NA
CHD5	protein_coding	SFG_early	Up	0	0	1	0	0	0	NA
ISCU	protein_coding	SFG_early	Up	0	0	1	0	0	0	NA
PFDN5	protein_coding	SFG_early	Up	0	0	1	0	0	0	NA
COX5B	protein_coding	SFG_early	Up	0	0	1	0	0	0	NA
KIAA0930	protein_coding	SFG_early	Up	0	0	1	0	0	0	NA
RPL30	protein_coding	SFG_early	Up	0	0	1	0	0	0	NA
MYL6	protein_coding	SFG_early	Up	0	0	1	0	0	0	NA
LDHB	protein_coding	SFG_early	Up	0	0	1	0	0	0	NA
ADGRB2	protein_coding	SFG_early	Up	0	0	1	0	0	0	NA
RPS12	protein_coding	SFG_early	Up	0	0	1	0	0	0	NA
POLR2F	protein_coding	SFG_early	Up	0	0	1	0	0	0	NA
RPL29	protein_coding	SFG_early	Up	0	0	1	0	0	0	NA
CLU	protein_coding	SFG_early	Up	0	0	1	0	0	0	NA
WDR82	protein_coding	SFG_early	Up	0	0	1	0	0	0	NA
APOD	protein_coding	SFG_early	Up	0	0	1	0	0	0	NA
RPL13A	protein_coding	SFG_early	Up	0	0	1	0	0	0	NA
ZNF536	protein_coding	SFG_early	Up	0	0	1	0	0	0	NA
MT3	protein_coding	SFG_early	Up	0	0	1	0	0	0	NA
GFAP	protein_coding	SFG_early	Up	0	0	1	0	0	0	NA
NDUFB2	protein_coding	SFG_early	Up	0	0	1	0	0	0	NA
B2M	protein_coding	SFG_early	Up	0	0	1	0	0	0	NA
SPARCL1	protein_coding	SFG_early	Up	0	0	1	0	0	0	NA
PRDX5	protein_coding	SFG_early	Up	0	0	1	0	0	0	NA
RPS3	protein_coding	SFG_early	Up	0	0	1	0	0	0	NA
CYCS	protein_coding	SFG_early	Up	0	0	1	0	0	0	NA
GPRC5B	protein_coding	SFG_early	Up	0	0	1	0	0	0	NA
RPL23	protein_coding	SFG_early	Up	0	0	1	0	0	0	NA
DLG4	protein_coding	SFG_early	Up	0	0	1	0	0	0	NA
HMGN3	protein_coding	SFG_early	Up	0	0	1	0	0	0	NA
UHRF2	protein_coding	SFG_early	Up	0	0	1	0	0	1	NA
RPL5	protein_coding	SFG_early	Up	0	0	1	0	0	0	NA
RPS9	protein_coding	SFG_early	Up	0	0	1	0	0	0	NA
RPS20	protein_coding	SFG_early	Up	0	0	1	0	0	0	NA
HSPA1B	protein_coding	SFG_early	Up	0	0	1	0	0	0	NA
CCP110	protein_coding	SFG_early	Up	0	0	1	0	0	0	NA
RPS4X	protein_coding	SFG_early	Up	0	0	1	0	0	0	NA
MYRF	protein_coding	SFG_early	Up	0	0	1	0	0	0	NA
PPFIA3	protein_coding	SFG_early	Up	0	0	1	0	0	0	NA
RPL8	protein_coding	SFG_early	Up	0	0	1	0	0	0	NA
RPL32	protein_coding	SFG_early	Up	0	0	1	0	0	0	NA
DCTN3	protein_coding	SFG_early	Up	0	0	1	0	0	0	NA
SCRG1	protein_coding	SFG_early	Up	0	0	1	0	0	0	NA
TTLL7	protein_coding	SFG_early	Up	0	0	1	0	0	0	NA
RPS2	protein_coding	SFG_early	Up	0	0	1	0	0	0	NA
NDUFA3	protein_coding	SFG_early	Up	0	0	1	0	0	0	NA
RPL14	protein_coding	SFG_early	Up	0	0	1	0	0	0	NA
NEFL	protein_coding	SFG_early	Up	0	0	1	0	0	0	NA
RBM33	protein_coding	SFG_early	Up	0	0	1	0	0	0	NA
ARAP2	protein_coding	SFG_early	Up	0	0	1	0	0	1	NA
SNCB	protein_coding	SFG_early	Up	0	0	1	0	0	0	NA
RPS8	protein_coding	SFG_early	Up	0	0	1	0	0	0	NA
SOX6	protein_coding	SFG_early	Up	0	0	1	0	1	0	NA
RPL18A	protein_coding	SFG_early	Up	0	0	1	0	0	0	NA
SRP14	protein_coding	SFG_early	Up	0	0	1	0	0	0	NA
HSPB1	protein_coding	SFG_early	Up	0	0	1	0	0	0	NA
RPS15A	protein_coding	SFG_early	Up	0	0	1	0	0	0	NA
AMER2	protein_coding	SFG_early	Up	0	0	1	0	0	0	NA
ATP1A2	protein_coding	SFG_early	Up	0	0	1	0	0	0	NA
KLHL24	protein_coding	SFG_early	Up	0	0	1	0	0	0	NA
PKD1	protein_coding	SFG_early	Up	0	0	1	0	0	0	NA
LSS	protein_coding	SFG_early	Up	0	0	1	0	0	0	NA
CLSTN3	protein_coding	SFG_early	Up	0	0	1	0	0	0	NA
UQCRB	protein_coding	SFG_early	Up	0	0	1	0	0	0	NA
SRRM2	protein_coding	SFG_early	Up	0	0	1	0	0	0	NA
SLIRP	protein_coding	SFG_early	Up	0	0	1	0	0	0	NA
FDFT1	protein_coding	SFG_early	Up	0	0	1	0	0	0	NA
GABARAPL2	protein_coding	SFG_early	Up	0	0	1	0	0	0	NA
RUSC1	protein_coding	SFG_early	Up	0	0	1	0	0	0	NA
SLC30A10	protein_coding	SFG_early	Up	0	0	1	0	0	0	NA
PPM1G	protein_coding	SFG_early	Up	0	0	1	0	0	0	NA
FKBP2	protein_coding	SFG_early	Up	0	0	1	0	0	0	NA
NDRG2	protein_coding	SFG_early	Up	0	0	1	0	0	0	NA
SLC9A9	protein_coding	SFG_early	Up	0	0	1	1	0	0	NA
UQCRHL	protein_coding	SFG_early	Up	0	0	1	0	0	0	NA
DDRGK1	protein_coding	SFG_early	Up	0	0	1	0	0	0	NA
LY6H	protein_coding	SFG_early	Up	0	0	1	0	0	0	NA
CLIP4	protein_coding	SFG_early	Up	0	0	1	0	0	0	NA
KANK1	protein_coding	SFG_early	Up	0	0	1	0	0	0	NA
MZT2B	protein_coding	SFG_early	Up	0	0	1	0	0	0	NA
RPL36	protein_coding	SFG_early	Up	0	0	1	0	0	0	NA
UQCR10	protein_coding	SFG_early	Up	0	0	1	0	0	0	NA
ZNF692	protein_coding	SFG_early	Up	0	0	1	0	0	0	NA
RPS21	protein_coding	SFG_early	Up	0	0	1	0	0	0	NA
PCED1A	protein_coding	SFG_early	Up	0	0	1	0	0	0	NA
UQCRFS1	protein_coding	SFG_early	Up	0	0	1	0	0	0	NA
SUMO3	protein_coding	SFG_early	Up	0	0	1	0	0	0	NA
NDUFS2	protein_coding	SFG_early	Up	0	0	1	0	0	0	NA
UQCRC2	protein_coding	SFG_early	Up	0	0	1	0	0	0	NA
CTSF	protein_coding	SFG_early	Up	0	0	1	0	0	0	NA
NDUFS7	protein_coding	SFG_early	Up	0	0	1	0	0	0	NA
PCP4	protein_coding	SFG_early	Up	0	0	1	0	0	0	NA
UTRN	protein_coding	SFG_early	Up	0	0	1	0	0	0	NA
HSPA1A	protein_coding	SFG_early	Up	0	0	1	0	0	0	NA
ADARB2	protein_coding	SFG_early	Up	0	0	1	0	0	1	NA
RPS13	protein_coding	SFG_early	Up	0	0	1	0	0	0	NA
TPT1	protein_coding	SFG_early	Up	0	0	1	0	0	0	NA
STEAP1B	protein_coding	SFG_early	Up	0	0	1	0	0	0	NA
NACA	protein_coding	SFG_early	Up	0	0	1	0	0	0	NA
ZC3H6	protein_coding	SFG_early	Up	0	0	1	0	0	0	NA
NFIA	protein_coding	SFG_early	Up	0	0	1	0	0	0	NA
RPL18	protein_coding	SFG_early	Up	0	0	1	0	0	0	NA
JTB	protein_coding	SFG_early	Up	0	0	1	0	0	0	NA
SMDT1	protein_coding	SFG_early	Up	0	0	1	0	0	0	NA
NDUFB9	protein_coding	SFG_early	Up	0	0	1	0	0	0	NA
FGF17	protein_coding	SFG_early	Up	0	0	1	0	0	1	NA
POMGNT1	protein_coding	SFG_early	Up	0	0	1	0	0	0	NA
MDH1	protein_coding	SFG_early	Up	0	0	1	0	0	0	NA
PLXNB1	protein_coding	SFG_early	Up	0	0	1	0	0	0	NA
HBB	protein_coding	SFG_early	Up	0	0	1	0	0	0	NA
TSNARE1	protein_coding	SFG_early	Up	0	0	1	0	0	0	NA
CACYBP	protein_coding	SFG_early	Up	0	0	1	0	0	0	NA
RGL2	protein_coding	SFG_early	Up	0	0	1	0	0	0	NA
RPS5	protein_coding	SFG_early	Up	0	0	1	0	0	1	NA
RAPGEF3	protein_coding	SFG_early	Up	0	0	1	0	0	0	NA
PODXL2	protein_coding	SFG_early	Up	0	0	1	0	0	0	NA
OGT	protein_coding	SFG_early	Up	0	0	1	0	0	0	NA
RPL35	protein_coding	SFG_early	Up	0	0	1	0	0	0	NA
S100B	protein_coding	SFG_early	Up	0	0	1	0	0	0	NA
CSRP1	protein_coding	SFG_early	Up	0	0	1	0	0	0	NA
RPS27	protein_coding	SFG_early	Up	0	0	1	0	0	0	NA
PGK1	protein_coding	SFG_early	Up	0	0	1	0	0	0	NA
CHCHD2	protein_coding	SFG_early	Up	0	0	1	0	0	0	NA
LAMTOR4	protein_coding	SFG_early	Up	0	0	1	0	0	0	NA
SRSF6	protein_coding	SFG_early	Up	0	0	1	0	1	0	NA
EEF1A2	protein_coding	SFG_early	Up	0	0	1	0	0	0	NA
HEPACAM	protein_coding	SFG_early	Up	0	0	1	0	0	0	NA
MRPL41	protein_coding	SFG_early	Up	0	0	1	0	0	0	NA
CST3	protein_coding	SFG_early	Up	0	0	1	0	0	0	NA
EEF1A1	protein_coding	SFG_early	Up	0	0	1	0	0	0	NA
LAMP2	protein_coding	SFG_early	Up	0	0	1	0	0	0	NA
UQCRH	protein_coding	SFG_early	Up	0	0	1	0	0	0	NA
MLLT11	protein_coding	SFG_early	Up	0	0	1	0	0	0	NA
NDUFA10	protein_coding	SFG_early	Up	0	0	1	0	0	0	NA
CPNE1	protein_coding	SFG_early	Up	0	0	1	0	0	0	NA
NDUFAB1	protein_coding	SFG_early	Up	0	0	1	0	0	0	NA
MIB1	protein_coding	SFG_early	Up	0	0	1	0	0	0	NA
AQP4	protein_coding	SFG_early	Up	0	0	1	0	0	0	NA
NCOA7	protein_coding	SFG_early	Up	0	0	1	0	0	0	NA
NEFH	protein_coding	SFG_early	Up	0	0	1	0	0	0	NA
NEFM	protein_coding	SFG_early	Up	0	0	1	0	0	0	NA
GRM3	protein_coding	SFG_early	Up	0	0	1	0	0	0	NA
ZNF704	protein_coding	SFG_early	Up	0	0	1	0	0	0	NA
SLC25A4	protein_coding	SFG_early	Up	0	0	1	0	0	0	NA
SLC25A3	protein_coding	SFG_early	Up	0	0	1	0	0	0	NA
COMMD6	protein_coding	SFG_early	Up	0	0	1	0	0	1	NA
ARHGDIG	protein_coding	SFG_early	Up	0	0	1	0	0	0	NA
NDUFV1	protein_coding	SFG_early	Up	0	0	1	0	0	0	NA
CORO6	protein_coding	SFG_early	Up	0	0	1	0	0	0	NA
AK3	protein_coding	SFG_early	Up	0	0	1	0	0	0	NA
HIP1R	protein_coding	SFG_early	Up	0	0	1	0	0	0	NA
TMEM258	protein_coding	SFG_early	Up	0	0	1	0	0	0	NA
EPB42	protein_coding	SFG_early	Up	0	0	1	0	0	0	NA
BMP2K	protein_coding	SFG_early	Up	0	0	1	1	0	1	NA
BEX1	protein_coding	SFG_early	Up	0	0	1	0	0	0	NA
PRMT2	protein_coding	SFG_early	Up	0	0	1	0	0	0	NA
FAM219B	protein_coding	SFG_early	Up	0	0	1	0	0	0	NA
SLC47A1	protein_coding	SFG_early	Up	0	0	1	0	0	0	NA
RBMS3	protein_coding	SFG_early	Up	0	0	1	0	0	0	NA
AP1G2	protein_coding	SFG_early	Up	0	0	1	0	0	0	NA
DEF8	protein_coding	SFG_early	Up	0	0	1	0	0	0	NA
SNX3	protein_coding	SFG_early	Up	0	0	1	0	0	0	NA
NME3	protein_coding	SFG_early	Up	0	0	1	0	0	0	NA
RPL12	protein_coding	SFG_early	Up	0	0	1	0	0	0	NA
BTF3	protein_coding	SFG_early	Up	0	0	1	0	0	0	NA
GSTP1	protein_coding	SFG_early	Up	0	0	1	0	0	0	NA
HSPD1	protein_coding	SFG_early	Up	0	0	1	0	0	0	NA
STAT2	protein_coding	SFG_early	Up	0	0	1	0	0	0	NA
RELL2	protein_coding	SFG_early	Up	0	0	1	0	0	0	NA
CYP46A1	protein_coding	SFG_early	Up	0	0	1	0	0	0	NA
LIFR	protein_coding	SFG_early	Up	0	0	1	0	0	0	NA
LMBRD2	protein_coding	SFG_early	Up	0	0	1	0	0	0	NA
NDUFB11	protein_coding	SFG_early	Up	0	0	1	0	0	0	NA
NDUFA8	protein_coding	SFG_early	Up	0	0	1	0	0	0	NA
SNCG	protein_coding	SFG_early	Up	0	0	1	0	0	0	NA
GGACT	protein_coding	SFG_early	Up	0	0	1	0	0	0	NA
CCT4	protein_coding	SFG_early	Up	0	0	1	0	0	0	NA
ALCAM	protein_coding	SFG_early	Up	0	0	1	0	0	0	NA
RAB30	protein_coding	SFG_early	Up	0	0	1	0	0	0	NA
NBEAL1	protein_coding	SFG_early	Up	0	0	1	0	0	0	NA
HTRA1	protein_coding	SFG_early	Up	0	0	1	0	0	0	NA
RPS11	protein_coding	SFG_early	Up	0	0	1	0	0	0	NA
CKB	protein_coding	SFG_early	Up	0	0	1	0	0	0	NA
SFPQ	protein_coding	SFG_early	Up	0	0	1	0	0	0	NA
CUTA	protein_coding	SFG_early	Up	0	0	1	0	0	0	NA
CEP290	protein_coding	SFG_early	Up	0	0	1	0	0	0	NA
PABPC1	protein_coding	SFG_early	Up	0	0	1	0	0	0	NA
HMGN1	protein_coding	SFG_early	Up	0	0	1	0	0	0	NA
RPSA	protein_coding	SFG_early	Up	0	0	1	0	0	0	NA
KRT10	protein_coding	SFG_early	Up	0	0	1	0	0	0	NA
TIAL1	protein_coding	SFG_early	Up	0	0	1	0	0	0	NA
ZNF84	protein_coding	SFG_early	Up	0	0	1	0	0	0	NA
RPLP2	protein_coding	SFG_early	Up	0	0	1	0	0	0	NA
RPS27L	protein_coding	SFG_early	Up	0	0	1	0	0	0	NA
EXOC7	protein_coding	SFG_early	Up	0	0	1	0	0	0	NA
GPAA1	protein_coding	SFG_early	Up	0	0	1	0	0	0	NA
TMTC4	protein_coding	SFG_early	Up	0	0	1	0	0	0	NA
SERP2	protein_coding	SFG_early	Up	0	0	1	0	0	0	NA
COX5A	protein_coding	SFG_early	Up	0	0	1	0	0	0	NA
TALDO1	protein_coding	SFG_early	Up	0	0	1	0	0	0	NA
GPX3	protein_coding	SFG_early	Up	0	0	1	0	0	0	NA
MDGA2	protein_coding	SFG_early	Up	0	0	1	0	0	0	NA
NDUFB7	protein_coding	SFG_early	Up	0	0	1	0	0	0	NA
REPS2	protein_coding	SFG_early	Up	0	0	1	0	0	0	NA
OLIG1	protein_coding	SFG_early	Up	0	0	1	0	0	0	NA
HNRNPA3	protein_coding	SFG_early	Up	0	0	1	0	0	0	NA
BCKDHB	protein_coding	SFG_early	Up	0	0	1	0	0	0	NA
DDX3Y	protein_coding	SFG_early	Up	0	0	1	0	0	0	NA
SGSM3	protein_coding	SFG_early	Up	0	0	1	0	0	0	NA
LENG8	protein_coding	SFG_early	Up	0	0	1	0	0	0	NA
PSMA4	protein_coding	SFG_early	Up	0	0	1	0	0	0	NA
ANAPC11	protein_coding	SFG_early	Up	0	0	1	0	0	0	NA
SLC25A5	protein_coding	SFG_early	Up	0	0	1	0	0	0	NA
NAIP	protein_coding	SFG_early	Up	0	0	1	1	0	0	NA
PCSK6	protein_coding	SFG_early	Up	0	0	1	0	0	1	NA
MRPL33	protein_coding	SFG_early	Up	0	0	1	0	0	0	NA
CCDC85B	protein_coding	SFG_early	Up	0	0	1	0	0	0	NA
COL5A3	protein_coding	SFG_early	Up	0	0	1	0	0	0	NA
COL16A1	protein_coding	SFG_early	Up	0	0	1	0	0	0	NA
CNTN2	protein_coding	SFG_early	Up	0	0	1	0	0	0	NA
WDR18	protein_coding	SFG_early	Up	0	0	1	0	0	0	NA
HNRNPA1	protein_coding	SFG_early	Up	0	0	1	0	0	0	NA
MAPK12	protein_coding	SFG_early	Up	0	0	1	0	0	0	NA
PFKM	protein_coding	SFG_early	Up	0	0	1	0	0	0	NA
STK11IP	protein_coding	SFG_early	Up	0	0	1	0	0	0	NA
MAP7D1	protein_coding	SFG_early	Up	0	0	1	0	0	0	NA
APOE	protein_coding	SFG_early	Up	0	0	1	0	0	0	NA
ANAPC16	protein_coding	SFG_early	Up	0	0	1	0	0	1	NA
USP16	protein_coding	SFG_early	Up	0	0	1	0	0	0	NA
FGFR2	protein_coding	SFG_early	Up	0	0	1	0	0	0	NA
CPE	protein_coding	SFG_early	Up	0	0	1	0	0	0	NA
SEC61G	protein_coding	SFG_early	Up	0	0	1	0	0	0	NA
NDUFA2	protein_coding	SFG_early	Up	0	0	1	0	0	0	NA
MAT2A	protein_coding	SFG_early	Up	0	0	1	0	0	0	NA
AUP1	protein_coding	SFG_early	Up	0	0	1	0	0	0	NA
PTPRZ1	protein_coding	SFG_early	Up	0	0	1	0	0	0	NA
PSMA7	protein_coding	SFG_early	Up	0	0	1	0	0	0	NA
SSBP1	protein_coding	SFG_early	Up	0	0	1	0	0	0	NA
STK36	protein_coding	SFG_early	Up	0	0	1	0	0	0	NA
ATXN7L3	protein_coding	SFG_early	Up	0	0	1	0	0	0	NA
PARK7	protein_coding	SFG_early	Up	0	0	1	0	0	0	NA
KCNC3	protein_coding	SFG_early	Up	0	0	1	0	0	0	NA
VDAC2	protein_coding	SFG_early	Up	0	0	1	0	0	0	NA
HIF3A	protein_coding	SFG_early	Up	0	0	1	0	0	0	NA
DYNLRB1	protein_coding	SFG_early	Up	0	0	1	0	0	0	NA
TPPP	protein_coding	SFG_early	Up	0	0	1	0	0	0	NA
ST7L	protein_coding	SFG_early	Up	0	0	1	0	0	0	NA
FIS1	protein_coding	SFG_early	Up	0	0	1	0	0	0	NA
XPO5	protein_coding	SFG_early	Up	0	0	1	0	0	0	NA
MAP2K7	protein_coding	SFG_early	Up	0	0	1	0	0	0	NA
NOP10	protein_coding	SFG_early	Up	0	0	1	0	0	0	NA
NDUFA12	protein_coding	SFG_early	Up	0	0	1	0	0	0	NA
SNRPD2	protein_coding	SFG_early	Up	0	0	1	0	0	0	NA
NAGK	protein_coding	SFG_early	Up	0	0	1	0	0	0	NA
FAM133B	protein_coding	SFG_early	Up	0	0	1	0	0	0	NA
CHCHD10	protein_coding	SFG_early	Up	0	0	1	0	0	0	NA
KCNT1	protein_coding	SFG_early	Up	0	0	1	0	0	0	NA
CADM3	protein_coding	SFG_early	Up	0	0	1	0	0	0	NA
HDDC2	protein_coding	SFG_early	Up	0	0	1	0	0	0	NA
RNF208	protein_coding	SFG_early	Up	0	0	1	0	0	0	NA
C12orf57	protein_coding	SFG_early	Up	0	0	1	0	0	0	NA
HAPLN2	protein_coding	SFG_early	Up	0	0	1	0	0	0	NA
ZYG11B	protein_coding	SFG_early	Up	0	0	1	0	0	0	NA
ARHGEF25	protein_coding	SFG_early	Up	0	0	1	0	0	0	NA
ROGDI	protein_coding	SFG_early	Up	0	0	1	0	0	0	NA
HNRNPM	protein_coding	SFG_early	Up	0	0	1	0	0	0	NA
MRPL28	protein_coding	SFG_early	Up	0	0	1	0	0	0	NA
ZBTB7A	protein_coding	SFG_early	Up	0	0	1	0	0	0	NA
DYRK1B	protein_coding	SFG_early	Up	0	0	1	0	0	0	NA
LCNL1	protein_coding	SFG_early	Up	0	0	1	0	0	0	NA
ZMYM4	protein_coding	SFG_early	Up	0	0	1	0	0	0	NA
CHGB	protein_coding	SFG_early	Up	0	0	1	0	0	0	NA
DNAJA1	protein_coding	SFG_early	Up	0	0	1	0	0	0	NA
RPS17	protein_coding	SFG_early	Up	0	0	1	0	0	0	NA
ITGA7	protein_coding	SFG_early	Up	0	0	1	0	0	0	NA
RBMX	protein_coding	SFG_early	Up	0	0	1	0	0	0	NA
MRPL34	protein_coding	SFG_early	Up	0	0	1	0	0	0	NA
MAU2	protein_coding	SFG_early	Up	0	0	1	0	0	0	NA
ADAP1	protein_coding	SFG_early	Up	0	0	1	0	0	0	NA
PDE5A	protein_coding	SFG_early	Up	0	0	1	0	0	1	NA
UPP1	protein_coding	SFG_early	Up	0	0	1	0	0	0	NA
TKT	protein_coding	SFG_early	Up	0	0	1	0	0	0	NA
TMEM175	protein_coding	SFG_early	Up	0	0	1	0	0	0	NA
DDT	protein_coding	SFG_early	Up	0	0	1	0	0	0	NA
BBS2	protein_coding	SFG_early	Up	0	0	1	0	0	0	NA
MDM4	protein_coding	SFG_early	Up	0	0	1	0	0	0	NA
TMEM259	protein_coding	SFG_early	Up	0	0	1	0	0	0	NA
KANSL1L	protein_coding	SFG_early	Up	0	0	1	0	0	0	NA
NAE1	protein_coding	SFG_early	Up	0	0	1	0	0	0	NA
TSC22D4	protein_coding	SFG_early	Up	0	0	1	0	0	0	NA
GIGYF2	protein_coding	SFG_early	Up	0	0	1	0	0	0	NA
EYS	protein_coding	SFG_early	Up	0	0	1	0	0	0	NA
GOLGA3	protein_coding	SFG_early	Up	0	0	1	0	0	0	NA
ZSCAN5A	protein_coding	SFG_early	Up	0	0	1	0	0	0	NA
RSL24D1	protein_coding	SFG_early	Up	0	0	1	0	0	0	NA
RPS26	protein_coding	SFG_early	Up	0	0	1	0	0	0	NA
SLC25A40	protein_coding	SFG_early	Up	0	0	1	0	0	0	NA
PEX6	protein_coding	SFG_early	Up	0	0	1	0	0	0	NA
CHD2	protein_coding	SFG_early	Up	0	0	1	0	0	0	NA
FTCD	protein_coding	SFG_early	Up	0	0	1	0	0	0	NA
SLC6A1	protein_coding	SFG_early	Up	0	0	1	0	0	0	NA
NENF	protein_coding	SFG_early	Up	0	0	1	0	0	0	NA
NEO1	protein_coding	SFG_early	Up	0	0	1	0	0	0	NA
NAT14	protein_coding	SFG_early	Up	0	0	1	0	0	0	NA
SRRM1	protein_coding	SFG_early	Up	0	0	1	0	0	0	NA
LHFPL3	protein_coding	SFG_early	Up	0	0	1	0	0	0	NA
FXR1	protein_coding	SFG_early	Up	0	0	1	0	0	0	NA
AKAP8L	protein_coding	SFG_early	Up	0	0	1	0	0	0	NA
RPL28	protein_coding	SFG_early	Up	0	0	1	0	0	0	NA
FKBP4	protein_coding	SFG_early	Up	0	0	1	0	0	0	NA
LARP7	protein_coding	SFG_early	Up	0	0	1	0	0	0	NA
UCN	protein_coding	SFG_early	Up	0	0	1	0	0	0	NA
TTC39B	protein_coding	SFG_early	Up	0	0	1	0	0	0	NA
COX7A1	protein_coding	SFG_early	Up	0	0	1	0	0	0	NA
EZH1	protein_coding	SFG_early	Up	0	0	1	0	0	0	NA
RICTOR	protein_coding	SFG_early	Up	0	0	1	0	0	0	NA
ZNF385D	protein_coding	SFG_early	Up	0	0	1	0	0	0	NA
PRKCSH	protein_coding	SFG_early	Up	0	0	1	0	0	0	NA
RASSF4	protein_coding	SFG_early	Up	0	0	1	0	0	0	NA
TMEM222	protein_coding	SFG_early	Up	0	0	1	0	0	0	NA
PRRT1	protein_coding	SFG_early	Up	0	0	1	0	0	0	NA
KIF3C	protein_coding	SFG_early	Up	0	0	1	0	0	0	NA
PSMC5	protein_coding	SFG_early	Up	0	0	1	0	0	0	NA
NDUFAF2	protein_coding	SFG_early	Up	0	0	1	0	0	0	NA
GNB2	protein_coding	SFG_early	Up	0	0	1	0	0	0	NA
MGST1	protein_coding	SFG_early	Up	0	0	1	0	0	0	NA
FZR1	protein_coding	SFG_early	Up	0	0	1	0	0	0	NA
SRGAP1	protein_coding	SFG_early	Up	0	0	1	0	0	0	NA
HSPA5	protein_coding	SFG_early	Up	0	0	1	0	0	0	NA
EIF2B5	protein_coding	SFG_early	Up	0	0	1	0	0	0	NA
NSG1	protein_coding	SFG_early	Up	0	0	1	0	0	0	NA
DUT	protein_coding	SFG_early	Up	0	0	1	0	0	0	NA
TLE2	protein_coding	SFG_early	Up	0	0	1	0	0	0	NA
SLITRK1	protein_coding	SFG_early	Up	0	0	1	0	0	0	NA
SUPT20H	protein_coding	SFG_early	Up	0	0	1	0	0	0	NA
SDR39U1	protein_coding	SFG_early	Up	0	0	1	0	0	0	NA
GAPDH	protein_coding	SFG_early	Up	0	0	1	0	0	0	NA
BRICD5	protein_coding	SFG_early	Up	0	0	1	0	0	0	NA
COL18A1	protein_coding	SFG_early	Up	0	0	1	0	0	0	NA
DDX1	protein_coding	SFG_early	Up	0	0	1	0	0	0	NA
EGFL7	protein_coding	SFG_early	Up	0	0	1	0	0	0	NA
ATAD3A	protein_coding	SFG_early	Up	0	0	1	0	0	0	NA
GPR137C	protein_coding	SFG_early	Up	0	0	1	0	0	0	NA
RPS19BP1	protein_coding	SFG_early	Up	0	0	1	0	0	0	NA
ALDOA	protein_coding	SFG_early	Up	0	0	1	0	0	0	NA
RCOR3	protein_coding	SFG_early	Up	0	0	1	0	0	0	NA
MT1E	protein_coding	SFG_early	Up	0	0	1	0	0	0	NA
PTMA	protein_coding	SFG_early	Up	0	0	1	0	0	0	NA
PICK1	protein_coding	SFG_early	Up	0	0	1	0	0	0	NA
ATF7IP	protein_coding	SFG_early	Up	0	0	1	0	0	0	NA
SARAF	protein_coding	SFG_early	Up	0	0	1	0	0	0	NA
PSMC6	protein_coding	SFG_early	Up	0	0	1	0	0	0	NA
NOC2L	protein_coding	SFG_early	Up	0	0	1	0	0	0	NA
CYP7B1	protein_coding	SFG_early	Up	0	0	1	0	0	0	NA
USP36	protein_coding	SFG_early	Up	0	0	1	0	0	0	NA
ATM	protein_coding	SFG_early	Up	0	0	1	1	0	0	NA
PCMTD2	protein_coding	SFG_early	Up	0	0	1	0	0	0	NA
STAG2	protein_coding	SFG_early	Up	0	0	1	0	0	0	NA
ARHGEF17	protein_coding	SFG_early	Up	0	0	1	0	0	0	NA
CPTP	protein_coding	SFG_early	Up	0	0	1	0	0	0	NA
LAMTOR5	protein_coding	SFG_early	Up	0	0	1	0	0	0	NA
ATOX1	protein_coding	SFG_early	Up	0	0	1	0	0	0	NA
TBKBP1	protein_coding	SFG_early	Up	0	0	1	0	0	0	NA
BEX2	protein_coding	SFG_early	Up	0	0	1	0	0	0	NA
POLR2J	protein_coding	SFG_early	Up	0	0	1	0	0	0	NA
NPM1	protein_coding	SFG_early	Up	0	0	1	0	0	0	NA
RBM48	protein_coding	SFG_early	Up	0	0	1	0	0	0	NA
POMP	protein_coding	SFG_early	Up	0	0	1	1	0	0	NA
NR1D1	protein_coding	SFG_early	Up	0	0	1	0	0	0	NA
ZNF302	protein_coding	SFG_early	Up	0	0	1	0	0	0	NA
GUK1	protein_coding	SFG_early	Up	0	0	1	0	0	0	NA
ARL6IP4	protein_coding	SFG_early	Up	0	0	1	0	0	0	NA
PLCG1	protein_coding	SFG_early	Up	0	0	1	0	0	0	NA
SLC27A1	protein_coding	SFG_early	Up	0	0	1	0	0	0	NA
NDUFB6	protein_coding	SFG_early	Up	0	0	1	0	0	0	NA
ANKMY2	protein_coding	SFG_early	Up	0	0	1	0	0	0	NA
ZFAND2B	protein_coding	SFG_early	Up	0	0	1	0	0	0	NA
NDUFB10	protein_coding	SFG_early	Up	0	0	1	0	0	0	NA
ERP29	protein_coding	SFG_early	Up	0	0	1	0	0	0	NA
PSAP	protein_coding	SFG_early	Up	0	0	1	0	0	0	NA
TXN	protein_coding	SFG_early	Up	0	0	1	0	0	0	NA
POLR2E	protein_coding	SFG_early	Up	0	0	1	0	0	0	NA
EIF3E	protein_coding	SFG_early	Up	0	0	1	0	0	0	NA
LAMTOR1	protein_coding	SFG_early	Up	0	0	1	0	0	0	NA
CTNNA1	protein_coding	SFG_early	Up	0	0	1	0	0	0	NA
MED16	protein_coding	SFG_early	Up	0	0	1	0	0	0	NA
C11orf68	protein_coding	SFG_early	Up	0	0	1	0	0	0	NA
STPG2	protein_coding	SFG_early	Up	0	0	1	0	0	0	NA
RPS4Y1	protein_coding	SFG_early	Up	0	0	1	0	0	0	NA
HSBP1	protein_coding	SFG_early	Up	0	0	1	0	0	0	NA
QRICH2	protein_coding	SFG_early	Up	0	0	1	0	0	0	NA
PABPN1	protein_coding	SFG_early	Up	0	0	1	0	0	0	NA
MSANTD4	protein_coding	SFG_early	Up	0	0	1	0	0	0	NA
CD59	protein_coding	SFG_early	Up	0	0	1	0	0	0	NA
EIF2S2	protein_coding	SFG_early	Up	0	0	1	0	0	0	NA
RAD51B	protein_coding	SFG_early	Up	0	0	1	0	0	0	NA
RPLP0	protein_coding	SFG_early	Up	0	0	1	0	0	0	NA
RBM39	protein_coding	SFG_early	Up	0	0	1	0	0	0	NA
HDAC6	protein_coding	SFG_early	Up	0	0	1	0	0	0	NA
SSR4	protein_coding	SFG_early	Up	0	0	1	0	0	0	NA
PINK1	protein_coding	SFG_early	Up	0	0	1	0	0	0	NA
EML2	protein_coding	SFG_early	Up	0	0	1	0	0	0	NA
NDUFAF6	protein_coding	SFG_early	Up	0	0	1	0	1	0	NA
VPS28	protein_coding	SFG_early	Up	0	0	1	0	0	0	NA
CCT7	protein_coding	SFG_early	Up	0	0	1	0	0	0	NA
PGD	protein_coding	SFG_early	Up	0	0	1	0	0	0	NA
SLC24A3	protein_coding	SFG_early	Up	0	0	1	0	0	0	NA
PSMB1	protein_coding	SFG_early	Up	0	0	1	0	0	0	NA
MYL6B	protein_coding	SFG_early	Up	0	0	1	0	0	0	NA
TMEM63C	protein_coding	SFG_early	Up	0	0	1	0	0	0	NA
PIDD1	protein_coding	SFG_early	Up	0	0	1	0	0	0	NA
TOP2B	protein_coding	SFG_early	Up	0	0	1	0	0	0	NA
CHGA	protein_coding	SFG_early	Up	0	0	1	0	0	0	NA
AMBRA1	protein_coding	SFG_early	Up	0	0	1	0	0	0	NA
QTRT1	protein_coding	SFG_early	Up	0	0	1	0	0	0	NA
PAFAH1B2	protein_coding	SFG_early	Up	0	0	1	0	0	0	NA
HLTF	protein_coding	SFG_early	Up	0	0	1	0	0	0	NA
PLEKHA1	protein_coding	SFG_early	Up	0	0	1	0	0	0	NA
ABHD10	protein_coding	SFG_early	Up	0	0	1	0	0	0	NA
TPP1	protein_coding	SFG_early	Up	0	0	1	0	0	0	NA
ASPDH	protein_coding	SFG_early	Up	0	0	1	0	0	0	NA
ZGLP1	protein_coding	SFG_early	Up	0	0	1	0	0	0	NA
RAB11B	protein_coding	SFG_early	Up	0	0	1	0	0	0	NA
MICALL2	protein_coding	SFG_early	Up	0	0	1	0	0	0	NA
EIF1B	protein_coding	SFG_early	Up	0	0	1	0	0	0	NA
CAPNS1	protein_coding	SFG_early	Up	0	0	1	0	0	0	NA
RPA1	protein_coding	SFG_early	Up	0	0	1	0	0	0	NA
RFC1	protein_coding	SFG_early	Up	0	0	1	0	0	0	NA
BCAN	protein_coding	SFG_early	Up	0	0	1	0	0	0	NA
EEF1D	protein_coding	SFG_early	Up	0	0	1	0	0	0	NA
NARF	protein_coding	SFG_early	Up	0	0	1	0	0	0	NA
REEP2	protein_coding	SFG_early	Up	0	0	1	0	0	0	NA
PCBP4	protein_coding	SFG_early	Up	0	0	1	0	0	0	NA
DNAJC7	protein_coding	SFG_early	Up	0	0	1	0	0	0	NA
SPCS1	protein_coding	SFG_early	Up	0	0	1	0	0	0	NA
DNAJC9	protein_coding	SFG_early	Up	0	0	1	0	0	0	NA
CELSR3	protein_coding	SFG_early	Up	0	0	1	0	0	0	NA
SLC35E3	protein_coding	SFG_early	Up	0	0	1	0	0	0	NA
TM2D1	protein_coding	SFG_early	Up	0	0	1	0	0	0	NA
AHNAK2	protein_coding	SFG_early	Up	0	0	1	0	0	0	NA
SPRN	protein_coding	SFG_early	Up	0	0	1	0	0	0	NA
XRRA1	protein_coding	SFG_early	Up	0	0	1	0	0	0	NA
HSP90AB1	protein_coding	SFG_early	Up	0	0	1	0	0	0	NA
GOLGA8A	protein_coding	SFG_early	Up	0	0	1	0	0	0	NA
SUMO1	protein_coding	SFG_early	Up	0	0	1	0	0	0	NA
ITGAV	protein_coding	SFG_early	Up	0	0	1	0	0	0	NA
TRIM37	protein_coding	SFG_early	Up	0	0	1	0	0	0	NA
RPL27A	protein_coding	SFG_early	Up	0	0	1	0	0	0	NA
PMPCB	protein_coding	SFG_early	Up	0	0	1	0	0	0	NA
CHORDC1	protein_coding	SFG_early	Up	0	0	1	0	0	0	NA
C1orf122	protein_coding	SFG_early	Up	0	0	1	0	0	0	NA
RANGAP1	protein_coding	SFG_early	Up	0	0	1	0	0	0	NA
GAA	protein_coding	SFG_early	Up	0	0	1	0	0	0	NA
CCDC25	protein_coding	SFG_early	Up	0	0	1	0	0	0	NA
SCG5	protein_coding	SFG_early	Up	0	0	1	0	0	0	NA
UROS	protein_coding	SFG_early	Up	0	0	1	0	0	0	NA
CPOX	protein_coding	SFG_early	Up	0	0	1	0	0	0	NA
ATP6V1F	protein_coding	SFG_early	Up	0	0	1	0	0	0	NA
VPS29	protein_coding	SFG_early	Up	0	0	1	0	0	0	NA
EXTL2	protein_coding	SFG_early	Up	0	0	1	0	0	0	NA
SUPT16H	protein_coding	SFG_early	Up	0	0	1	0	0	0	NA
POLG	protein_coding	SFG_early	Up	0	0	1	0	0	0	NA
MKRN1	protein_coding	SFG_early	Up	0	0	1	0	0	0	NA
L2HGDH	protein_coding	SFG_early	Up	0	0	1	0	0	0	NA
CCNC	protein_coding	SFG_early	Up	0	0	1	0	0	0	NA
LTN1	protein_coding	SFG_early	Up	0	0	1	0	0	0	NA
UBAP1L	protein_coding	SFG_early	Up	0	0	1	0	0	0	NA
PFN1	protein_coding	SFG_early	Up	0	0	1	0	0	0	NA
PALLD	protein_coding	SFG_early	Up	0	0	1	0	0	0	NA
NR1D2	protein_coding	SFG_early	Up	0	0	1	0	0	0	NA
TUBE1	protein_coding	SFG_early	Up	0	0	1	0	0	0	NA
COX19	protein_coding	SFG_early	Up	0	0	1	0	0	0	NA
PDSS2	protein_coding	SFG_early	Up	0	0	1	1	0	0	NA
CD163L1	protein_coding	SFG_early	Up	0	0	1	0	0	0	NA
CTSA	protein_coding	SFG_early	Up	0	0	1	0	0	0	NA
NISCH	protein_coding	SFG_early	Up	0	0	1	0	0	0	NA
PCCB	protein_coding	SFG_early	Up	0	0	1	0	0	0	NA
RNPEPL1	protein_coding	SFG_early	Up	0	0	1	0	0	0	NA
PSMD7	protein_coding	SFG_early	Up	0	0	1	0	0	0	NA
STX4	protein_coding	SFG_early	Up	0	0	1	0	0	0	NA
MAGEH1	protein_coding	SFG_early	Up	0	0	1	0	0	0	NA
CCT6A	protein_coding	SFG_early	Up	0	0	1	0	0	0	NA
RCN2	protein_coding	SFG_early	Up	0	0	1	0	0	0	NA
SSNA1	protein_coding	SFG_early	Up	0	0	1	0	0	0	NA
DCTN6	protein_coding	SFG_early	Up	0	0	1	0	0	0	NA
FLT3	protein_coding	SFG_early	Up	0	0	1	0	0	0	NA
RPS24	protein_coding	SFG_early	Up	0	0	1	0	0	0	NA
ZNHIT1	protein_coding	SFG_early	Up	0	0	1	0	0	0	NA
SSU72	protein_coding	SFG_early	Up	0	0	1	0	0	0	NA
CAMLG	protein_coding	SFG_early	Up	0	0	1	0	0	0	NA
AURKAIP1	protein_coding	SFG_early	Up	0	0	1	0	0	0	NA
SPPL2B	protein_coding	SFG_early	Up	0	0	1	0	0	0	NA
SLF2	protein_coding	SFG_early	Up	0	0	1	0	0	0	NA
MZT2A	protein_coding	SFG_early	Up	0	0	1	0	0	0	NA
TRPM2	protein_coding	SFG_early	Up	0	0	1	0	0	0	NA
ATP1A1	protein_coding	SFG_early	Up	0	0	1	0	0	0	NA
CALCOCO1	protein_coding	SFG_early	Up	0	0	1	0	0	0	NA
SLC1A3	protein_coding	SFG_early	Up	0	0	1	0	0	0	NA
BHLHE41	protein_coding	SFG_early	Up	0	0	1	0	0	0	NA
RPL37	protein_coding	SFG_early	Up	0	0	1	0	0	0	NA
EIF3A	protein_coding	SFG_early	Up	0	0	1	0	0	0	NA
B3GALT2	protein_coding	SFG_early	Up	0	0	1	0	0	0	NA
PIN1	protein_coding	SFG_early	Up	0	0	1	0	0	0	NA
ROBO1	protein_coding	SFG_early	Up	0	0	1	0	0	0	NA
RPS6KL1	protein_coding	SFG_early	Up	0	0	1	0	0	0	NA
PPIE	protein_coding	SFG_early	Up	0	0	1	0	0	0	NA
POLR2L	protein_coding	SFG_early	Up	0	0	1	0	0	0	NA
DROSHA	protein_coding	SFG_early	Up	0	0	1	0	0	0	NA
CYSTM1	protein_coding	SFG_early	Up	0	0	1	0	0	0	NA
CYB5R3	protein_coding	SFG_early	Up	0	0	1	0	0	0	NA
CCT8	protein_coding	SFG_early	Up	0	0	1	0	0	0	NA
TIMM17A	protein_coding	SFG_early	Up	0	0	1	0	0	0	NA
PSMB3	protein_coding	SFG_early	Up	0	0	1	0	0	0	NA
CD81	protein_coding	SFG_early	Up	0	0	1	0	0	0	NA
COX7A2L	protein_coding	SFG_early	Up	0	0	1	0	0	0	NA
PPP1R12C	protein_coding	SFG_early	Up	0	0	1	0	0	0	NA
ZNF483	protein_coding	SFG_early	Up	0	0	1	0	0	0	NA
MAN2C1	protein_coding	SFG_early	Up	0	0	1	0	0	0	NA
MRPL1	protein_coding	SFG_early	Up	0	0	1	0	0	0	NA
UBA52	protein_coding	SFG_early	Up	0	0	1	0	0	0	NA
ADD3	protein_coding	SFG_early	Up	0	0	1	0	0	0	NA
DENND1B	protein_coding	SFG_early	Up	0	0	1	0	0	0	NA
CHD8	protein_coding	SFG_early	Up	0	0	1	0	0	0	NA
CCNI	protein_coding	SFG_early	Up	0	0	1	0	0	0	NA
WDR41	protein_coding	SFG_early	Up	0	0	1	0	0	0	NA
SPEG	protein_coding	SFG_early	Up	0	0	1	0	0	0	NA
HAPLN4	protein_coding	SFG_early	Up	0	0	1	0	0	0	NA
ORMDL1	protein_coding	SFG_early	Up	0	0	1	0	0	0	NA
RBM22	protein_coding	SFG_early	Up	0	0	1	0	0	0	NA
GRINA	protein_coding	SFG_early	Up	0	0	1	0	0	0	NA
LSM7	protein_coding	SFG_early	Up	0	0	1	0	0	0	NA
SUCLG1	protein_coding	SFG_early	Up	0	0	1	0	0	0	NA
NDUFS3	protein_coding	SFG_early	Up	0	0	1	0	0	0	NA
SNRPB2	protein_coding	SFG_early	Up	0	0	1	0	0	0	NA
CISD1	protein_coding	SFG_early	Up	0	0	1	0	0	0	NA
ACTR1A	protein_coding	SFG_early	Up	0	0	1	0	0	0	NA
TNPO2	protein_coding	SFG_early	Up	0	0	1	0	0	0	NA
DPH6	protein_coding	SFG_early	Up	0	0	1	0	0	0	NA
TBCB	protein_coding	SFG_early	Up	0	0	1	0	0	0	NA
MYH14	protein_coding	SFG_early	Up	0	0	1	0	0	0	NA
DNMT1	protein_coding	SFG_early	Up	0	0	1	0	0	0	NA
MOAP1	protein_coding	SFG_early	Up	0	0	1	0	0	0	NA
SNX14	protein_coding	SFG_early	Up	0	0	1	0	0	0	NA
FBXL4	protein_coding	SFG_early	Up	0	0	1	0	0	0	NA
MED21	protein_coding	SFG_early	Up	0	0	1	0	0	0	NA
KLHL5	protein_coding	SFG_early	Up	0	0	1	0	0	0	NA
GAMT	protein_coding	SFG_early	Up	0	0	1	0	0	0	NA
CDK5RAP1	protein_coding	SFG_early	Up	0	0	1	0	0	0	NA
CREBZF	protein_coding	SFG_early	Up	0	0	1	0	0	0	NA
VTI1B	protein_coding	SFG_early	Up	0	0	1	0	0	0	NA
IDH3B	protein_coding	SFG_early	Up	0	0	1	0	0	0	NA
RANBP1	protein_coding	SFG_early	Up	0	0	1	0	0	0	NA
ACADM	protein_coding	SFG_early	Up	0	0	1	0	0	0	NA
NDUFS6	protein_coding	SFG_early	Up	0	0	1	0	0	0	NA
NDUFA6	protein_coding	SFG_early	Up	0	0	1	0	0	0	NA
AGGF1	protein_coding	SFG_early	Up	0	0	1	0	0	0	NA
AKAP1	protein_coding	SFG_early	Up	0	0	1	0	0	0	NA
TMEM120A	protein_coding	SFG_early	Up	0	0	1	0	0	0	NA
PEX1	protein_coding	SFG_early	Up	0	0	1	0	0	0	NA
CERS5	protein_coding	SFG_early	Up	0	0	1	0	0	0	NA
PPP2R2A	protein_coding	SFG_early	Up	0	0	1	0	0	0	NA
TMEM160	protein_coding	SFG_early	Up	0	0	1	0	0	0	NA
SV2A	protein_coding	SFG_early	Up	0	0	1	0	0	0	NA
P4HA1	protein_coding	SFG_early	Up	0	0	1	0	0	0	NA
UBE2Z	protein_coding	SFG_early	Up	0	0	1	0	0	0	NA
EIF1	protein_coding	SFG_early	Up	0	0	1	0	0	1	NA
CDK5RAP2	protein_coding	SFG_early	Up	0	0	1	0	0	0	NA
SCNN1D	protein_coding	SFG_early	Up	0	0	1	0	0	0	NA
SDCBP	protein_coding	SFG_early	Up	0	0	1	0	0	0	NA
MICAL1	protein_coding	SFG_early	Up	0	0	1	0	0	0	NA
FXYD1	protein_coding	SFG_early	Up	0	0	1	0	0	0	NA
TADA3	protein_coding	SFG_early	Up	0	0	1	0	0	0	NA
TYW3	protein_coding	SFG_early	Up	0	0	1	0	0	0	NA
LMO3	protein_coding	SFG_early	Up	0	0	1	0	0	0	NA
PTGES3	protein_coding	SFG_early	Up	0	0	1	0	0	0	NA
KLC1	protein_coding	SFG_early	Up	0	0	1	0	0	0	NA
GAS2L1	protein_coding	SFG_early	Up	0	0	1	0	0	0	NA
GPX1	protein_coding	SFG_early	Up	0	0	1	0	0	0	NA
LUC7L	protein_coding	SFG_early	Up	0	0	1	0	0	0	NA
CDC40	protein_coding	SFG_early	Up	0	0	1	0	0	0	NA
NCL	protein_coding	SFG_early	Up	0	0	1	0	0	0	NA
USP2	protein_coding	SFG_early	Up	0	0	1	0	0	0	NA
ETFB	protein_coding	SFG_early	Up	0	0	1	0	0	0	NA
DHX36	protein_coding	SFG_early	Up	0	0	1	0	0	0	NA
DAPK3	protein_coding	SFG_early	Up	0	0	1	0	0	0	NA
AZI2	protein_coding	SFG_early	Up	0	0	1	0	0	0	NA
SORL1	protein_coding	SFG_early	Up	0	0	1	0	0	0	NA
USP8	protein_coding	SFG_early	Up	0	0	1	0	0	0	NA
ABCA7	protein_coding	SFG_early	Up	0	0	1	0	0	0	NA
ATP1A3	protein_coding	SFG_early	Up	0	0	1	0	0	0	NA
LRP1	protein_coding	SFG_early	Up	0	0	1	0	0	0	NA
ANKZF1	protein_coding	SFG_early	Up	0	0	1	0	0	0	NA
COL21A1	protein_coding	SFG_early	Up	0	0	1	0	0	0	NA
NRF1	protein_coding	SFG_early	Up	0	0	1	0	0	0	NA
MECOM	protein_coding	SFG_early	Up	0	0	1	0	0	0	NA
GPC1	protein_coding	SFG_early	Up	0	0	1	0	0	0	NA
TMEM33	protein_coding	SFG_early	Up	0	0	1	0	0	0	NA
YJEFN3	protein_coding	SFG_early	Up	0	0	1	0	0	0	NA
PAIP2	protein_coding	SFG_early	Up	0	0	1	0	0	0	NA
DUS1L	protein_coding	SFG_early	Up	0	0	1	0	0	0	NA
GATM	protein_coding	SFG_early	Up	0	0	1	0	0	0	NA
VDAC3	protein_coding	SFG_early	Up	0	0	1	0	0	0	NA
NAP1L2	protein_coding	SFG_early	Up	0	0	1	0	0	0	NA
MLLT1	protein_coding	SFG_early	Up	0	0	1	0	0	0	NA
DMPK	protein_coding	SFG_early	Up	0	0	1	0	0	0	NA
TCHP	protein_coding	SFG_early	Up	0	0	1	0	0	0	NA
GAS6	protein_coding	SFG_early	Up	0	0	1	0	0	0	NA
COG2	protein_coding	SFG_early	Up	0	0	1	0	0	0	NA
LYPLA1	protein_coding	SFG_early	Up	0	0	1	0	0	0	NA
CITED2	protein_coding	SFG_early	Up	0	0	1	0	0	0	NA
MDM2	protein_coding	SFG_early	Up	0	0	1	0	0	0	NA
ASB3	protein_coding	SFG_early	Up	0	0	1	0	0	0	NA
ALKBH6	protein_coding	SFG_early	Up	0	0	1	0	0	0	NA
SLITRK5	protein_coding	SFG_early	Up	0	0	1	0	0	0	NA
NPEPL1	protein_coding	SFG_early	Up	0	0	1	0	0	0	NA
AKAP11	protein_coding	SFG_early	Up	0	0	1	0	0	0	NA
ADRM1	protein_coding	SFG_early	Up	0	0	1	0	0	0	NA
HSPA13	protein_coding	SFG_early	Up	0	0	1	0	0	0	NA
EIF3H	protein_coding	SFG_early	Up	0	0	1	0	0	0	NA
MRPL27	protein_coding	SFG_early	Up	0	0	1	0	0	0	NA
STYXL1	protein_coding	SFG_early	Up	0	0	1	0	0	0	NA
KIFAP3	protein_coding	SFG_early	Up	0	0	1	0	0	0	NA
GTF2H5	protein_coding	SFG_early	Up	0	0	1	0	0	0	NA
SNX32	protein_coding	SFG_early	Up	0	0	1	0	0	0	NA
RAN	protein_coding	SFG_early	Up	0	0	1	0	0	0	NA
SET	protein_coding	SFG_early	Up	0	0	1	0	0	0	NA
HOOK2	protein_coding	SFG_early	Up	0	0	1	0	0	0	NA
AHSA1	protein_coding	SFG_early	Up	0	0	1	0	0	0	NA
CLDN12	protein_coding	SFG_early	Up	0	0	1	0	0	0	NA
FANCL	protein_coding	SFG_early	Up	0	0	1	0	0	0	NA
RUNX1	protein_coding	SFG_early	Up	0	0	1	0	0	0	NA
HDAC3	protein_coding	SFG_early	Up	0	0	1	0	0	0	NA
SRSF2	protein_coding	SFG_early	Up	0	0	1	0	0	0	NA
MIPOL1	protein_coding	SFG_early	Up	0	0	1	0	0	0	NA
TBC1D19	protein_coding	SFG_early	Up	0	0	1	0	0	0	NA
DNAJA2	protein_coding	SFG_early	Up	0	0	1	0	0	0	NA
SRI	protein_coding	SFG_early	Up	0	0	1	0	0	0	NA
RYK	protein_coding	SFG_early	Up	0	0	0	1	0	0	NA
PROCR	protein_coding	SFG_early	Up	0	0	0	1	0	0	NA
ITPR2	protein_coding	SFG_early	Up	0	0	0	1	0	0	NA
RALA	protein_coding	SFG_early	Up	0	0	0	1	0	0	NA
DOCK8	protein_coding	SFG_early	Up	0	0	0	1	0	0	NA
TRIQK	protein_coding	SFG_early	Up	0	0	0	1	0	0	NA
MAPKAPK2	protein_coding	SFG_early	Up	0	0	0	1	0	0	NA
MS4A6A	protein_coding	SFG_early	Up	0	0	0	1	0	0	NA
RAB11FIP3	protein_coding	SFG_early	Up	0	0	0	1	0	0	NA
ARHGAP15	protein_coding	SFG_early	Up	0	0	0	1	0	0	NA
ARHGAP24	protein_coding	SFG_early	Up	0	0	0	1	0	0	NA
SRGAP2C	protein_coding	SFG_early	Up	0	0	0	1	0	0	NA
FOXN3	protein_coding	SFG_early	Up	0	0	0	1	0	0	NA
OXR1	protein_coding	SFG_early	Up	0	0	0	1	0	0	NA
SLC2A9	protein_coding	SFG_early	Up	0	0	0	1	0	0	NA
MEF2A	protein_coding	SFG_early	Up	0	0	0	1	0	0	NA
IRAK3	protein_coding	SFG_early	Up	0	0	0	1	0	0	NA
KLHDC10	protein_coding	SFG_early	Up	0	0	0	1	0	0	NA
RCSD1	protein_coding	SFG_early	Up	0	0	0	1	0	0	NA
ATP8B4	protein_coding	SFG_early	Up	0	0	0	1	0	0	NA
RNLS	protein_coding	SFG_early	Up	0	0	0	1	0	0	NA
SP3	protein_coding	SFG_early	Up	0	0	0	1	0	0	NA
MBD4	protein_coding	SFG_early	Up	0	0	0	1	0	0	NA
AUTS2	protein_coding	SFG_early	Up	0	0	0	1	0	0	NA
FARS2	protein_coding	SFG_early	Up	0	0	0	1	0	0	NA
CPED1	protein_coding	SFG_early	Up	0	0	0	1	0	0	NA
TBXAS1	protein_coding	SFG_early	Up	0	0	0	1	0	0	NA
NAV3	protein_coding	SFG_early	Up	0	0	0	1	0	0	NA
MNT	protein_coding	SFG_early	Up	0	0	0	1	0	0	NA
MED28	protein_coding	SFG_early	Up	0	0	0	1	0	0	NA
ST6GAL1	protein_coding	SFG_early	Up	0	0	0	1	0	0	NA
SP140	protein_coding	SFG_early	Up	0	0	0	1	0	0	NA
LPCAT2	protein_coding	SFG_early	Up	0	0	0	1	0	0	NA
DOCK2	protein_coding	SFG_early	Up	0	0	0	1	0	0	NA
RBM47	protein_coding	SFG_early	Up	0	0	0	1	0	0	NA
EPB41L2	protein_coding	SFG_early	Up	0	0	0	1	0	0	NA
IRAK1BP1	protein_coding	SFG_early	Up	0	0	0	1	0	0	NA
ENTPD1	protein_coding	SFG_early	Up	0	0	0	1	0	0	NA
TNS3	protein_coding	SFG_early	Up	0	0	0	1	0	0	NA
KCNMA1	protein_coding	SFG_early	Up	0	0	0	1	0	0	NA
ADAM28	protein_coding	SFG_early	Up	0	0	0	1	0	0	NA
CHST11	protein_coding	SFG_early	Up	0	0	0	1	0	0	NA
REV3L	protein_coding	SFG_early	Up	0	0	0	1	0	0	NA
TUBA1B	protein_coding	SFG_early	Up	0	0	0	1	0	0	NA
LRRK2	protein_coding	SFG_early	Up	0	0	0	1	0	0	NA
COQ4	protein_coding	SFG_early	Up	0	0	0	0	1	0	NA
NUP58	protein_coding	SFG_early	Up	0	0	0	0	1	0	NA
USP33	protein_coding	SFG_early	Up	0	0	0	0	1	0	NA
SGCE	protein_coding	SFG_early	Up	0	0	0	0	1	0	NA
ALK	protein_coding	SFG_early	Up	0	0	0	0	1	0	NA
PAPPA2	protein_coding	SFG_early	Up	0	0	0	0	1	0	NA
BCL2L14	protein_coding	SFG_early	Up	0	0	0	0	0	1	NA
CARF	protein_coding	SFG_early	Up	0	0	0	0	0	1	NA
BRD8	protein_coding	SFG_early	Up	0	0	0	0	0	1	NA
IL1RAPL1	protein_coding	SFG_early	Up	0	0	0	0	0	1	NA
CD55	protein_coding	SFG_early	Up	0	0	0	0	0	1	NA
PCDH9	protein_coding	SFG_early	Up	0	0	0	0	0	1	NA
MAP7	protein_coding	SFG_early	Up	0	0	0	0	0	1	NA
CNP	protein_coding	SFG_early	Up	0	0	0	0	0	1	NA
CADM2	protein_coding	SFG_early	Up	0	0	0	0	0	1	NA
ELMO1	protein_coding	SFG_early	Up	0	0	0	0	0	1	NA
PDE1C	protein_coding	SFG_early	Up	0	0	0	0	0	1	NA
CDKL1	protein_coding	SFG_early	Up	0	0	0	0	0	1	NA
TMTC2	protein_coding	SFG_early	Up	0	0	0	0	0	1	NA
TPP2	protein_coding	SFG_early	Up	0	0	0	0	0	1	NA
NNT	protein_coding	SFG_early	Up	0	0	0	0	0	1	NA
IFNGR1	protein_coding	SFG_early	Up	0	0	0	0	0	1	NA
PAK3	protein_coding	SFG_early	Up	0	0	0	0	0	1	NA
ORC5	protein_coding	SFG_early	Up	0	0	0	0	0	1	NA
PPP6R1	protein_coding	SFG_early	Up	0	0	0	0	0	1	NA
FANCC	protein_coding	SFG_early	Up	0	0	0	0	0	1	NA
NFKBIZ	protein_coding	SFG_early	Up	0	0	0	0	0	1	NA
PPP2R2B	protein_coding	SFG_early	Up	0	0	0	0	0	1	NA
MAN2A1	protein_coding	SFG_early	Up	0	0	0	0	0	1	NA
LAMA2	protein_coding	SFG_early	Up	0	0	0	0	0	1	NA
DYNC1I1	protein_coding	SFG_early	Up	0	0	0	0	0	1	NA
PGBD1	protein_coding	SFG_early	Up	0	0	0	0	0	1	NA
IKZF5	protein_coding	SFG_early	Up	0	0	0	0	0	1	NA
NUP43	protein_coding	SFG_early	Up	0	0	0	0	0	1	NA
IQCK	protein_coding	SFG_early	Up	0	0	0	0	0	1	NA
HHIP	protein_coding	SFG_early	Up	0	0	0	0	0	1	NA
MAGI2	protein_coding	SFG_early	Up	0	0	0	0	0	1	NA
ZNF439	protein_coding	SFG_early	Up	0	0	0	0	0	1	NA
RBMX2	protein_coding	SFG_early	Up	0	0	0	0	0	1	NA
MAP4K5	protein_coding	SFG_early	Up	0	0	0	0	0	1	NA
E4F1	protein_coding	SFG_early	Up	0	0	0	0	0	1	NA
EPB41L5	protein_coding	SFG_early	Up	0	0	0	0	0	1	NA
ZNF638	protein_coding	SFG_early	Up	0	0	0	0	0	1	NA
PTPRK	protein_coding	SFG_early	Up	0	0	0	0	0	1	NA
PRUNE2	protein_coding	SFG_early	Up	0	0	0	0	0	1	NA
ARHGAP12	protein_coding	SFG_early	Up	0	0	0	0	0	1	NA
MICU2	protein_coding	SFG_early	Up	0	0	0	0	0	1	NA
PTPRD	protein_coding	SFG_early	Up	0	0	0	0	0	1	NA
NF1	protein_coding	SFG_early	Up	0	0	0	0	0	1	NA
EDIL3	protein_coding	SFG_early	Up	0	0	0	0	0	1	NA
SYN1	protein_coding	SFG_early	Up	0	0	0	0	0	1	NA
ZNF365	protein_coding	SFG_early	Up	0	0	0	0	0	1	NA
SNX13	protein_coding	SFG_early	Up	0	0	0	0	0	1	NA
KHDRBS3	protein_coding	SFG_early	Up	0	0	0	0	0	1	NA
ABCA8	protein_coding	SFG_early	Up	0	0	0	0	0	1	NA
GPR37	protein_coding	SFG_early	Up	0	0	0	0	0	1	NA
CEP78	protein_coding	SFG_early	Up	0	0	0	0	0	1	NA
CSMD1	protein_coding	SFG_early	Up	0	0	0	0	0	1	NA
NECAB1	protein_coding	SFG_early	Up	0	0	0	0	0	1	NA
NFIB	protein_coding	SFG_early	Up	0	0	0	0	0	1	NA
MAPK8IP2	protein_coding	SFG_early	Up	0	0	0	0	0	1	NA
ARHGAP21	protein_coding	SFG_early	Up	0	0	0	0	0	1	NA
RNF144A	protein_coding	SFG_early	Up	0	0	0	0	0	1	NA
NFASC	protein_coding	SFG_early	Up	0	0	0	0	0	1	NA
CCSER1	protein_coding	SFG_early	Up	0	0	0	0	0	1	NA
CAAP1	protein_coding	SFG_early	Up	0	0	0	0	0	1	NA
PLEKHH1	protein_coding	SFG_early	Up	0	0	0	0	0	1	NA
ANK3	protein_coding	SFG_early	Up	0	0	0	0	0	1	NA
TJP1	protein_coding	SFG_early	Up	0	0	0	0	0	1	NA
SYNJ2	protein_coding	SFG_early	Up	0	0	0	0	0	1	NA
LIPA	protein_coding	SFG_early	Up	0	0	0	0	0	1	NA
AGAP1	protein_coding	SFG_early	Up	0	0	0	0	0	1	NA
INTS6	protein_coding	SFG_early	Up	0	0	0	0	0	1	NA
ZEB2	protein_coding	SFG_early	Up	0	0	0	0	0	1	NA
RBL2	protein_coding	SFG_early	Up	0	0	0	0	0	1	NA
DLG1	protein_coding	SFG_early	Up	0	0	0	0	0	1	NA
SESN1	protein_coding	SFG_early	Up	0	0	0	0	0	1	NA
PTRH2	protein_coding	SFG_early	Up	0	0	0	0	0	1	NA
NUP210L	protein_coding	SFG_early	Up	0	0	0	0	0	1	NA
PTPRJ	protein_coding	SFG_early	Up	0	0	0	0	0	1	NA
LRP2	protein_coding	SFG_early	Up	0	0	0	0	0	1	NA
NDEL1	protein_coding	SFG_early	Up	0	0	0	0	0	1	NA
ZNF706	protein_coding	SFG_early	Up	0	0	0	0	0	1	NA
DNM3	protein_coding	SFG_early	Up	0	0	0	0	0	1	NA
ADAM12	protein_coding	SFG_early	Up	0	0	0	0	0	1	NA
PTPN4	protein_coding	SFG_early	Up	0	0	0	0	0	1	NA
KLHL32	protein_coding	SFG_early	Up	0	0	0	0	0	1	NA
NKAIN2	protein_coding	SFG_early	Up	0	0	0	0	0	1	NA
ZNF565	protein_coding	SFG_early	Up	0	0	0	0	0	1	NA
SMG7	protein_coding	SFG_early	Up	0	0	0	0	0	1	NA
USP22	protein_coding	SFG_early	Up	0	0	0	0	0	1	NA
CLASP2	protein_coding	SFG_early	Up	0	0	0	0	0	1	NA
TBK1	protein_coding	SFG_early	Up	0	0	0	0	0	1	NA
SRPK2	protein_coding	SFG_early	Up	0	0	0	0	0	1	NA
GREB1L	protein_coding	SFG_early	Up	0	0	0	0	0	1	NA
MKRN3	protein_coding	SFG_early	Up	0	0	0	0	0	1	NA
TOX	protein_coding	SFG_early	Up	0	0	0	0	0	1	NA
SHC4	protein_coding	SFG_early	Up	0	0	0	0	0	1	NA
KIF6	protein_coding	SFG_early	Up	0	0	0	0	0	1	NA
ZNF562	protein_coding	SFG_early	Up	0	0	0	0	0	1	NA
RAP1B	protein_coding	SFG_early	Up	0	0	0	0	0	1	NA
TAB1	protein_coding	SFG_early	Up	0	0	0	0	0	1	NA
CHN2	protein_coding	SFG_early	Up	0	0	0	0	0	1	NA
C1QTNF3-AMACR	protein_coding	SFG_early	Up	0	0	0	0	0	1	NA
NAV1	protein_coding	SFG_early	Up	0	0	0	0	0	1	NA
SIK3	protein_coding	SFG_early	Up	0	0	0	0	0	1	NA
SNX9	protein_coding	SFG_early	Up	0	0	0	0	0	1	NA
PLXDC2	protein_coding	SFG_early	Up	0	0	0	0	0	1	NA
IRAK2	protein_coding	SFG_early	Up	0	0	0	0	0	1	NA
RABEP1	protein_coding	SFG_early	Up	0	0	0	0	0	1	NA
PTK2	protein_coding	SFG_early	Up	0	0	0	0	0	1	NA
AKAP6	protein_coding	SFG_early	Up	0	0	0	0	0	1	NA
PPFIA2	protein_coding	SFG_early	Up	0	0	0	0	0	1	NA
PSMC3	protein_coding	SFG_early	Up	0	0	0	0	0	1	NA
PTGDS	protein_coding	SFG_early	Down	1	0	0	0	0	1	0
MYO1D	protein_coding	SFG_early	Down	1	0	1	0	0	0	0
SLC1A3	protein_coding	SFG_early	Down	1	0	0	0	0	1	0
HSPA1A	protein_coding	SFG_early	Down	1	0	0	0	0	1	0
HSP90AA1	protein_coding	SFG_early	Down	1	0	0	0	0	1	0
HSPB1	protein_coding	SFG_early	Down	1	0	0	0	0	0	0
CDK11B	protein_coding	SFG_early	Down	1	0	0	0	0	0	0
BCL2L1	protein_coding	SFG_early	Down	1	0	0	0	0	0	0
PGRMC1	protein_coding	SFG_early	Down	1	0	1	0	0	0	0
DGKG	protein_coding	SFG_early	Down	1	0	0	0	0	0	0
RGCC	protein_coding	SFG_early	Down	1	0	0	0	0	0	0
EMX2	protein_coding	SFG_early	Down	1	0	0	0	0	0	0
PAMR1	protein_coding	SFG_early	Down	1	0	0	0	0	0	0
PITPNC1	protein_coding	SFG_early	Down	1	0	0	0	0	0	0
TBC1D32	protein_coding	SFG_early	Down	1	0	0	0	0	0	0
GAREM1	protein_coding	SFG_early	Down	1	0	1	0	0	0	0
FGFR3	protein_coding	SFG_early	Down	1	0	0	0	0	0	0
SDC4	protein_coding	SFG_early	Down	1	0	0	0	0	0	0
SPG7	protein_coding	SFG_early	Down	1	0	0	0	0	0	0
HSPB8	protein_coding	SFG_early	Down	1	0	0	0	0	0	0
TULP4	protein_coding	SFG_early	Down	1	0	0	0	0	0	0
TTC21A	protein_coding	SFG_early	Down	1	0	0	0	0	0	0
LRSAM1	protein_coding	SFG_early	Down	1	0	0	0	0	0	0
TUBA1A	protein_coding	SFG_early	Down	1	0	0	0	0	0	0
APOE	protein_coding	SFG_early	Down	1	0	0	0	0	0	0
ANKRD36C	protein_coding	SFG_early	Down	1	0	0	0	0	0	0
GPR37L1	protein_coding	SFG_early	Down	1	0	0	0	0	0	0
PAN3	protein_coding	SFG_early	Down	1	0	0	0	0	0	0
SUN2	protein_coding	SFG_early	Down	1	0	0	0	0	0	0
FBXL20	protein_coding	SFG_early	Down	1	0	0	0	0	0	0
GRM3	protein_coding	SFG_early	Down	1	0	0	0	0	0	0
SEL1L3	protein_coding	SFG_early	Down	1	0	0	0	0	0	0
INTS4	protein_coding	SFG_early	Down	1	0	0	0	0	0	0
WIF1	protein_coding	SFG_early	Down	1	0	0	0	0	0	0
CAMK2G	protein_coding	SFG_early	Down	1	0	0	0	0	0	0
SH3D19	protein_coding	SFG_early	Down	1	0	0	0	0	0	0
FYN	protein_coding	SFG_early	Down	1	0	0	0	0	0	0
MAPK4	protein_coding	SFG_early	Down	1	0	1	0	0	0	0
CIRBP	protein_coding	SFG_early	Down	1	0	0	0	0	1	0
LAMP1	protein_coding	SFG_early	Down	1	0	0	0	0	0	0
FKBP3	protein_coding	SFG_early	Down	1	0	0	0	0	0	0
FAM171B	protein_coding	SFG_early	Down	1	0	0	0	0	0	0
GOLGB1	protein_coding	SFG_early	Down	1	0	0	0	0	0	0
ZNF428	protein_coding	SFG_early	Down	1	0	0	0	0	0	0
DENND5A	protein_coding	SFG_early	Down	1	0	0	0	0	0	0
BSG	protein_coding	SFG_early	Down	1	0	0	0	0	1	0
TRIM9	protein_coding	SFG_early	Down	1	0	1	0	0	0	0
NKTR	protein_coding	SFG_early	Down	1	0	1	0	0	0	0
MIDN	protein_coding	SFG_early	Down	1	0	1	0	0	1	0
TENM4	protein_coding	SFG_early	Down	1	0	1	0	0	0	0
SERPINE2	protein_coding	SFG_early	Down	1	0	1	0	0	0	0
ZNFX1	protein_coding	SFG_early	Down	1	0	0	0	0	0	0
FGF14	protein_coding	SFG_early	Down	1	0	1	0	0	0	0
STMN1	protein_coding	SFG_early	Down	1	0	1	0	0	0	0
RAPGEF3	protein_coding	SFG_early	Down	1	0	0	0	0	0	0
GRIN2C	protein_coding	SFG_early	Down	1	0	0	0	0	0	0
PDE7B	protein_coding	SFG_early	Down	1	0	0	0	0	0	0
CYFIP2	protein_coding	SFG_early	Down	1	0	0	0	0	0	0
GPC1	protein_coding	SFG_early	Down	1	0	0	0	0	0	0
PPP2R2A	protein_coding	SFG_early	Down	1	0	0	0	0	0	0
CABLES1	protein_coding	SFG_early	Down	1	0	0	0	0	0	0
CMYA5	protein_coding	SFG_early	Down	1	0	0	0	0	0	0
FLRT2	protein_coding	SFG_early	Down	1	0	1	0	0	0	0
RB1CC1	protein_coding	SFG_early	Down	1	0	0	0	0	0	0
KCND2	protein_coding	SFG_early	Down	1	0	1	0	0	0	0
OSBPL6	protein_coding	SFG_early	Down	1	0	1	0	0	0	0
DNM3	protein_coding	SFG_early	Down	1	0	1	0	0	0	0
HES4	protein_coding	SFG_early	Down	1	0	0	0	0	0	0
TMEM108	protein_coding	SFG_early	Down	1	0	1	0	0	0	0
CLIP2	protein_coding	SFG_early	Down	1	0	0	0	0	0	0
NR4A1	protein_coding	SFG_early	Down	1	0	1	0	0	0	0
ZNRF3	protein_coding	SFG_early	Down	1	0	1	0	0	0	0
SOX9	protein_coding	SFG_early	Down	1	0	0	0	0	0	0
HTRA1	protein_coding	SFG_early	Down	1	0	0	0	0	0	0
LENG8	protein_coding	SFG_early	Down	1	0	0	0	0	0	0
KNDC1	protein_coding	SFG_early	Down	1	0	1	0	0	0	0
GABRA2	protein_coding	SFG_early	Down	1	0	1	0	0	0	0
SLC8A1	protein_coding	SFG_early	Down	1	0	0	0	0	0	0
GLUD1	protein_coding	SFG_early	Down	1	0	0	0	0	0	0
FAM184A	protein_coding	SFG_early	Down	1	0	0	0	0	0	0
LIMCH1	protein_coding	SFG_early	Down	1	0	1	0	0	0	0
RPS9	protein_coding	SFG_early	Down	1	0	0	0	0	0	0
XPR1	protein_coding	SFG_early	Down	1	0	0	0	0	0	0
ATP10B	protein_coding	SFG_early	Down	1	0	0	0	0	0	0
SAT1	protein_coding	SFG_early	Down	1	1	0	0	0	0	0
HSPA4	protein_coding	SFG_early	Down	1	0	0	0	0	0	0
RHOB	protein_coding	SFG_early	Down	1	0	0	0	0	0	0
DLGAP1	protein_coding	SFG_early	Down	1	0	1	0	0	0	0
CCDC88A	protein_coding	SFG_early	Down	1	0	0	0	0	0	0
SIRPA	protein_coding	SFG_early	Down	1	0	0	0	0	0	0
USP32	protein_coding	SFG_early	Down	1	0	1	0	0	0	0
IGF1R	protein_coding	SFG_early	Down	1	0	1	0	0	0	0
CSDC2	protein_coding	SFG_early	Down	1	0	0	0	0	0	0
MPHOSPH9	protein_coding	SFG_early	Down	1	0	0	0	0	0	0
SORBS3	protein_coding	SFG_early	Down	1	0	0	0	0	0	0
PPP2CB	protein_coding	SFG_early	Down	1	0	0	0	0	0	0
CELF2	protein_coding	SFG_early	Down	1	0	1	0	0	0	0
GPRC5B	protein_coding	SFG_early	Down	1	0	0	0	0	0	0
ADAMTS17	protein_coding	SFG_early	Down	1	0	0	1	0	0	0
APCDD1	protein_coding	SFG_early	Down	1	0	0	0	0	0	0
LDB2	protein_coding	SFG_early	Down	1	0	1	0	0	0	0
PSAP	protein_coding	SFG_early	Down	1	0	0	0	0	0	0
CCAR1	protein_coding	SFG_early	Down	1	0	0	0	0	0	0
IL1RAPL1	protein_coding	SFG_early	Down	1	0	1	0	0	0	0
CHKA	protein_coding	SFG_early	Down	1	0	1	0	0	0	0
CERS5	protein_coding	SFG_early	Down	1	0	0	0	0	0	0
ZMAT1	protein_coding	SFG_early	Down	1	0	0	0	0	0	0
OAF	protein_coding	SFG_early	Down	1	0	0	0	0	0	0
DPY19L3	protein_coding	SFG_early	Down	1	0	0	0	0	0	0
BRINP1	protein_coding	SFG_early	Down	1	0	1	0	0	0	0
PHIP	protein_coding	SFG_early	Down	1	0	0	0	0	0	0
TRA2A	protein_coding	SFG_early	Down	1	0	0	0	0	0	0
PAQR8	protein_coding	SFG_early	Down	1	0	0	0	0	0	0
FAM13B	protein_coding	SFG_early	Down	1	0	1	0	0	0	0
ADGRG1	protein_coding	SFG_early	Down	1	0	0	0	0	0	0
KCNIP1	protein_coding	SFG_early	Down	1	0	0	0	0	0	0
NDRG2	protein_coding	SFG_early	Down	1	0	0	0	0	1	0
LARP4B	protein_coding	SFG_early	Down	1	0	0	0	0	0	0
LMNA	protein_coding	SFG_early	Down	1	0	0	0	0	0	0
ZSWIM6	protein_coding	SFG_early	Down	1	0	1	0	0	1	0
PTPN9	protein_coding	SFG_early	Down	1	0	1	0	0	0	0
RAB34	protein_coding	SFG_early	Down	1	0	0	0	0	0	0
DGKD	protein_coding	SFG_early	Down	1	0	0	0	0	0	0
RHPN2	protein_coding	SFG_early	Down	1	0	0	0	0	0	0
DAG1	protein_coding	SFG_early	Down	1	0	0	0	0	0	0
ITGA7	protein_coding	SFG_early	Down	1	0	0	0	0	0	0
PRNP	protein_coding	SFG_early	Down	1	0	0	0	0	1	0
LRRC7	protein_coding	SFG_early	Down	1	0	1	0	0	0	0
SFPQ	protein_coding	SFG_early	Down	1	0	0	0	0	0	0
PRDX6	protein_coding	SFG_early	Down	1	0	0	0	0	0	0
C6orf62	protein_coding	SFG_early	Down	1	0	0	0	0	1	0
WNT7B	protein_coding	SFG_early	Down	1	0	0	0	0	0	0
MBD5	protein_coding	SFG_early	Down	1	0	1	0	0	0	0
ATXN1	protein_coding	SFG_early	Down	0	0	1	0	0	0	1
FCHSD2	protein_coding	SFG_early	Down	0	0	0	0	0	0	1
DOC2A	protein_coding	SFG_early	Down	0	1	1	0	0	0	0
HDAC3	protein_coding	SFG_early	Down	0	1	0	0	0	0	0
ACVR1	protein_coding	SFG_early	Down	0	1	0	0	0	0	0
PIP4K2C	protein_coding	SFG_early	Down	0	1	0	0	0	0	0
MLLT1	protein_coding	SFG_early	Down	0	1	0	0	0	0	0
RPL18	protein_coding	SFG_early	Down	0	1	0	0	0	0	0
NLGN3	protein_coding	SFG_early	Down	0	1	1	0	0	0	0
EEF2	protein_coding	SFG_early	Down	0	1	0	0	0	0	0
MYO6	protein_coding	SFG_early	Down	0	1	0	0	0	0	0
RPN1	protein_coding	SFG_early	Down	0	1	0	0	0	0	0
TMA7	protein_coding	SFG_early	Down	0	1	0	1	0	0	0
PCNP	protein_coding	SFG_early	Down	0	1	0	0	0	0	0
COX7A2L	protein_coding	SFG_early	Down	0	1	0	0	0	1	0
GRINA	protein_coding	SFG_early	Down	0	1	0	0	0	0	0
CSRNP2	protein_coding	SFG_early	Down	0	1	0	0	0	0	0
PTK2	protein_coding	SFG_early	Down	0	1	0	0	0	0	0
DTD1	protein_coding	SFG_early	Down	0	1	0	0	0	0	0
APLP1	protein_coding	SFG_early	Down	0	1	1	0	0	1	0
UQCR10	protein_coding	SFG_early	Down	0	1	0	0	0	0	0
LAMC1	protein_coding	SFG_early	Down	0	1	0	0	0	0	0
CSNK1A1	protein_coding	SFG_early	Down	0	1	1	0	0	0	0
USP36	protein_coding	SFG_early	Down	0	1	0	0	0	0	0
PIBF1	protein_coding	SFG_early	Down	0	1	0	0	0	0	0
ARC	protein_coding	SFG_early	Down	0	1	1	0	0	0	0
FOS	protein_coding	SFG_early	Down	0	1	1	0	0	0	0
CCNT2	protein_coding	SFG_early	Down	0	1	0	0	0	0	0
HSD17B12	protein_coding	SFG_early	Down	0	1	1	0	0	0	0
SETD2	protein_coding	SFG_early	Down	0	1	0	0	0	0	0
MAP1LC3A	protein_coding	SFG_early	Down	0	1	0	0	0	0	0
EGR1	protein_coding	SFG_early	Down	0	1	1	0	0	1	0
GAP43	protein_coding	SFG_early	Down	0	1	0	0	0	0	0
ME1	protein_coding	SFG_early	Down	0	1	0	0	0	0	0
VEZT	protein_coding	SFG_early	Down	0	1	1	0	0	0	0
NPTXR	protein_coding	SFG_early	Down	0	1	1	0	0	0	0
BLCAP	protein_coding	SFG_early	Down	0	1	0	0	0	0	0
TRPC5	protein_coding	SFG_early	Down	0	1	0	0	0	0	0
KIF5A	protein_coding	SFG_early	Down	0	1	0	0	0	0	0
MTSS1	protein_coding	SFG_early	Down	0	1	0	0	0	0	0
ARGLU1	protein_coding	SFG_early	Down	0	1	0	0	0	0	0
ARL4C	protein_coding	SFG_early	Down	0	1	0	0	0	0	0
ATP1A3	protein_coding	SFG_early	Down	0	1	0	0	0	0	0
LRFN5	protein_coding	SFG_early	Down	0	1	1	0	0	0	0
PARD3B	protein_coding	SFG_early	Down	0	1	0	0	0	0	0
SIK3	protein_coding	SFG_early	Down	0	1	1	0	0	0	0
STXBP6	protein_coding	SFG_early	Down	0	1	0	0	0	0	0
KCNIP4	protein_coding	SFG_early	Down	0	0	1	0	0	0	0
PHACTR1	protein_coding	SFG_early	Down	0	0	1	0	0	0	0
IQCJ-SCHIP1	protein_coding	SFG_early	Down	0	0	1	0	0	0	0
STXBP5L	protein_coding	SFG_early	Down	0	0	1	0	0	0	0
CAMK1D	protein_coding	SFG_early	Down	0	0	1	0	0	0	0
RGS7	protein_coding	SFG_early	Down	0	0	1	0	0	0	0
NPAS4	protein_coding	SFG_early	Down	0	0	1	0	0	0	0
RBFOX1	protein_coding	SFG_early	Down	0	0	1	0	0	0	0
AGBL4	protein_coding	SFG_early	Down	0	0	1	0	0	0	0
HS6ST3	protein_coding	SFG_early	Down	0	0	1	0	0	0	0
ANKS1B	protein_coding	SFG_early	Down	0	0	1	0	0	0	0
ASIC2	protein_coding	SFG_early	Down	0	0	1	0	0	0	0
CACNA1B	protein_coding	SFG_early	Down	0	0	1	0	0	0	0
OPCML	protein_coding	SFG_early	Down	0	0	1	0	0	0	0
PLCB1	protein_coding	SFG_early	Down	0	0	1	0	0	0	0
SNTB2	protein_coding	SFG_early	Down	0	0	1	0	0	0	0
CACNA1A	protein_coding	SFG_early	Down	0	0	1	0	0	0	0
ENC1	protein_coding	SFG_early	Down	0	0	1	0	0	0	0
KCNQ5	protein_coding	SFG_early	Down	0	0	1	0	0	0	0
HOMER1	protein_coding	SFG_early	Down	0	0	1	0	0	1	0
TENM2	protein_coding	SFG_early	Down	0	0	1	0	0	0	0
PRKCB	protein_coding	SFG_early	Down	0	0	1	0	0	0	0
SYN2	protein_coding	SFG_early	Down	0	0	1	0	0	0	0
ARPP19	protein_coding	SFG_early	Down	0	0	1	0	0	0	0
EGR4	protein_coding	SFG_early	Down	0	0	1	0	0	0	0
SHANK2	protein_coding	SFG_early	Down	0	0	1	0	0	0	0
FSTL4	protein_coding	SFG_early	Down	0	0	1	0	0	0	0
PTPRO	protein_coding	SFG_early	Down	0	0	1	0	0	0	0
GRM7	protein_coding	SFG_early	Down	0	0	1	0	0	0	0
FOSB	protein_coding	SFG_early	Down	0	0	1	0	0	0	0
CACNA1C	protein_coding	SFG_early	Down	0	0	1	0	0	0	0
CACNG3	protein_coding	SFG_early	Down	0	0	1	0	0	0	0
TMEM178B	protein_coding	SFG_early	Down	0	0	1	0	0	0	0
DPP6	protein_coding	SFG_early	Down	0	0	1	0	0	0	0
PDE4D	protein_coding	SFG_early	Down	0	0	1	0	0	0	0
NRG3	protein_coding	SFG_early	Down	0	0	1	0	0	0	0
GRIN2A	protein_coding	SFG_early	Down	0	0	1	0	0	0	0
CACNB2	protein_coding	SFG_early	Down	0	0	1	0	0	0	0
PRKAR1B	protein_coding	SFG_early	Down	0	0	1	0	0	0	0
NRXN3	protein_coding	SFG_early	Down	0	0	1	0	0	0	0
PTPRD	protein_coding	SFG_early	Down	0	0	1	0	0	0	0
R3HDM1	protein_coding	SFG_early	Down	0	0	1	0	0	0	0
RGS6	protein_coding	SFG_early	Down	0	0	1	0	0	0	0
NPTX2	protein_coding	SFG_early	Down	0	0	1	0	0	0	0
PDE4DIP	protein_coding	SFG_early	Down	0	0	1	0	0	0	0
NTRK2	protein_coding	SFG_early	Down	0	0	1	0	0	0	0
SYN3	protein_coding	SFG_early	Down	0	0	1	0	0	0	0
TMSB10	protein_coding	SFG_early	Down	0	0	1	0	0	0	0
LINGO2	protein_coding	SFG_early	Down	0	0	1	0	0	0	0
FRMD4A	protein_coding	SFG_early	Down	0	0	1	1	0	0	0
KCNH1	protein_coding	SFG_early	Down	0	0	1	0	0	0	0
PTGS2	protein_coding	SFG_early	Down	0	0	1	0	0	0	0
PTK2B	protein_coding	SFG_early	Down	0	0	1	0	0	0	0
RTN4RL1	protein_coding	SFG_early	Down	0	0	1	0	0	0	0
SORBS2	protein_coding	SFG_early	Down	0	0	1	0	0	0	0
NRXN2	protein_coding	SFG_early	Down	0	0	1	0	0	0	0
OXR1	protein_coding	SFG_early	Down	0	0	1	0	0	0	0
KHDRBS2	protein_coding	SFG_early	Down	0	0	1	0	0	0	0
HS3ST2	protein_coding	SFG_early	Down	0	0	1	0	0	0	0
NEDD4L	protein_coding	SFG_early	Down	0	0	1	0	0	1	0
ADGRB3	protein_coding	SFG_early	Down	0	0	1	0	0	0	0
JUNB	protein_coding	SFG_early	Down	0	0	1	0	0	0	0
PDZD2	protein_coding	SFG_early	Down	0	0	1	0	0	0	0
TMEM132D	protein_coding	SFG_early	Down	0	0	1	0	0	0	0
GABBR2	protein_coding	SFG_early	Down	0	0	1	0	0	0	0
CMIP	protein_coding	SFG_early	Down	0	0	1	0	0	0	0
KHDRBS3	protein_coding	SFG_early	Down	0	0	1	0	0	0	0
DUSP6	protein_coding	SFG_early	Down	0	0	1	0	0	0	0
SV2B	protein_coding	SFG_early	Down	0	0	1	0	0	0	0
CHRM3	protein_coding	SFG_early	Down	0	0	1	0	0	0	0
RAB40C	protein_coding	SFG_early	Down	0	0	1	0	0	0	0
DCLK1	protein_coding	SFG_early	Down	0	0	1	0	0	0	0
TET3	protein_coding	SFG_early	Down	0	0	1	0	0	0	0
PCDH7	protein_coding	SFG_early	Down	0	0	1	0	0	0	0
TMEM144	protein_coding	SFG_early	Down	0	0	1	0	0	0	0
KCNMA1	protein_coding	SFG_early	Down	0	0	1	0	0	0	0
DGKZ	protein_coding	SFG_early	Down	0	0	1	0	0	0	0
FRMPD4	protein_coding	SFG_early	Down	0	0	1	0	0	0	0
BAIAP2	protein_coding	SFG_early	Down	0	0	1	0	0	1	0
VSTM2B	protein_coding	SFG_early	Down	0	0	1	0	0	0	0
EIF5B	protein_coding	SFG_early	Down	0	0	1	0	0	0	0
MMP17	protein_coding	SFG_early	Down	0	0	1	0	0	0	0
DLG2	protein_coding	SFG_early	Down	0	0	1	0	0	0	0
ANKRD33B	protein_coding	SFG_early	Down	0	0	1	0	0	0	0
ATP2B2	protein_coding	SFG_early	Down	0	0	1	0	0	0	0
PRKCE	protein_coding	SFG_early	Down	0	0	1	0	0	0	0
PLXNA4	protein_coding	SFG_early	Down	0	0	1	0	0	0	0
CELF5	protein_coding	SFG_early	Down	0	0	1	0	0	0	0
GRIA3	protein_coding	SFG_early	Down	0	0	1	0	0	0	0
RAB11FIP3	protein_coding	SFG_early	Down	0	0	1	0	0	0	0
MEF2C	protein_coding	SFG_early	Down	0	0	1	1	0	0	0
CNKSR2	protein_coding	SFG_early	Down	0	0	1	0	0	0	0
BDNF	protein_coding	SFG_early	Down	0	0	1	0	0	0	0
KALRN	protein_coding	SFG_early	Down	0	0	1	0	0	0	0
ARHGAP26	protein_coding	SFG_early	Down	0	0	1	0	0	0	0
UNC5D	protein_coding	SFG_early	Down	0	0	1	0	0	0	0
EPHA4	protein_coding	SFG_early	Down	0	0	1	0	0	0	0
FBXW7	protein_coding	SFG_early	Down	0	0	1	0	0	0	0
SLC35F3	protein_coding	SFG_early	Down	0	0	1	0	0	0	0
KCNQ3	protein_coding	SFG_early	Down	0	0	1	0	0	0	0
GRIN2B	protein_coding	SFG_early	Down	0	0	1	0	0	0	0
SLC2A13	protein_coding	SFG_early	Down	0	0	1	0	0	0	0
PRKCA	protein_coding	SFG_early	Down	0	0	1	0	0	0	0
TCERG1L	protein_coding	SFG_early	Down	0	0	1	0	0	0	0
RIMS2	protein_coding	SFG_early	Down	0	0	1	0	0	0	0
INHBA	protein_coding	SFG_early	Down	0	0	1	0	0	0	0
PPFIA2	protein_coding	SFG_early	Down	0	0	1	0	0	0	0
TNR	protein_coding	SFG_early	Down	0	0	1	0	0	0	0
TSHZ2	protein_coding	SFG_early	Down	0	0	1	0	0	0	0
PRR16	protein_coding	SFG_early	Down	0	0	1	0	0	0	0
CELF1	protein_coding	SFG_early	Down	0	0	1	0	0	0	0
KIRREL3	protein_coding	SFG_early	Down	0	0	1	0	0	0	0
SNTG1	protein_coding	SFG_early	Down	0	0	1	0	0	0	0
MAST3	protein_coding	SFG_early	Down	0	0	1	0	0	0	0
NWD2	protein_coding	SFG_early	Down	0	0	1	0	0	0	0
SDC3	protein_coding	SFG_early	Down	0	0	1	0	1	0	0
CNTN5	protein_coding	SFG_early	Down	0	0	1	0	0	0	0
HNRNPL	protein_coding	SFG_early	Down	0	0	1	0	0	0	0
CAMK2N1	protein_coding	SFG_early	Down	0	0	1	0	0	1	0
C1orf115	protein_coding	SFG_early	Down	0	0	1	0	0	0	0
CBLN2	protein_coding	SFG_early	Down	0	0	1	0	0	0	0
HCN1	protein_coding	SFG_early	Down	0	0	1	0	0	0	0
THRB	protein_coding	SFG_early	Down	0	0	1	0	0	0	0
PHLPP1	protein_coding	SFG_early	Down	0	0	1	0	0	0	0
GDI1	protein_coding	SFG_early	Down	0	0	1	0	0	1	0
SSBP3	protein_coding	SFG_early	Down	0	0	1	0	0	0	0
RHBDD2	protein_coding	SFG_early	Down	0	0	1	0	0	1	0
DGKB	protein_coding	SFG_early	Down	0	0	1	0	0	0	0
CDK5R1	protein_coding	SFG_early	Down	0	0	1	0	0	0	0
ZFYVE28	protein_coding	SFG_early	Down	0	0	1	0	0	0	0
XYLT1	protein_coding	SFG_early	Down	0	0	1	0	0	0	0
ESYT2	protein_coding	SFG_early	Down	0	0	1	0	0	0	0
ST8SIA5	protein_coding	SFG_early	Down	0	0	1	0	0	0	0
RIMBP2	protein_coding	SFG_early	Down	0	0	1	0	0	0	0
AHI1	protein_coding	SFG_early	Down	0	0	1	0	0	0	0
IGSF9B	protein_coding	SFG_early	Down	0	0	1	0	0	0	0
PCSK2	protein_coding	SFG_early	Down	0	0	1	0	0	0	0
GABRG3	protein_coding	SFG_early	Down	0	0	1	0	0	0	0
SV2C	protein_coding	SFG_early	Down	0	0	1	0	0	0	0
PRKAG2	protein_coding	SFG_early	Down	0	0	1	0	0	0	0
CPEB4	protein_coding	SFG_early	Down	0	0	1	0	0	0	0
MOBP	protein_coding	SFG_early	Down	0	0	1	0	0	1	0
RGL1	protein_coding	SFG_early	Down	0	0	1	0	0	0	0
CACNB4	protein_coding	SFG_early	Down	0	0	1	0	0	0	0
CBARP	protein_coding	SFG_early	Down	0	0	1	0	0	0	0
PRMT8	protein_coding	SFG_early	Down	0	0	1	0	0	0	0
PDE10A	protein_coding	SFG_early	Down	0	0	1	0	0	0	0
DGKI	protein_coding	SFG_early	Down	0	0	1	0	0	0	0
OSBP2	protein_coding	SFG_early	Down	0	0	1	0	0	0	0
TESC	protein_coding	SFG_early	Down	0	0	1	0	0	0	0
SYNDIG1	protein_coding	SFG_early	Down	0	0	1	0	0	0	0
TANC2	protein_coding	SFG_early	Down	0	0	1	0	0	0	0
TESPA1	protein_coding	SFG_early	Down	0	0	1	0	0	0	0
RIMS1	protein_coding	SFG_early	Down	0	0	1	0	0	0	0
MAP2	protein_coding	SFG_early	Down	0	0	1	0	0	0	0
ANKRD11	protein_coding	SFG_early	Down	0	0	1	0	0	0	0
PRICKLE1	protein_coding	SFG_early	Down	0	0	1	0	0	0	0
OLFM1	protein_coding	SFG_early	Down	0	0	1	0	0	0	0
SLC7A5	protein_coding	SFG_early	Down	0	0	1	0	0	0	0
BRINP2	protein_coding	SFG_early	Down	0	0	1	0	0	0	0
SORCS3	protein_coding	SFG_early	Down	0	0	1	0	0	0	0
KCND3	protein_coding	SFG_early	Down	0	0	1	0	0	0	0
PAM	protein_coding	SFG_early	Down	0	0	1	0	0	0	0
MAPK1	protein_coding	SFG_early	Down	0	0	1	0	0	0	0
EXT1	protein_coding	SFG_early	Down	0	0	1	0	0	0	0
MAMLD1	protein_coding	SFG_early	Down	0	0	1	0	0	0	0
GABRB3	protein_coding	SFG_early	Down	0	0	1	0	0	0	0
KCTD16	protein_coding	SFG_early	Down	0	0	1	0	0	0	0
ATP8B1	protein_coding	SFG_early	Down	0	0	1	0	0	0	0
NCDN	protein_coding	SFG_early	Down	0	0	1	0	0	0	0
PLD3	protein_coding	SFG_early	Down	0	0	1	0	0	0	0
PTPRG	protein_coding	SFG_early	Down	0	0	1	0	0	0	0
NRCAM	protein_coding	SFG_early	Down	0	0	1	0	0	0	0
USP54	protein_coding	SFG_early	Down	0	0	1	0	0	0	0
ERC2	protein_coding	SFG_early	Down	0	0	1	0	0	0	0
SYT7	protein_coding	SFG_early	Down	0	0	1	0	0	0	0
CUX2	protein_coding	SFG_early	Down	0	0	1	0	0	0	0
CELF4	protein_coding	SFG_early	Down	0	0	1	0	0	0	0
PAK3	protein_coding	SFG_early	Down	0	0	1	0	0	0	0
NTRK3	protein_coding	SFG_early	Down	0	0	1	0	0	0	0
CA10	protein_coding	SFG_early	Down	0	0	1	0	0	0	0
DAB1	protein_coding	SFG_early	Down	0	0	1	0	0	0	0
KIF26B	protein_coding	SFG_early	Down	0	0	1	1	0	0	0
PER1	protein_coding	SFG_early	Down	0	0	1	0	0	0	0
HRH1	protein_coding	SFG_early	Down	0	0	1	0	0	0	0
ARNT2	protein_coding	SFG_early	Down	0	0	1	0	0	0	0
GPR158	protein_coding	SFG_early	Down	0	0	1	0	0	0	0
CSMD3	protein_coding	SFG_early	Down	0	0	1	0	0	0	0
ACTN4	protein_coding	SFG_early	Down	0	0	1	0	0	1	0
KLHL2	protein_coding	SFG_early	Down	0	0	1	0	0	0	0
GRIA4	protein_coding	SFG_early	Down	0	0	1	0	0	0	0
HPCAL1	protein_coding	SFG_early	Down	0	0	1	0	0	0	0
UNC13A	protein_coding	SFG_early	Down	0	0	1	0	0	0	0
SIK2	protein_coding	SFG_early	Down	0	0	1	0	0	0	0
SRRM4	protein_coding	SFG_early	Down	0	0	1	0	0	0	0
LDLRAD4	protein_coding	SFG_early	Down	0	0	1	0	0	0	0
ZMYND8	protein_coding	SFG_early	Down	0	0	1	0	0	0	0
ST6GALNAC5	protein_coding	SFG_early	Down	0	0	1	0	0	0	0
EGR3	protein_coding	SFG_early	Down	0	0	1	0	0	0	0
ZBTB18	protein_coding	SFG_early	Down	0	0	1	0	0	0	0
RASGRF1	protein_coding	SFG_early	Down	0	0	1	0	0	0	0
MSRA	protein_coding	SFG_early	Down	0	0	1	0	0	0	0
DSCAM	protein_coding	SFG_early	Down	0	0	1	0	0	0	0
LZTS1	protein_coding	SFG_early	Down	0	0	1	0	0	0	0
BASP1	protein_coding	SFG_early	Down	0	0	1	0	0	0	0
GAS7	protein_coding	SFG_early	Down	0	0	1	0	0	0	0
SLAIN1	protein_coding	SFG_early	Down	0	0	1	0	0	0	0
CPNE5	protein_coding	SFG_early	Down	0	0	1	0	0	0	0
NPAS2	protein_coding	SFG_early	Down	0	0	1	0	0	0	0
RASAL2	protein_coding	SFG_early	Down	0	0	1	0	0	0	0
STRBP	protein_coding	SFG_early	Down	0	0	1	0	0	0	0
HECW1	protein_coding	SFG_early	Down	0	0	1	0	0	0	0
LRRC4B	protein_coding	SFG_early	Down	0	0	1	0	0	0	0
NFIX	protein_coding	SFG_early	Down	0	0	1	0	0	0	0
CEMIP	protein_coding	SFG_early	Down	0	0	1	0	0	0	0
PLCL1	protein_coding	SFG_early	Down	0	0	1	0	0	1	0
JARID2	protein_coding	SFG_early	Down	0	0	1	0	0	0	0
SYP	protein_coding	SFG_early	Down	0	0	1	0	0	0	0
SORCS1	protein_coding	SFG_early	Down	0	0	1	0	0	0	0
LRRK1	protein_coding	SFG_early	Down	0	0	1	0	0	0	0
EPS15	protein_coding	SFG_early	Down	0	0	1	0	0	0	0
AGAP3	protein_coding	SFG_early	Down	0	0	1	0	0	0	0
DCC	protein_coding	SFG_early	Down	0	0	1	0	0	0	0
TOLLIP	protein_coding	SFG_early	Down	0	0	1	0	0	0	0
CTNND2	protein_coding	SFG_early	Down	0	0	1	0	0	0	0
GALNT18	protein_coding	SFG_early	Down	0	0	1	0	0	0	0
RGS4	protein_coding	SFG_early	Down	0	0	1	0	0	1	0
JMJD1C	protein_coding	SFG_early	Down	0	0	1	0	0	0	0
SH3GL1	protein_coding	SFG_early	Down	0	0	1	0	0	0	0
ATCAY	protein_coding	SFG_early	Down	0	0	1	0	0	0	0
PTPRT	protein_coding	SFG_early	Down	0	0	1	0	0	0	0
CCDC3	protein_coding	SFG_early	Down	0	0	1	0	0	0	0
RNF150	protein_coding	SFG_early	Down	0	0	1	0	0	0	0
TIMM23B	protein_coding	SFG_early	Down	0	0	1	0	0	0	0
BAZ2B	protein_coding	SFG_early	Down	0	0	1	0	0	0	0
DLGAP3	protein_coding	SFG_early	Down	0	0	1	0	0	0	0
RBFOX3	protein_coding	SFG_early	Down	0	0	1	0	0	0	0
DMD	protein_coding	SFG_early	Down	0	0	1	0	0	0	0
NEURL1	protein_coding	SFG_early	Down	0	0	1	0	0	0	0
PIM3	protein_coding	SFG_early	Down	0	0	1	0	0	0	0
CERCAM	protein_coding	SFG_early	Down	0	0	1	0	0	1	0
MGAT5B	protein_coding	SFG_early	Down	0	0	1	0	0	0	0
NDUFB1	protein_coding	SFG_early	Down	0	0	1	0	0	0	0
MPHOSPH8	protein_coding	SFG_early	Down	0	0	1	0	0	0	0
ITPKA	protein_coding	SFG_early	Down	0	0	1	0	0	0	0
KCNB1	protein_coding	SFG_early	Down	0	0	1	0	0	0	0
CNTNAP2	protein_coding	SFG_early	Down	0	0	1	0	0	0	0
RFTN1	protein_coding	SFG_early	Down	0	0	1	0	0	0	0
MYT1L	protein_coding	SFG_early	Down	0	0	1	0	0	0	0
ARL15	protein_coding	SFG_early	Down	0	0	1	0	0	0	0
CALD1	protein_coding	SFG_early	Down	0	0	1	0	0	0	0
DDAH1	protein_coding	SFG_early	Down	0	0	1	0	0	0	0
NIN	protein_coding	SFG_early	Down	0	0	1	0	0	0	0
CACNA2D3	protein_coding	SFG_early	Down	0	0	1	0	0	0	0
MICAL3	protein_coding	SFG_early	Down	0	0	1	0	0	0	0
GPHN	protein_coding	SFG_early	Down	0	0	1	0	0	0	0
CTIF	protein_coding	SFG_early	Down	0	0	1	0	0	0	0
GRID2	protein_coding	SFG_early	Down	0	0	1	0	0	0	0
SULT4A1	protein_coding	SFG_early	Down	0	0	1	0	0	0	0
MPPED1	protein_coding	SFG_early	Down	0	0	1	0	0	0	0
POU6F2	protein_coding	SFG_early	Down	0	0	1	0	0	0	0
CDH22	protein_coding	SFG_early	Down	0	0	1	0	0	0	0
FZD3	protein_coding	SFG_early	Down	0	0	1	0	0	0	0
IL12RB2	protein_coding	SFG_early	Down	0	0	1	0	0	0	0
KCNB2	protein_coding	SFG_early	Down	0	0	1	0	0	0	0
PPP1R15A	protein_coding	SFG_early	Down	0	0	1	0	0	0	0
FGF12	protein_coding	SFG_early	Down	0	0	1	0	0	0	0
CCDC92	protein_coding	SFG_early	Down	0	0	1	0	0	0	0
PSD3	protein_coding	SFG_early	Down	0	0	1	0	0	0	0
FMN2	protein_coding	SFG_early	Down	0	0	1	0	0	0	0
VSNL1	protein_coding	SFG_early	Down	0	0	1	0	0	0	0
JPH4	protein_coding	SFG_early	Down	0	0	1	0	0	0	0
RTN4RL2	protein_coding	SFG_early	Down	0	0	1	0	0	0	0
NEUROD2	protein_coding	SFG_early	Down	0	0	1	0	0	0	0
KLF10	protein_coding	SFG_early	Down	0	0	1	0	0	0	0
CDKL5	protein_coding	SFG_early	Down	0	0	1	0	0	0	0
SGK1	protein_coding	SFG_early	Down	0	0	1	0	0	0	0
TMEM165	protein_coding	SFG_early	Down	0	0	1	0	0	0	0
GPC6	protein_coding	SFG_early	Down	0	0	1	0	0	0	0
VGLL4	protein_coding	SFG_early	Down	0	0	1	0	0	0	0
CACNG8	protein_coding	SFG_early	Down	0	0	1	0	0	0	0
ZNF804B	protein_coding	SFG_early	Down	0	0	1	0	0	0	0
FAT3	protein_coding	SFG_early	Down	0	0	1	0	0	0	0
MAPK8IP3	protein_coding	SFG_early	Down	0	0	1	0	0	0	0
SNAP91	protein_coding	SFG_early	Down	0	0	1	0	0	0	0
NOVA2	protein_coding	SFG_early	Down	0	0	1	0	0	0	0
NPTX1	protein_coding	SFG_early	Down	0	0	1	0	0	0	0
NETO1	protein_coding	SFG_early	Down	0	0	1	0	0	0	0
SBK1	protein_coding	SFG_early	Down	0	0	1	0	0	0	0
ADAMTS19	protein_coding	SFG_early	Down	0	0	1	0	0	0	0
SIPA1L1	protein_coding	SFG_early	Down	0	0	1	0	0	0	0
PALM	protein_coding	SFG_early	Down	0	0	1	0	0	0	0
ARHGEF7	protein_coding	SFG_early	Down	0	0	1	0	0	0	0
LONRF1	protein_coding	SFG_early	Down	0	0	1	0	0	0	0
ARL4D	protein_coding	SFG_early	Down	0	0	1	0	0	0	0
SHROOM3	protein_coding	SFG_early	Down	0	0	1	0	0	0	0
DLGAP2	protein_coding	SFG_early	Down	0	0	1	0	0	0	0
ROCK2	protein_coding	SFG_early	Down	0	0	1	0	0	0	0
IL1RAP	protein_coding	SFG_early	Down	0	0	1	0	0	0	0
CLIP3	protein_coding	SFG_early	Down	0	0	1	0	0	0	0
KCNN2	protein_coding	SFG_early	Down	0	0	1	0	0	0	0
GNAO1	protein_coding	SFG_early	Down	0	0	1	0	0	0	0
PDE4A	protein_coding	SFG_early	Down	0	0	1	0	0	0	0
WSB1	protein_coding	SFG_early	Down	0	0	1	0	0	0	0
ASAP1	protein_coding	SFG_early	Down	0	0	1	0	0	0	0
LRFN2	protein_coding	SFG_early	Down	0	0	1	0	0	0	0
OLFM2	protein_coding	SFG_early	Down	0	0	1	0	0	0	0
GPM6A	protein_coding	SFG_early	Down	0	0	1	0	0	0	0
ARHGEF3	protein_coding	SFG_early	Down	0	0	1	0	0	0	0
PXYLP1	protein_coding	SFG_early	Down	0	0	1	0	0	0	0
ZBTB16	protein_coding	SFG_early	Down	0	0	1	0	0	0	0
GSN	protein_coding	SFG_early	Down	0	0	1	0	0	0	0
TTC3	protein_coding	SFG_early	Down	0	0	1	0	0	0	0
ABLIM2	protein_coding	SFG_early	Down	0	0	1	0	0	0	0
RGS12	protein_coding	SFG_early	Down	0	0	1	0	0	0	0
ATG4C	protein_coding	SFG_early	Down	0	0	1	0	0	0	0
RAPGEF5	protein_coding	SFG_early	Down	0	0	1	0	0	0	0
EPHA6	protein_coding	SFG_early	Down	0	0	1	0	0	0	0
USP43	protein_coding	SFG_early	Down	0	0	1	0	0	0	0
CDC34	protein_coding	SFG_early	Down	0	0	1	0	0	1	0
DOCK3	protein_coding	SFG_early	Down	0	0	1	0	0	0	0
MYH9	protein_coding	SFG_early	Down	0	0	1	0	0	0	0
RHOBTB2	protein_coding	SFG_early	Down	0	0	1	0	0	0	0
ANKRD6	protein_coding	SFG_early	Down	0	0	1	0	0	0	0
ANO4	protein_coding	SFG_early	Down	0	0	1	0	0	0	0
AP5Z1	protein_coding	SFG_early	Down	0	0	1	0	0	0	0
ADGRL1	protein_coding	SFG_early	Down	0	0	1	0	0	0	0
UBL5	protein_coding	SFG_early	Down	0	0	1	0	0	0	0
ELAVL3	protein_coding	SFG_early	Down	0	0	1	0	0	0	0
CSRNP1	protein_coding	SFG_early	Down	0	0	1	0	0	0	0
SEC22A	protein_coding	SFG_early	Down	0	0	1	0	0	0	0
RPRD2	protein_coding	SFG_early	Down	0	0	1	0	0	0	0
SH3RF3	protein_coding	SFG_early	Down	0	0	1	0	0	0	0
LRRC4C	protein_coding	SFG_early	Down	0	0	1	0	0	0	0
MCL1	protein_coding	SFG_early	Down	0	0	1	0	0	0	0
ADGRA1	protein_coding	SFG_early	Down	0	0	1	0	0	0	0
PPM1L	protein_coding	SFG_early	Down	0	0	1	0	0	0	0
GPI	protein_coding	SFG_early	Down	0	0	1	0	0	0	0
TSPAN5	protein_coding	SFG_early	Down	0	0	1	0	0	0	0
SORBS1	protein_coding	SFG_early	Down	0	0	1	0	0	0	0
CMTM4	protein_coding	SFG_early	Down	0	0	1	0	0	0	0
ARF1	protein_coding	SFG_early	Down	0	0	1	0	0	0	0
MAPK10	protein_coding	SFG_early	Down	0	0	1	0	0	0	0
TMEM132B	protein_coding	SFG_early	Down	0	0	1	0	0	0	0
CDH18	protein_coding	SFG_early	Down	0	0	1	0	0	1	0
ACVR1B	protein_coding	SFG_early	Down	0	0	1	0	0	0	0
CACNA2D1	protein_coding	SFG_early	Down	0	0	1	0	0	0	0
TMEM38A	protein_coding	SFG_early	Down	0	0	1	0	0	0	0
APBA2	protein_coding	SFG_early	Down	0	0	1	0	0	0	0
UBE2E2	protein_coding	SFG_early	Down	0	0	1	0	0	0	0
BCL11A	protein_coding	SFG_early	Down	0	0	1	0	0	0	0
CARNS1	protein_coding	SFG_early	Down	0	0	1	0	0	1	0
TLE3	protein_coding	SFG_early	Down	0	0	1	0	0	0	0
FNIP2	protein_coding	SFG_early	Down	0	0	1	0	0	0	0
LAMB1	protein_coding	SFG_early	Down	0	0	1	0	0	0	0
ADAMTS8	protein_coding	SFG_early	Down	0	0	1	0	0	0	0
LRRFIP1	protein_coding	SFG_early	Down	0	0	1	0	0	0	0
SHISA9	protein_coding	SFG_early	Down	0	0	1	0	0	0	0
EXTL3	protein_coding	SFG_early	Down	0	0	1	0	0	0	0
TSC22D1	protein_coding	SFG_early	Down	0	0	1	0	0	0	0
ADCY9	protein_coding	SFG_early	Down	0	0	1	0	0	0	0
NLGN4Y	protein_coding	SFG_early	Down	0	0	1	0	0	0	0
TTYH3	protein_coding	SFG_early	Down	0	0	1	0	0	0	0
ZFP36L1	protein_coding	SFG_early	Down	0	0	1	0	0	0	0
ETV5	protein_coding	SFG_early	Down	0	0	1	0	0	0	0
PLPPR2	protein_coding	SFG_early	Down	0	0	1	0	0	0	0
RTF1	protein_coding	SFG_early	Down	0	0	1	0	0	0	0
AJAP1	protein_coding	SFG_early	Down	0	0	1	0	0	0	0
GALNT11	protein_coding	SFG_early	Down	0	0	1	0	0	0	0
CDH12	protein_coding	SFG_early	Down	0	0	1	0	0	0	0
CDK5R2	protein_coding	SFG_early	Down	0	0	1	0	0	0	0
VSTM2L	protein_coding	SFG_early	Down	0	0	1	0	0	0	0
OSBPL8	protein_coding	SFG_early	Down	0	0	1	0	0	0	0
SGCD	protein_coding	SFG_early	Down	0	0	1	0	0	0	0
MED12L	protein_coding	SFG_early	Down	0	0	1	0	0	0	0
PPP1R14A	protein_coding	SFG_early	Down	0	0	1	0	0	1	0
CPNE4	protein_coding	SFG_early	Down	0	0	1	0	0	0	0
CDH2	protein_coding	SFG_early	Down	0	0	1	0	0	0	0
GABRB1	protein_coding	SFG_early	Down	0	0	1	0	0	0	0
XKR6	protein_coding	SFG_early	Down	0	0	1	0	0	0	0
CHST8	protein_coding	SFG_early	Down	0	0	1	0	0	0	0
BRAF	protein_coding	SFG_early	Down	0	0	1	0	0	0	0
LONRF2	protein_coding	SFG_early	Down	0	0	1	0	0	0	0
EVL	protein_coding	SFG_early	Down	0	0	1	0	0	0	0
BSN	protein_coding	SFG_early	Down	0	0	1	0	0	0	0
VCL	protein_coding	SFG_early	Down	0	0	1	0	0	0	0
CCNYL1	protein_coding	SFG_early	Down	0	0	1	0	0	0	0
PTDSS1	protein_coding	SFG_early	Down	0	0	1	0	0	0	0
KDM4B	protein_coding	SFG_early	Down	0	0	1	0	0	0	0
VPS53	protein_coding	SFG_early	Down	0	0	1	0	0	0	0
ARL17B	protein_coding	SFG_early	Down	0	0	1	0	0	0	0
SMYD3	protein_coding	SFG_early	Down	0	0	1	0	0	0	0
CDH13	protein_coding	SFG_early	Down	0	0	1	0	0	0	0
OTUD7A	protein_coding	SFG_early	Down	0	0	1	0	0	0	0
KIZ	protein_coding	SFG_early	Down	0	0	1	0	0	0	0
RGS2	protein_coding	SFG_early	Down	0	0	1	0	0	0	0
NDFIP2	protein_coding	SFG_early	Down	0	0	1	0	0	0	0
CIT	protein_coding	SFG_early	Down	0	0	1	0	0	0	0
SPRED2	protein_coding	SFG_early	Down	0	0	1	0	0	0	0
ESF1	protein_coding	SFG_early	Down	0	0	1	0	0	0	0
PCSK7	protein_coding	SFG_early	Down	0	0	1	0	0	0	0
NIM1K	protein_coding	SFG_early	Down	0	0	1	0	0	0	0
GABRG2	protein_coding	SFG_early	Down	0	0	1	0	0	0	0
SEC24D	protein_coding	SFG_early	Down	0	0	1	0	0	0	0
GRB2	protein_coding	SFG_early	Down	0	0	1	0	0	0	0
GTF3C1	protein_coding	SFG_early	Down	0	0	1	0	0	0	0
PREX1	protein_coding	SFG_early	Down	0	0	1	0	0	0	0
PLEKHA5	protein_coding	SFG_early	Down	0	0	1	0	0	0	0
DLGAP4	protein_coding	SFG_early	Down	0	0	1	0	0	0	0
MTA3	protein_coding	SFG_early	Down	0	0	1	0	0	0	0
SMAD3	protein_coding	SFG_early	Down	0	0	1	0	0	0	0
PTPRN2	protein_coding	SFG_early	Down	0	0	1	0	0	0	0
AGAP4	protein_coding	SFG_early	Down	0	0	1	0	0	0	0
SYBU	protein_coding	SFG_early	Down	0	0	1	0	0	0	0
SKI	protein_coding	SFG_early	Down	0	0	1	0	0	0	0
PAK1	protein_coding	SFG_early	Down	0	0	1	0	0	0	0
PGBD5	protein_coding	SFG_early	Down	0	0	1	0	0	0	0
KCTD1	protein_coding	SFG_early	Down	0	0	1	0	0	0	0
RPS6KA2	protein_coding	SFG_early	Down	0	0	1	0	0	0	0
MAPT	protein_coding	SFG_early	Down	0	0	1	0	0	0	0
COL26A1	protein_coding	SFG_early	Down	0	0	1	0	0	0	0
ITPR1	protein_coding	SFG_early	Down	0	0	1	0	0	0	0
RASGRF2	protein_coding	SFG_early	Down	0	0	1	0	0	0	0
TBC1D9	protein_coding	SFG_early	Down	0	0	1	0	0	0	0
CUX1	protein_coding	SFG_early	Down	0	0	1	0	0	0	0
SLC2A3	protein_coding	SFG_early	Down	0	0	1	0	0	0	0
GPM6B	protein_coding	SFG_early	Down	0	0	1	0	0	0	0
IL34	protein_coding	SFG_early	Down	0	0	1	0	0	0	0
PPP1R12A	protein_coding	SFG_early	Down	0	0	1	0	0	0	0
ZER1	protein_coding	SFG_early	Down	0	0	1	0	0	1	0
TRIO	protein_coding	SFG_early	Down	0	0	1	0	0	0	0
CATSPER2	protein_coding	SFG_early	Down	0	0	1	0	0	0	0
ENOX1	protein_coding	SFG_early	Down	0	0	1	0	0	0	0
AGAP2	protein_coding	SFG_early	Down	0	0	1	0	0	0	0
FOXP1	protein_coding	SFG_early	Down	0	0	1	0	0	0	0
NECAB1	protein_coding	SFG_early	Down	0	0	1	0	0	0	0
HUNK	protein_coding	SFG_early	Down	0	0	1	0	0	0	0
LMO4	protein_coding	SFG_early	Down	0	0	1	0	0	0	0
SPATS2L	protein_coding	SFG_early	Down	0	0	1	0	0	0	0
RAB11FIP4	protein_coding	SFG_early	Down	0	0	1	0	0	0	0
NCAM1	protein_coding	SFG_early	Down	0	0	1	0	0	0	0
SCN3B	protein_coding	SFG_early	Down	0	0	1	0	0	0	0
FOSL2	protein_coding	SFG_early	Down	0	0	1	0	0	0	0
ERC1	protein_coding	SFG_early	Down	0	0	1	0	0	0	0
NIPAL2	protein_coding	SFG_early	Down	0	0	1	0	0	0	0
SIL1	protein_coding	SFG_early	Down	0	0	1	0	0	0	0
AFF3	protein_coding	SFG_early	Down	0	0	1	0	0	0	0
KAT2B	protein_coding	SFG_early	Down	0	0	1	0	0	0	0
IQSEC3	protein_coding	SFG_early	Down	0	0	1	0	0	0	0
FTO	protein_coding	SFG_early	Down	0	0	1	0	0	0	0
TRPS1	protein_coding	SFG_early	Down	0	0	1	0	0	0	0
CREB5	protein_coding	SFG_early	Down	0	0	1	0	0	0	0
NMNAT2	protein_coding	SFG_early	Down	0	0	1	0	0	0	0
CHRM1	protein_coding	SFG_early	Down	0	0	1	0	0	0	0
NELL1	protein_coding	SFG_early	Down	0	0	1	0	0	0	0
KPNB1	protein_coding	SFG_early	Down	0	0	1	0	0	0	0
SLC30A3	protein_coding	SFG_early	Down	0	0	1	0	0	0	0
SPNS2	protein_coding	SFG_early	Down	0	0	1	0	0	0	0
CXADR	protein_coding	SFG_early	Down	0	0	1	0	0	0	0
AK5	protein_coding	SFG_early	Down	0	0	1	0	0	0	0
HBS1L	protein_coding	SFG_early	Down	0	0	1	0	0	0	0
CTXN1	protein_coding	SFG_early	Down	0	0	1	0	0	0	0
MEF2D	protein_coding	SFG_early	Down	0	0	1	0	0	1	0
NLK	protein_coding	SFG_early	Down	0	0	1	0	0	0	0
SUSD4	protein_coding	SFG_early	Down	0	0	1	0	0	0	0
IER5L	protein_coding	SFG_early	Down	0	0	1	0	0	0	0
SLC25A25	protein_coding	SFG_early	Down	0	0	1	0	0	0	0
FMNL2	protein_coding	SFG_early	Down	0	0	1	0	0	1	0
GREM2	protein_coding	SFG_early	Down	0	0	1	0	0	0	0
MICAL2	protein_coding	SFG_early	Down	0	0	1	0	0	0	0
PDP1	protein_coding	SFG_early	Down	0	0	1	0	0	0	0
CADPS	protein_coding	SFG_early	Down	0	0	1	0	0	0	0
NAB2	protein_coding	SFG_early	Down	0	0	1	0	0	0	0
TNFRSF25	protein_coding	SFG_early	Down	0	0	1	0	0	0	0
SLC8A2	protein_coding	SFG_early	Down	0	0	1	0	0	0	0
ANKIB1	protein_coding	SFG_early	Down	0	0	1	0	0	0	0
KLHL29	protein_coding	SFG_early	Down	0	0	1	0	0	0	0
CNTN3	protein_coding	SFG_early	Down	0	0	1	0	0	0	0
PRKAR2B	protein_coding	SFG_early	Down	0	0	1	0	0	1	0
DOK5	protein_coding	SFG_early	Down	0	0	1	0	0	0	0
SEMA3B	protein_coding	SFG_early	Down	0	0	1	0	0	1	0
SPAG9	protein_coding	SFG_early	Down	0	0	1	0	0	0	0
RNF123	protein_coding	SFG_early	Down	0	0	1	0	0	0	0
ING4	protein_coding	SFG_early	Down	0	0	1	0	0	0	0
SAT2	protein_coding	SFG_early	Down	0	0	1	0	0	1	0
HDAC9	protein_coding	SFG_early	Down	0	0	1	0	0	0	0
GNAS	protein_coding	SFG_early	Down	0	0	1	0	0	0	0
NTM	protein_coding	SFG_early	Down	0	0	1	0	0	0	0
SYT5	protein_coding	SFG_early	Down	0	0	1	0	0	0	0
CLASP2	protein_coding	SFG_early	Down	0	0	1	0	0	0	0
ABR	protein_coding	SFG_early	Down	0	0	1	0	0	0	0
CES2	protein_coding	SFG_early	Down	0	0	1	0	0	0	0
TRPM7	protein_coding	SFG_early	Down	0	0	1	0	0	0	0
LRRN2	protein_coding	SFG_early	Down	0	0	1	0	0	0	0
ACTN1	protein_coding	SFG_early	Down	0	0	1	0	0	0	0
CAMKK1	protein_coding	SFG_early	Down	0	0	1	0	0	0	0
NCALD	protein_coding	SFG_early	Down	0	0	1	0	0	0	0
GRIA1	protein_coding	SFG_early	Down	0	0	1	0	0	0	0
RASGEF1C	protein_coding	SFG_early	Down	0	0	1	0	0	0	0
ST8SIA3	protein_coding	SFG_early	Down	0	0	1	0	0	0	0
MTUS2	protein_coding	SFG_early	Down	0	0	1	0	0	0	0
MEIS3	protein_coding	SFG_early	Down	0	0	1	0	0	0	0
CAPZB	protein_coding	SFG_early	Down	0	0	1	0	0	0	0
PRKCZ	protein_coding	SFG_early	Down	0	0	1	0	0	0	0
RASGRP1	protein_coding	SFG_early	Down	0	0	1	0	0	0	0
DDHD1	protein_coding	SFG_early	Down	0	0	1	0	0	0	0
SEZ6L	protein_coding	SFG_early	Down	0	0	1	0	0	0	0
PI4KA	protein_coding	SFG_early	Down	0	0	1	0	0	1	0
SLIT3	protein_coding	SFG_early	Down	0	0	1	0	0	0	0
TRAF3	protein_coding	SFG_early	Down	0	0	1	0	0	0	0
GABRA5	protein_coding	SFG_early	Down	0	0	1	0	0	0	0
KLF16	protein_coding	SFG_early	Down	0	0	1	0	0	0	0
BEND6	protein_coding	SFG_early	Down	0	0	1	0	0	0	0
AP2B1	protein_coding	SFG_early	Down	0	0	1	0	0	0	0
ADCYAP1	protein_coding	SFG_early	Down	0	0	1	0	0	0	0
MEIS2	protein_coding	SFG_early	Down	0	0	1	0	0	0	0
CALN1	protein_coding	SFG_early	Down	0	0	1	0	0	0	0
ZNF652	protein_coding	SFG_early	Down	0	0	1	0	0	0	0
NDST3	protein_coding	SFG_early	Down	0	0	1	0	0	0	0
C19orf53	protein_coding	SFG_early	Down	0	0	1	0	0	0	0
SAMD4B	protein_coding	SFG_early	Down	0	0	1	0	0	0	0
SRF	protein_coding	SFG_early	Down	0	0	1	0	0	0	0
SIPA1L3	protein_coding	SFG_early	Down	0	0	1	0	1	0	0
OSBPL1A	protein_coding	SFG_early	Down	0	0	1	0	0	0	0
LTBP4	protein_coding	SFG_early	Down	0	0	1	0	0	0	0
AHCYL2	protein_coding	SFG_early	Down	0	0	1	0	0	0	0
PPP2R2C	protein_coding	SFG_early	Down	0	0	1	0	0	0	0
CCDC82	protein_coding	SFG_early	Down	0	0	1	0	0	0	0
KIAA0513	protein_coding	SFG_early	Down	0	0	1	0	0	0	0
B4GALNT3	protein_coding	SFG_early	Down	0	0	1	0	0	0	0
GABRA1	protein_coding	SFG_early	Down	0	0	1	0	0	0	0
WASF1	protein_coding	SFG_early	Down	0	0	1	0	0	0	0
ATP8B4	protein_coding	SFG_early	Down	0	0	1	0	0	0	0
TYRO3	protein_coding	SFG_early	Down	0	0	1	0	0	0	0
MAPK6	protein_coding	SFG_early	Down	0	0	1	0	0	0	0
WNK2	protein_coding	SFG_early	Down	0	0	1	0	0	0	0
ZMAT4	protein_coding	SFG_early	Down	0	0	1	0	0	0	0
TMEM151A	protein_coding	SFG_early	Down	0	0	1	0	0	1	0
PLEKHM2	protein_coding	SFG_early	Down	0	0	1	0	0	0	0
BRF1	protein_coding	SFG_early	Down	0	0	1	0	0	0	0
LRP4	protein_coding	SFG_early	Down	0	0	1	1	0	0	0
GNAL	protein_coding	SFG_early	Down	0	0	1	0	0	0	0
ARFGEF3	protein_coding	SFG_early	Down	0	0	1	0	0	0	0
TMTC1	protein_coding	SFG_early	Down	0	0	1	0	0	0	0
FAM153A	protein_coding	SFG_early	Down	0	0	1	0	0	0	0
SMURF1	protein_coding	SFG_early	Down	0	0	1	0	0	0	0
DUSP1	protein_coding	SFG_early	Down	0	0	1	0	0	0	0
PRKACB	protein_coding	SFG_early	Down	0	0	1	0	0	0	0
FAM81A	protein_coding	SFG_early	Down	0	0	1	0	0	0	0
INPP5A	protein_coding	SFG_early	Down	0	0	1	0	0	0	0
ELMOD1	protein_coding	SFG_early	Down	0	0	1	0	0	0	0
ARHGAP10	protein_coding	SFG_early	Down	0	0	1	0	0	0	0
NTNG1	protein_coding	SFG_early	Down	0	0	1	0	0	0	0
SRCIN1	protein_coding	SFG_early	Down	0	0	1	0	0	1	0
HDX	protein_coding	SFG_early	Down	0	0	1	0	0	0	0
PBX1	protein_coding	SFG_early	Down	0	0	1	0	0	0	0
VPS54	protein_coding	SFG_early	Down	0	0	1	0	0	0	0
NLGN1	protein_coding	SFG_early	Down	0	0	1	0	0	0	0
SLC39A11	protein_coding	SFG_early	Down	0	0	1	0	0	0	0
GLS	protein_coding	SFG_early	Down	0	0	1	0	0	0	0
MAP3K3	protein_coding	SFG_early	Down	0	0	1	0	0	0	0
PPP2R2B	protein_coding	SFG_early	Down	0	0	1	0	0	0	0
NACC1	protein_coding	SFG_early	Down	0	0	1	0	0	0	0
ANKRD44	protein_coding	SFG_early	Down	0	0	1	1	0	0	0
SMPD4	protein_coding	SFG_early	Down	0	0	1	0	0	0	0
SIDT1	protein_coding	SFG_early	Down	0	0	1	0	0	0	0
SCFD1	protein_coding	SFG_early	Down	0	0	1	0	0	0	0
SERINC3	protein_coding	SFG_early	Down	0	0	1	0	0	0	0
RPS6KC1	protein_coding	SFG_early	Down	0	0	1	0	0	0	0
LUZP1	protein_coding	SFG_early	Down	0	0	1	0	0	0	0
CRY2	protein_coding	SFG_early	Down	0	0	1	0	0	0	0
STOX2	protein_coding	SFG_early	Down	0	0	1	0	0	0	0
CSAD	protein_coding	SFG_early	Down	0	0	1	0	0	0	0
APC	protein_coding	SFG_early	Down	0	0	1	0	0	0	0
VIPR1	protein_coding	SFG_early	Down	0	0	1	0	0	0	0
PKP4	protein_coding	SFG_early	Down	0	0	1	0	0	0	0
TIAM2	protein_coding	SFG_early	Down	0	0	1	0	0	0	0
TRHDE	protein_coding	SFG_early	Down	0	0	1	0	0	0	0
EML6	protein_coding	SFG_early	Down	0	0	1	0	0	0	0
ZDHHC14	protein_coding	SFG_early	Down	0	0	1	0	0	0	0
SHANK1	protein_coding	SFG_early	Down	0	0	1	0	0	0	0
PREP	protein_coding	SFG_early	Down	0	0	1	0	0	0	0
CA11	protein_coding	SFG_early	Down	0	0	1	0	0	0	0
ADGRL2	protein_coding	SFG_early	Down	0	0	1	0	0	0	0
PIP5K1C	protein_coding	SFG_early	Down	0	0	1	0	0	0	0
MAN1A1	protein_coding	SFG_early	Down	0	0	1	0	0	0	0
LRTM2	protein_coding	SFG_early	Down	0	0	1	0	0	0	0
GFPT2	protein_coding	SFG_early	Down	0	0	1	0	0	0	0
INPP1	protein_coding	SFG_early	Down	0	0	1	0	0	0	0
PRICKLE2	protein_coding	SFG_early	Down	0	0	1	0	0	0	0
FBXO21	protein_coding	SFG_early	Down	0	0	1	0	0	0	0
VPS37B	protein_coding	SFG_early	Down	0	0	1	0	0	0	0
BTBD9	protein_coding	SFG_early	Down	0	0	1	0	0	0	0
PTCHD1	protein_coding	SFG_early	Down	0	0	1	0	0	0	0
SCD	protein_coding	SFG_early	Down	0	0	1	0	0	0	0
CLIP1	protein_coding	SFG_early	Down	0	0	1	0	0	0	0
TNRC6C	protein_coding	SFG_early	Down	0	0	1	0	0	0	0
RORB	protein_coding	SFG_early	Down	0	0	1	0	0	0	0
ADGRL3	protein_coding	SFG_early	Down	0	0	1	0	0	0	0
VPS13D	protein_coding	SFG_early	Down	0	0	1	0	0	0	0
RAPGEF2	protein_coding	SFG_early	Down	0	0	1	0	0	0	0
PLEKHO1	protein_coding	SFG_early	Down	0	0	1	0	0	0	0
GNAQ	protein_coding	SFG_early	Down	0	0	1	0	0	0	0
MCF2L2	protein_coding	SFG_early	Down	0	0	1	0	0	0	0
SGPP2	protein_coding	SFG_early	Down	0	0	1	0	0	0	0
ATP13A3	protein_coding	SFG_early	Down	0	0	1	0	0	0	0
SLC6A8	protein_coding	SFG_early	Down	0	0	1	0	0	1	0
PRKRIP1	protein_coding	SFG_early	Down	0	0	1	0	0	0	0
FBXO28	protein_coding	SFG_early	Down	0	0	1	0	0	0	0
SAMD8	protein_coding	SFG_early	Down	0	0	1	0	0	0	0
RNF145	protein_coding	SFG_early	Down	0	0	1	0	0	0	0
TRIM33	protein_coding	SFG_early	Down	0	0	1	0	0	0	0
AUTS2	protein_coding	SFG_early	Down	0	0	1	0	0	0	0
PLCH2	protein_coding	SFG_early	Down	0	0	1	0	0	0	0
CHST15	protein_coding	SFG_early	Down	0	0	1	0	0	0	0
GMFB	protein_coding	SFG_early	Down	0	0	1	0	0	0	0
KIF5C	protein_coding	SFG_early	Down	0	0	1	0	0	0	0
EFNA5	protein_coding	SFG_early	Down	0	0	1	0	0	0	0
DPF1	protein_coding	SFG_early	Down	0	0	1	0	0	0	0
ST3GAL1	protein_coding	SFG_early	Down	0	0	1	0	0	0	0
IER5	protein_coding	SFG_early	Down	0	0	1	0	0	0	0
CTNNA2	protein_coding	SFG_early	Down	0	0	1	0	0	0	0
SOCS7	protein_coding	SFG_early	Down	0	0	1	0	0	0	0
BCL11B	protein_coding	SFG_early	Down	0	0	1	0	0	0	0
ATXN7L1	protein_coding	SFG_early	Down	0	0	1	0	0	0	0
GNG2	protein_coding	SFG_early	Down	0	0	1	0	0	0	0
OSBPL3	protein_coding	SFG_early	Down	0	0	1	0	0	0	0
PDK3	protein_coding	SFG_early	Down	0	0	1	0	0	0	0
REEP5	protein_coding	SFG_early	Down	0	0	1	0	0	0	0
MAL2	protein_coding	SFG_early	Down	0	0	1	0	0	0	0
APP	protein_coding	SFG_early	Down	0	0	1	0	0	0	0
CLDND1	protein_coding	SFG_early	Down	0	0	1	0	0	1	0
PACS1	protein_coding	SFG_early	Down	0	0	1	1	0	0	0
RAB28	protein_coding	SFG_early	Down	0	0	1	0	0	0	0
PER2	protein_coding	SFG_early	Down	0	0	1	0	0	0	0
PPP1R13B	protein_coding	SFG_early	Down	0	0	1	0	0	0	0
PLGLB1	protein_coding	SFG_early	Down	0	0	1	0	0	0	0
NOL4	protein_coding	SFG_early	Down	0	0	1	0	0	0	0
AGTPBP1	protein_coding	SFG_early	Down	0	0	1	0	0	0	0
RUNDC1	protein_coding	SFG_early	Down	0	0	1	0	0	0	0
FOXO3	protein_coding	SFG_early	Down	0	0	1	0	0	0	0
C14orf132	protein_coding	SFG_early	Down	0	0	1	0	0	0	0
SPRY2	protein_coding	SFG_early	Down	0	0	1	0	0	0	0
SMARCA4	protein_coding	SFG_early	Down	0	0	1	0	0	0	0
ARHGEF11	protein_coding	SFG_early	Down	0	0	1	0	0	0	0
SERTAD2	protein_coding	SFG_early	Down	0	0	1	0	0	0	0
CCNY	protein_coding	SFG_early	Down	0	0	1	0	0	0	0
HK1	protein_coding	SFG_early	Down	0	0	1	0	0	0	0
MAP2K1	protein_coding	SFG_early	Down	0	0	1	0	0	0	0
WDR11	protein_coding	SFG_early	Down	0	0	1	0	0	0	0
AMPH	protein_coding	SFG_early	Down	0	0	1	0	0	0	0
EPB41L3	protein_coding	SFG_early	Down	0	0	1	0	0	0	0
KCTD8	protein_coding	SFG_early	Down	0	0	1	0	0	0	0
HIPK2	protein_coding	SFG_early	Down	0	0	1	0	0	0	0
CYTH3	protein_coding	SFG_early	Down	0	0	1	0	0	0	0
CEP57	protein_coding	SFG_early	Down	0	0	1	0	0	0	0
PLXNA2	protein_coding	SFG_early	Down	0	0	1	0	0	0	0
SLC22A10	protein_coding	SFG_early	Down	0	0	1	0	0	0	0
MGAT3	protein_coding	SFG_early	Down	0	0	1	0	0	0	0
GADD45GIP1	protein_coding	SFG_early	Down	0	0	1	0	0	0	0
KIF1A	protein_coding	SFG_early	Down	0	0	1	0	0	0	0
SNAPC3	protein_coding	SFG_early	Down	0	0	1	0	0	0	0
TAGLN3	protein_coding	SFG_early	Down	0	0	1	0	0	0	0
DNAJB11	protein_coding	SFG_early	Down	0	0	1	0	0	0	0
SYTL2	protein_coding	SFG_early	Down	0	0	1	0	0	0	0
DNMT3A	protein_coding	SFG_early	Down	0	0	1	0	0	0	0
BMPR1A	protein_coding	SFG_early	Down	0	0	1	0	0	0	0
CAMKK2	protein_coding	SFG_early	Down	0	0	1	0	0	0	0
RAC1	protein_coding	SFG_early	Down	0	0	1	0	0	0	0
SRGAP2B	protein_coding	SFG_early	Down	0	0	1	0	0	0	0
PHC1	protein_coding	SFG_early	Down	0	0	1	0	0	0	0
TRIM2	protein_coding	SFG_early	Down	0	0	1	0	0	0	0
CHSY3	protein_coding	SFG_early	Down	0	0	1	0	0	0	0
GAB1	protein_coding	SFG_early	Down	0	0	1	0	0	0	0
AAK1	protein_coding	SFG_early	Down	0	0	1	0	0	0	0
ARHGDIA	protein_coding	SFG_early	Down	0	0	1	0	0	0	0
ACTR3B	protein_coding	SFG_early	Down	0	0	1	0	0	0	0
OGFOD1	protein_coding	SFG_early	Down	0	0	1	0	0	0	0
CYTH1	protein_coding	SFG_early	Down	0	0	1	0	0	0	0
B4GALT5	protein_coding	SFG_early	Down	0	0	1	0	0	0	0
PMS1	protein_coding	SFG_early	Down	0	0	1	0	0	0	0
SNX25	protein_coding	SFG_early	Down	0	0	1	0	0	0	0
RNF149	protein_coding	SFG_early	Down	0	0	1	0	0	0	0
C16orf87	protein_coding	SFG_early	Down	0	0	1	0	0	0	0
ADCY2	protein_coding	SFG_early	Down	0	0	1	0	0	0	0
PDZRN3	protein_coding	SFG_early	Down	0	0	1	0	0	0	0
MLH3	protein_coding	SFG_early	Down	0	0	1	0	0	0	0
KHSRP	protein_coding	SFG_early	Down	0	0	1	0	0	0	0
GSKIP	protein_coding	SFG_early	Down	0	0	1	0	0	0	0
DYNLL2	protein_coding	SFG_early	Down	0	0	1	0	0	0	0
WWC1	protein_coding	SFG_early	Down	0	0	1	0	0	0	0
SMCHD1	protein_coding	SFG_early	Down	0	0	1	0	0	0	0
PICALM	protein_coding	SFG_early	Down	0	0	1	0	0	0	0
NR3C2	protein_coding	SFG_early	Down	0	0	1	0	0	1	0
R3HDM2	protein_coding	SFG_early	Down	0	0	1	0	0	0	0
MBOAT7	protein_coding	SFG_early	Down	0	0	1	0	0	0	0
MTMR12	protein_coding	SFG_early	Down	0	0	1	0	0	0	0
AKAP13	protein_coding	SFG_early	Down	0	0	1	0	0	0	0
SFXN5	protein_coding	SFG_early	Down	0	0	1	0	0	0	0
ITPK1	protein_coding	SFG_early	Down	0	0	1	0	0	0	0
TAF6	protein_coding	SFG_early	Down	0	0	1	0	0	0	0
CCDC146	protein_coding	SFG_early	Down	0	0	1	0	0	0	0
DENND4A	protein_coding	SFG_early	Down	0	0	1	0	0	0	0
MGAT5	protein_coding	SFG_early	Down	0	0	1	0	0	0	0
SOBP	protein_coding	SFG_early	Down	0	0	1	0	0	0	0
BCR	protein_coding	SFG_early	Down	0	0	1	0	0	0	0
WDR20	protein_coding	SFG_early	Down	0	0	1	0	0	0	0
CACNG2	protein_coding	SFG_early	Down	0	0	1	0	0	0	0
APBB2	protein_coding	SFG_early	Down	0	0	1	0	0	0	0
TJP1	protein_coding	SFG_early	Down	0	0	1	0	0	0	0
SYT17	protein_coding	SFG_early	Down	0	0	1	0	0	0	0
PTPN13	protein_coding	SFG_early	Down	0	0	1	0	0	0	0
PUM3	protein_coding	SFG_early	Down	0	0	1	0	0	0	0
MTMR2	protein_coding	SFG_early	Down	0	0	1	0	0	0	0
RAP1GAP2	protein_coding	SFG_early	Down	0	0	1	0	0	0	0
PLXNC1	protein_coding	SFG_early	Down	0	0	1	0	0	0	0
HECTD2	protein_coding	SFG_early	Down	0	0	1	0	0	0	0
SIPA1L2	protein_coding	SFG_early	Down	0	0	1	0	0	0	0
ZRANB3	protein_coding	SFG_early	Down	0	0	1	0	0	0	0
GSTA4	protein_coding	SFG_early	Down	0	0	1	0	0	0	0
FAM98A	protein_coding	SFG_early	Down	0	0	1	0	0	0	0
PEA15	protein_coding	SFG_early	Down	0	0	1	0	0	0	0
RSBN1L	protein_coding	SFG_early	Down	0	0	1	0	0	0	0
ZNF544	protein_coding	SFG_early	Down	0	0	1	0	0	0	0
MPRIP	protein_coding	SFG_early	Down	0	0	1	0	0	0	0
WIPF2	protein_coding	SFG_early	Down	0	0	1	0	0	0	0
ADIPOR2	protein_coding	SFG_early	Down	0	0	1	0	0	0	0
ZXDC	protein_coding	SFG_early	Down	0	0	1	0	0	0	0
PHLDB1	protein_coding	SFG_early	Down	0	0	1	0	0	1	0
TP53I11	protein_coding	SFG_early	Down	0	0	1	0	0	0	0
ZNF146	protein_coding	SFG_early	Down	0	0	1	0	0	0	0
STXBP3	protein_coding	SFG_early	Down	0	0	1	0	0	0	0
SATB2	protein_coding	SFG_early	Down	0	0	1	0	0	0	0
KIAA1549	protein_coding	SFG_early	Down	0	0	1	0	0	0	0
PARP8	protein_coding	SFG_early	Down	0	0	1	0	0	0	0
PIANP	protein_coding	SFG_early	Down	0	0	1	0	0	0	0
TSPYL2	protein_coding	SFG_early	Down	0	0	1	0	0	0	0
PRSS3	protein_coding	SFG_early	Down	0	0	1	0	0	0	0
ST6GAL2	protein_coding	SFG_early	Down	0	0	1	0	0	0	0
AMMECR1	protein_coding	SFG_early	Down	0	0	1	0	0	0	0
FKTN	protein_coding	SFG_early	Down	0	0	1	0	0	0	0
CAMK4	protein_coding	SFG_early	Down	0	0	1	0	0	0	0
ICAM5	protein_coding	SFG_early	Down	0	0	1	0	0	0	0
AEBP2	protein_coding	SFG_early	Down	0	0	1	0	0	0	0
NDUFA5	protein_coding	SFG_early	Down	0	0	1	0	0	0	0
SPRED1	protein_coding	SFG_early	Down	0	0	1	0	0	0	0
NRDC	protein_coding	SFG_early	Down	0	0	1	0	0	0	0
GPATCH2	protein_coding	SFG_early	Down	0	0	1	0	0	0	0
NFASC	protein_coding	SFG_early	Down	0	0	1	0	0	0	0
RHBDL3	protein_coding	SFG_early	Down	0	0	1	0	0	0	0
REEP1	protein_coding	SFG_early	Down	0	0	1	0	0	0	0
MARK3	protein_coding	SFG_early	Down	0	0	1	0	0	0	0
SESTD1	protein_coding	SFG_early	Down	0	0	1	0	0	0	0
CAMTA1	protein_coding	SFG_early	Down	0	0	1	0	0	0	0
NAPG	protein_coding	SFG_early	Down	0	0	1	0	0	0	0
PHAX	protein_coding	SFG_early	Down	0	0	1	0	0	0	0
PPP6R3	protein_coding	SFG_early	Down	0	0	1	0	0	0	0
STK39	protein_coding	SFG_early	Down	0	0	1	0	0	0	0
PITPNM2	protein_coding	SFG_early	Down	0	0	1	0	0	0	0
SCAI	protein_coding	SFG_early	Down	0	0	1	0	0	0	0
UTY	protein_coding	SFG_early	Down	0	0	1	0	0	0	0
CRADD	protein_coding	SFG_early	Down	0	0	1	0	0	0	0
ERO1A	protein_coding	SFG_early	Down	0	0	1	0	0	0	0
HMGCS1	protein_coding	SFG_early	Down	0	0	1	0	0	1	0
MLIP	protein_coding	SFG_early	Down	0	0	1	0	0	0	0
DCAF5	protein_coding	SFG_early	Down	0	0	1	0	0	0	0
AGPS	protein_coding	SFG_early	Down	0	0	1	0	0	0	0
GFRA2	protein_coding	SFG_early	Down	0	0	1	0	0	0	0
CX3CL1	protein_coding	SFG_early	Down	0	0	1	0	0	0	0
SRPK2	protein_coding	SFG_early	Down	0	0	1	0	0	0	0
CTTNBP2	protein_coding	SFG_early	Down	0	0	1	0	0	0	0
SEMA4D	protein_coding	SFG_early	Down	0	0	1	0	0	0	0
PTPRR	protein_coding	SFG_early	Down	0	0	1	0	0	0	0
WIPF3	protein_coding	SFG_early	Down	0	0	1	0	0	0	0
PPM1E	protein_coding	SFG_early	Down	0	0	1	0	0	0	0
KLHDC10	protein_coding	SFG_early	Down	0	0	1	0	0	0	0
UBASH3B	protein_coding	SFG_early	Down	0	0	1	0	0	0	0
EEPD1	protein_coding	SFG_early	Down	0	0	1	0	0	0	0
USP46	protein_coding	SFG_early	Down	0	0	1	0	0	0	0
JAM3	protein_coding	SFG_early	Down	0	0	1	0	0	0	0
ABCC8	protein_coding	SFG_early	Down	0	0	1	0	0	0	0
POLK	protein_coding	SFG_early	Down	0	0	1	0	0	0	0
IQCA1	protein_coding	SFG_early	Down	0	0	1	0	0	0	0
SGIP1	protein_coding	SFG_early	Down	0	0	1	0	0	0	0
ZMAT3	protein_coding	SFG_early	Down	0	0	1	0	0	0	0
SHISA6	protein_coding	SFG_early	Down	0	0	1	0	0	0	0
SPATA2L	protein_coding	SFG_early	Down	0	0	1	0	0	0	0
MGAT4C	protein_coding	SFG_early	Down	0	0	1	0	0	0	0
NF1	protein_coding	SFG_early	Down	0	0	1	0	0	0	0
SMIM13	protein_coding	SFG_early	Down	0	0	1	0	0	1	0
HDAC4	protein_coding	SFG_early	Down	0	0	1	0	0	0	0
RNF19A	protein_coding	SFG_early	Down	0	0	1	0	0	0	0
CAMK2D	protein_coding	SFG_early	Down	0	0	1	0	0	0	0
GAK	protein_coding	SFG_early	Down	0	0	1	0	0	0	0
RHEB	protein_coding	SFG_early	Down	0	0	1	0	0	0	0
CNOT4	protein_coding	SFG_early	Down	0	0	1	0	0	0	0
SLIT1	protein_coding	SFG_early	Down	0	0	1	0	0	0	0
UBE4A	protein_coding	SFG_early	Down	0	0	1	0	0	0	0
2026-08-03	protein_coding	SFG_early	Down	0	0	1	0	0	0	0
FAM78B	protein_coding	SFG_early	Down	0	0	1	0	0	0	0
WWC2	protein_coding	SFG_early	Down	0	0	1	0	0	0	0
EI24	protein_coding	SFG_early	Down	0	0	1	0	0	0	0
GSG1L	protein_coding	SFG_early	Down	0	0	1	0	0	0	0
TCF7L2	protein_coding	SFG_early	Down	0	0	1	0	0	0	0
SPATS2	protein_coding	SFG_early	Down	0	0	1	0	0	0	0
SLC9A7	protein_coding	SFG_early	Down	0	0	1	0	0	0	0
CCDC66	protein_coding	SFG_early	Down	0	0	1	0	0	0	0
LDHA	protein_coding	SFG_early	Down	0	0	1	0	0	0	0
CRMP1	protein_coding	SFG_early	Down	0	0	1	0	0	0	0
AGPAT4	protein_coding	SFG_early	Down	0	0	1	0	0	0	0
ATP8A2	protein_coding	SFG_early	Down	0	0	1	0	0	0	0
TMEM117	protein_coding	SFG_early	Down	0	0	1	0	0	0	0
HLCS	protein_coding	SFG_early	Down	0	0	1	1	0	0	0
USP7	protein_coding	SFG_early	Down	0	0	1	0	0	0	0
ZNF398	protein_coding	SFG_early	Down	0	0	1	0	0	0	0
ZNF667	protein_coding	SFG_early	Down	0	0	1	0	0	0	0
GATAD2B	protein_coding	SFG_early	Down	0	0	1	0	0	0	0
SYNPO2	protein_coding	SFG_early	Down	0	0	1	0	0	0	0
PPIP5K2	protein_coding	SFG_early	Down	0	0	1	0	0	0	0
RRAGA	protein_coding	SFG_early	Down	0	0	1	0	0	0	0
DNAJC24	protein_coding	SFG_early	Down	0	0	1	0	0	0	0
ENPP5	protein_coding	SFG_early	Down	0	0	1	0	0	0	0
RNF24	protein_coding	SFG_early	Down	0	0	1	0	0	0	0
TTC39C	protein_coding	SFG_early	Down	0	0	1	0	0	0	0
SLC4A8	protein_coding	SFG_early	Down	0	0	1	0	0	0	0
DLG1	protein_coding	SFG_early	Down	0	0	1	0	0	0	0
CDK17	protein_coding	SFG_early	Down	0	0	1	0	0	0	0
PPP2R5C	protein_coding	SFG_early	Down	0	0	1	0	0	0	0
PTPRF	protein_coding	SFG_early	Down	0	0	1	0	0	0	0
PLXDC1	protein_coding	SFG_early	Down	0	0	1	0	0	0	0
PURA	protein_coding	SFG_early	Down	0	0	1	0	0	0	0
SLTM	protein_coding	SFG_early	Down	0	0	1	0	0	0	0
SOS2	protein_coding	SFG_early	Down	0	0	1	0	0	0	0
DAB2IP	protein_coding	SFG_early	Down	0	0	1	0	0	0	0
BTAF1	protein_coding	SFG_early	Down	0	0	1	0	0	0	0
LRRC8A	protein_coding	SFG_early	Down	0	0	1	0	0	0	0
PTPRS	protein_coding	SFG_early	Down	0	0	1	0	0	0	0
NCOA3	protein_coding	SFG_early	Down	0	0	1	0	0	0	0
MSH3	protein_coding	SFG_early	Down	0	0	1	0	0	0	0
IWS1	protein_coding	SFG_early	Down	0	0	1	0	0	0	0
[truncated: 13,895 more rows]

## Sheet: Supplementary table S5
gene_name	gene_biotype	cell_type	direction	EC_early	EC_late	PFC_late	SFG_early	SFG_late
MALAT1	lncRNA	Oligodendrocytes	Up	1	0	1	1	0
LINC00486	lncRNA	Oligodendrocytes	Up	1	0	0	0	0
NEAT1	lncRNA	Oligodendrocytes	Up	1	0	1	1	0
LINC01609	lncRNA	Oligodendrocytes	Up	1	0	0	0	0
LINC01608	lncRNA	Oligodendrocytes	Up	1	1	0	0	0
MIR4300HG	lncRNA	Oligodendrocytes	Up	1	0	0	0	0
PCDH9-AS2	lncRNA	Oligodendrocytes	Up	1	1	0	1	0
OLMALINC	lncRNA	Oligodendrocytes	Up	1	0	0	0	0
NUTM2A-AS1	lncRNA	Oligodendrocytes	Up	1	1	1	0	1
LINC00844	lncRNA	Oligodendrocytes	Up	1	1	0	1	0
DUBR	lncRNA	Oligodendrocytes	Up	1	0	0	0	0
LINC00320	lncRNA	Oligodendrocytes	Up	1	0	0	0	0
LINC00463	lncRNA	Oligodendrocytes	Up	1	0	0	0	0
LINC01099	lncRNA	Oligodendrocytes	Up	1	0	0	1	0
LINC00639	lncRNA	Oligodendrocytes	Up	1	0	0	0	0
LURAP1L-AS1	lncRNA	Oligodendrocytes	Up	1	0	0	1	0
MIR2052HG	lncRNA	Oligodendrocytes	Up	1	0	0	0	0
APTR	lncRNA	Oligodendrocytes	Up	1	0	0	0	0
OTUD6B-AS1	lncRNA	Oligodendrocytes	Up	1	0	0	0	0
PCDH9-AS1	lncRNA	Oligodendrocytes	Up	1	1	0	1	0
TBC1D3P1-DHX40P1	lncRNA	Oligodendrocytes	Up	1	1	0	1	1
ENTPD1-AS1	lncRNA	Oligodendrocytes	Up	1	0	0	0	0
ELMO1-AS1	lncRNA	Oligodendrocytes	Up	1	1	1	0	1
BDNF-AS	lncRNA	Oligodendrocytes	Up	1	1	0	0	0
ZBED3-AS1	lncRNA	Oligodendrocytes	Up	1	0	0	0	0
LIPE-AS1	lncRNA	Oligodendrocytes	Up	1	0	0	0	0
SNHG25	lncRNA	Oligodendrocytes	Up	1	0	0	0	0
ZSCAN16-AS1	lncRNA	Oligodendrocytes	Up	1	1	0	0	0
FAM13A-AS1	lncRNA	Oligodendrocytes	Up	1	0	0	0	0
GABPB1-AS1	lncRNA	Oligodendrocytes	Up	1	1	0	0	0
ZFAS1	lncRNA	Oligodendrocytes	Up	1	1	0	0	0
LINC01322	lncRNA	Oligodendrocytes	Up	1	0	0	0	0
LINC-PINT	lncRNA	Oligodendrocytes	Up	1	0	0	0	1
LINC00882	lncRNA	Oligodendrocytes	Up	1	1	0	0	0
LRP4-AS1	lncRNA	Oligodendrocytes	Up	0	1	0	0	1
IPO9-AS1	lncRNA	Oligodendrocytes	Up	0	1	0	0	1
SNHG9	lncRNA	Oligodendrocytes	Up	0	1	0	0	0
LSAMP-AS1	lncRNA	Oligodendrocytes	Up	0	1	0	0	0
IFNG-AS1	lncRNA	Oligodendrocytes	Up	0	1	0	0	1
LINC01170	lncRNA	Oligodendrocytes	Up	0	1	0	0	0
BIRC6-AS2	lncRNA	Oligodendrocytes	Up	0	1	0	0	0
MIR181A1HG	lncRNA	Oligodendrocytes	Up	0	1	0	1	0
ZNF667-AS1	lncRNA	Oligodendrocytes	Up	0	1	0	0	0
SNHG7	lncRNA	Oligodendrocytes	Up	0	1	0	0	0
ITPKB-AS1	lncRNA	Oligodendrocytes	Up	0	1	0	0	1
LINC00877	lncRNA	Oligodendrocytes	Up	0	1	0	0	0
MAPKAPK5-AS1	lncRNA	Oligodendrocytes	Up	0	1	0	0	0
THUMPD3-AS1	lncRNA	Oligodendrocytes	Up	0	1	0	0	0
LINC01098	lncRNA	Oligodendrocytes	Up	0	1	0	0	0
TPT1-AS1	lncRNA	Oligodendrocytes	Up	0	1	0	0	0
CCDC144NL-AS1	lncRNA	Oligodendrocytes	Up	0	1	0	0	0
KIZ-AS1	lncRNA	Oligodendrocytes	Up	0	1	0	0	0
LINC00636	lncRNA	Oligodendrocytes	Up	0	1	0	0	0
VLDLR-AS1	lncRNA	Oligodendrocytes	Up	0	1	1	0	1
PACRG-AS3	lncRNA	Oligodendrocytes	Up	0	1	1	0	0
MIR325HG	lncRNA	Oligodendrocytes	Up	0	1	0	0	0
SLC16A1-AS1	lncRNA	Oligodendrocytes	Up	0	1	0	0	0
PSMD6-AS2	lncRNA	Oligodendrocytes	Up	0	1	0	0	0
SEMA6A-AS1	lncRNA	Oligodendrocytes	Up	0	1	0	0	0
EPB41L4A-AS1	lncRNA	Oligodendrocytes	Up	0	1	0	0	0
JPX	lncRNA	Oligodendrocytes	Up	0	1	0	0	0
HPN-AS1	lncRNA	Oligodendrocytes	Up	0	1	0	0	0
PCDH9-AS3	lncRNA	Oligodendrocytes	Up	0	1	0	0	0
LINC00616	lncRNA	Oligodendrocytes	Up	0	1	0	0	0
ELDR	lncRNA	Oligodendrocytes	Up	0	1	0	0	0
INTS6-AS1	lncRNA	Oligodendrocytes	Up	0	1	0	0	0
STX18-AS1	lncRNA	Oligodendrocytes	Up	0	1	0	0	0
PRKCA-AS1	lncRNA	Oligodendrocytes	Up	0	1	0	0	0
TTN-AS1	lncRNA	Oligodendrocytes	Up	0	1	0	0	0
DLEU2	lncRNA	Oligodendrocytes	Up	0	1	0	0	0
JAKMIP2-AS1	lncRNA	Oligodendrocytes	Up	0	1	0	0	0
MIR100HG	lncRNA	Oligodendrocytes	Up	0	1	0	0	0
DLEU1	lncRNA	Oligodendrocytes	Up	0	1	0	0	0
MIR4458HG	lncRNA	Oligodendrocytes	Up	0	1	0	0	0
LINC00665	lncRNA	Oligodendrocytes	Up	0	1	0	0	0
PTCHD1-AS	lncRNA	Oligodendrocytes	Up	0	1	0	0	0
TM4SF1-AS1	lncRNA	Oligodendrocytes	Up	0	1	0	0	0
SNHG8	lncRNA	Oligodendrocytes	Up	0	1	0	0	0
CPEB1-AS1	lncRNA	Oligodendrocytes	Up	0	1	0	0	0
MIRLET7BHG	lncRNA	Oligodendrocytes	Up	0	1	0	0	0
SBF2-AS1	lncRNA	Oligodendrocytes	Up	0	1	0	0	0
NIFK-AS1	lncRNA	Oligodendrocytes	Up	0	1	0	0	0
CAHM	lncRNA	Oligodendrocytes	Up	0	1	0	0	0
LINC01102	lncRNA	Oligodendrocytes	Up	0	1	0	0	0
UBOX5-AS1	lncRNA	Oligodendrocytes	Up	0	1	0	0	0
TRAF3IP2-AS1	lncRNA	Oligodendrocytes	Up	0	1	0	0	0
LINC00609	lncRNA	Oligodendrocytes	Up	0	0	1	1	1
LINC01505	lncRNA	Oligodendrocytes	Up	0	0	1	0	0
LINC02328	lncRNA	Oligodendrocytes	Up	0	0	1	0	0
LRRC8C-DT	lncRNA	Oligodendrocytes	Up	0	0	1	0	0
BCYRN1	lncRNA	Oligodendrocytes	Up	0	0	0	1	0
LINC00685	lncRNA	Oligodendrocytes	Up	0	0	0	1	0
LINC00667	lncRNA	Oligodendrocytes	Up	0	0	0	1	0
MIR762HG	lncRNA	Oligodendrocytes	Up	0	0	0	0	1
LINC00511	lncRNA	Oligodendrocytes	Up	0	0	0	0	1
MEG3	lncRNA	Oligodendrocytes	Down	1	0	0	0	1
BCYRN1	lncRNA	Oligodendrocytes	Down	1	1	0	0	1
MIR9-3HG	lncRNA	Oligodendrocytes	Down	1	0	0	0	0
LINC00609	lncRNA	Oligodendrocytes	Down	1	1	0	0	0
LINC00685	lncRNA	Oligodendrocytes	Down	1	0	0	0	0
DIAPH2-AS1	lncRNA	Oligodendrocytes	Down	1	0	0	0	0
DSG1-AS1	lncRNA	Oligodendrocytes	Down	1	0	0	0	0
A1BG-AS1	lncRNA	Oligodendrocytes	Down	1	0	0	0	0
LINC00511	lncRNA	Oligodendrocytes	Down	1	0	0	0	0
PRKAG2-AS1	lncRNA	Oligodendrocytes	Down	1	0	0	0	0
LINC01106	lncRNA	Oligodendrocytes	Down	1	0	0	0	0
KCNQ1OT1	lncRNA	Oligodendrocytes	Down	1	0	0	0	0
MEF2C-AS1	lncRNA	Oligodendrocytes	Down	1	0	0	0	0
RAP2C-AS1	lncRNA	Oligodendrocytes	Down	1	0	0	0	0
ARRDC1-AS1	lncRNA	Oligodendrocytes	Down	1	0	0	0	0
DANT2	lncRNA	Oligodendrocytes	Down	1	0	0	0	0
MIR181A2HG	lncRNA	Oligodendrocytes	Down	1	0	0	0	0
LINC01266	lncRNA	Oligodendrocytes	Down	1	0	0	0	0
NR2F1-AS1	lncRNA	Oligodendrocytes	Down	1	0	0	0	0
LINC00486	lncRNA	Oligodendrocytes	Down	0	1	1	0	1
LURAP1L-AS1	lncRNA	Oligodendrocytes	Down	0	1	1	0	1
LMCD1-AS1	lncRNA	Oligodendrocytes	Down	0	1	0	0	0
SNHG25	lncRNA	Oligodendrocytes	Down	0	1	1	0	0
ENTPD1-AS1	lncRNA	Oligodendrocytes	Down	0	1	0	0	0
LINC01099	lncRNA	Oligodendrocytes	Down	0	1	0	0	0
FAM157C	lncRNA	Oligodendrocytes	Down	0	1	0	0	0
MIR4300HG	lncRNA	Oligodendrocytes	Down	0	1	0	0	0
GDNF-AS1	lncRNA	Oligodendrocytes	Down	0	0	1	0	0
LINC00639	lncRNA	Oligodendrocytes	Down	0	0	1	0	0
PWRN1	lncRNA	Oligodendrocytes	Down	0	0	1	0	0
PCDH9-AS2	lncRNA	Oligodendrocytes	Down	0	0	1	0	0
FAM66D	lncRNA	Oligodendrocytes	Down	0	0	1	0	0
CPEB1-AS1	lncRNA	Oligodendrocytes	Down	0	0	0	1	0
LINC01609	lncRNA	Oligodendrocytes	Down	0	0	0	0	1
STX18-AS1	lncRNA	Oligodendrocytes	Down	0	0	0	0	1
DUBR	lncRNA	Oligodendrocytes	Down	0	0	0	0	1
MALAT1	lncRNA	Glutamatergic neurons	Up	1	0	0	0	1
NEAT1	lncRNA	Glutamatergic neurons	Up	1	0	1	1	1
BCYRN1	lncRNA	Glutamatergic neurons	Up	1	0	0	1	0
LSAMP-AS1	lncRNA	Glutamatergic neurons	Up	1	0	0	0	0
PCDH9-AS2	lncRNA	Glutamatergic neurons	Up	1	0	0	0	0
BMS1P14	lncRNA	Glutamatergic neurons	Up	1	0	0	0	0
KCNMB2-AS1	lncRNA	Glutamatergic neurons	Up	1	0	0	1	0
LINC01322	lncRNA	Glutamatergic neurons	Up	1	0	0	0	1
MIR2052HG	lncRNA	Glutamatergic neurons	Up	1	0	0	0	0
STXBP5-AS1	lncRNA	Glutamatergic neurons	Up	1	0	0	0	1
LINC00882	lncRNA	Glutamatergic neurons	Up	1	0	0	0	1
FTX	lncRNA	Glutamatergic neurons	Up	1	0	0	0	0
JAKMIP2-AS1	lncRNA	Glutamatergic neurons	Up	1	0	0	0	0
BDNF-AS	lncRNA	Glutamatergic neurons	Up	1	0	0	1	0
IPO9-AS1	lncRNA	Glutamatergic neurons	Up	1	0	0	0	0
DUBR	lncRNA	Glutamatergic neurons	Up	1	0	0	1	0
LINC01122	lncRNA	Glutamatergic neurons	Up	1	1	0	0	1
LINC00632	lncRNA	Glutamatergic neurons	Up	1	0	0	0	1
LINC00903	lncRNA	Glutamatergic neurons	Up	1	0	0	0	0
DLEU1	lncRNA	Glutamatergic neurons	Up	1	0	0	0	0
IL12A-AS1	lncRNA	Glutamatergic neurons	Up	1	0	0	0	0
SNAP25-AS1	lncRNA	Glutamatergic neurons	Up	1	0	0	0	1
PCDH9-AS1	lncRNA	Glutamatergic neurons	Up	1	0	0	1	0
JAZF1-AS1	lncRNA	Glutamatergic neurons	Up	1	0	0	0	0
MCPH1-AS1	lncRNA	Glutamatergic neurons	Up	1	0	0	0	0
BIRC6-AS2	lncRNA	Glutamatergic neurons	Up	1	0	0	0	0
MIR99AHG	lncRNA	Glutamatergic neurons	Up	1	0	0	0	1
ADAMTS9-AS2	lncRNA	Glutamatergic neurons	Up	1	0	0	1	0
TRAF3IP2-AS1	lncRNA	Glutamatergic neurons	Up	1	0	0	0	0
NNT-AS1	lncRNA	Glutamatergic neurons	Up	1	0	0	0	0
LINC00937	lncRNA	Glutamatergic neurons	Up	1	0	0	0	0
FAM66D	lncRNA	Glutamatergic neurons	Up	1	0	0	0	0
ZIM2-AS1	lncRNA	Glutamatergic neurons	Up	1	0	0	0	0
FAM85B	lncRNA	Glutamatergic neurons	Up	1	0	0	0	0
SLC8A1-AS1	lncRNA	Glutamatergic neurons	Up	1	0	0	0	0
MEF2C-AS1	lncRNA	Glutamatergic neurons	Up	1	0	0	0	0
ABHD15-AS1	lncRNA	Glutamatergic neurons	Up	1	0	0	0	0
CKMT2-AS1	lncRNA	Glutamatergic neurons	Up	1	0	0	0	0
SNHG25	lncRNA	Glutamatergic neurons	Up	1	0	0	1	0
SNHG9	lncRNA	Glutamatergic neurons	Up	1	0	0	1	0
CHRM3-AS2	lncRNA	Glutamatergic neurons	Up	1	0	0	0	1
ANKRD34C-AS1	lncRNA	Glutamatergic neurons	Up	1	0	0	0	0
ENTPD1-AS1	lncRNA	Glutamatergic neurons	Up	1	0	0	0	0
DIRC3	lncRNA	Glutamatergic neurons	Up	1	0	0	0	0
KIF9-AS1	lncRNA	Glutamatergic neurons	Up	1	0	0	0	0
MIR100HG	lncRNA	Glutamatergic neurons	Up	1	0	0	0	0
ZFAS1	lncRNA	Glutamatergic neurons	Up	1	0	0	0	0
RFPL1S	lncRNA	Glutamatergic neurons	Up	1	0	0	0	0
LINC00486	lncRNA	Glutamatergic neurons	Up	0	1	0	1	0
SLC26A4-AS1	lncRNA	Glutamatergic neurons	Up	0	0	1	0	0
LINC02055	lncRNA	Glutamatergic neurons	Up	0	0	1	0	0
LINC01609	lncRNA	Glutamatergic neurons	Up	0	0	0	1	0
LINC00685	lncRNA	Glutamatergic neurons	Up	0	0	0	1	0
TBC1D3P1-DHX40P1	lncRNA	Glutamatergic neurons	Up	0	0	0	1	0
LINC01106	lncRNA	Glutamatergic neurons	Up	0	0	0	1	0
GABPB1-AS1	lncRNA	Glutamatergic neurons	Up	0	0	0	1	0
LINC00609	lncRNA	Glutamatergic neurons	Up	0	0	0	0	1
LINC00639	lncRNA	Glutamatergic neurons	Up	0	0	0	0	1
LINC01378	lncRNA	Glutamatergic neurons	Up	0	0	0	0	1
THSD4-AS1	lncRNA	Glutamatergic neurons	Up	0	0	0	0	1
LINC-PINT	lncRNA	Glutamatergic neurons	Up	0	0	0	0	1
TTTY14	lncRNA	Glutamatergic neurons	Up	0	0	0	0	1
LINC01170	lncRNA	Glutamatergic neurons	Up	0	0	0	0	1
LINC01608	lncRNA	Glutamatergic neurons	Up	0	0	0	0	1
LINC00320	lncRNA	Glutamatergic neurons	Up	0	0	0	0	1
LMCD1-AS1	lncRNA	Glutamatergic neurons	Up	0	0	0	0	1
KIZ-AS1	lncRNA	Glutamatergic neurons	Up	0	0	0	0	1
LINC00276	lncRNA	Glutamatergic neurons	Up	0	0	0	0	1
LINC01250	lncRNA	Glutamatergic neurons	Up	0	0	0	0	1
LINC00486	lncRNA	Glutamatergic neurons	Down	1	0	0	0	1
MEG3	lncRNA	Glutamatergic neurons	Down	1	1	0	1	0
LINC00685	lncRNA	Glutamatergic neurons	Down	1	0	0	0	1
LINC01609	lncRNA	Glutamatergic neurons	Down	1	0	0	0	1
MIR9-3HG	lncRNA	Glutamatergic neurons	Down	1	0	0	1	0
LINC00511	lncRNA	Glutamatergic neurons	Down	1	0	1	1	0
KCNQ1OT1	lncRNA	Glutamatergic neurons	Down	1	1	0	1	0
MIR4435-2HG	lncRNA	Glutamatergic neurons	Down	1	0	0	1	0
PTCHD1-AS	lncRNA	Glutamatergic neurons	Down	1	0	1	1	0
LY86-AS1	lncRNA	Glutamatergic neurons	Down	1	0	1	1	0
PPP1R26-AS1	lncRNA	Glutamatergic neurons	Down	1	0	0	0	0
LINC01106	lncRNA	Glutamatergic neurons	Down	1	0	0	0	0
DLGAP1-AS4	lncRNA	Glutamatergic neurons	Down	1	0	0	1	0
DANT2	lncRNA	Glutamatergic neurons	Down	1	1	0	1	0
TPT1-AS1	lncRNA	Glutamatergic neurons	Down	1	0	0	0	0
MIR7-3HG	lncRNA	Glutamatergic neurons	Down	1	0	0	0	0
MIR222HG	lncRNA	Glutamatergic neurons	Down	1	0	0	0	0
MIR181A1HG	lncRNA	Glutamatergic neurons	Down	1	0	0	0	0
MIRLET7BHG	lncRNA	Glutamatergic neurons	Down	1	0	0	0	0
LIPE-AS1	lncRNA	Glutamatergic neurons	Down	1	0	0	0	0
HCG17	lncRNA	Glutamatergic neurons	Down	1	0	0	1	0
LINC01551	lncRNA	Glutamatergic neurons	Down	1	0	0	0	0
FGD5-AS1	lncRNA	Glutamatergic neurons	Down	1	0	0	0	0
BMS1P14	lncRNA	Glutamatergic neurons	Down	0	1	1	0	0
MALAT1	lncRNA	Glutamatergic neurons	Down	0	1	0	1	0
FTX	lncRNA	Glutamatergic neurons	Down	0	1	1	1	0
NORAD	lncRNA	Glutamatergic neurons	Down	0	0	1	0	0
LINC02306	lncRNA	Glutamatergic neurons	Down	0	0	1	0	0
LINC01250	lncRNA	Glutamatergic neurons	Down	0	0	1	1	0
LINC01122	lncRNA	Glutamatergic neurons	Down	0	0	1	0	0
STXBP5-AS1	lncRNA	Glutamatergic neurons	Down	0	0	1	0	0
LINC00507	lncRNA	Glutamatergic neurons	Down	0	0	1	1	0
AQP4-AS1	lncRNA	Glutamatergic neurons	Down	0	0	1	1	1
CYP1B1-AS1	lncRNA	Glutamatergic neurons	Down	0	0	1	0	0
LINC01725	lncRNA	Glutamatergic neurons	Down	0	0	1	0	0
FAM66D	lncRNA	Glutamatergic neurons	Down	0	0	1	0	0
PVT1	lncRNA	Glutamatergic neurons	Down	0	0	1	1	0
LINC00276	lncRNA	Glutamatergic neurons	Down	0	0	1	0	0
LINC00923	lncRNA	Glutamatergic neurons	Down	0	0	1	0	0
LINC02296	lncRNA	Glutamatergic neurons	Down	0	0	1	0	0
LINC00970	lncRNA	Glutamatergic neurons	Down	0	0	1	0	0
LINC01632	lncRNA	Glutamatergic neurons	Down	0	0	1	0	0
RFPL1S	lncRNA	Glutamatergic neurons	Down	0	0	1	0	0
LINC00937	lncRNA	Glutamatergic neurons	Down	0	0	1	0	0
FAM85B	lncRNA	Glutamatergic neurons	Down	0	0	1	0	0
MEG8	lncRNA	Glutamatergic neurons	Down	0	0	1	0	0
DIRC3	lncRNA	Glutamatergic neurons	Down	0	0	1	0	1
LINC01284	lncRNA	Glutamatergic neurons	Down	0	0	1	0	1
MRPS30-DT	lncRNA	Glutamatergic neurons	Down	0	0	1	0	0
LINC01102	lncRNA	Glutamatergic neurons	Down	0	0	1	0	0
ANKRD34C-AS1	lncRNA	Glutamatergic neurons	Down	0	0	1	0	0
EBLN3P	lncRNA	Glutamatergic neurons	Down	0	0	1	0	0
LINC00882	lncRNA	Glutamatergic neurons	Down	0	0	1	0	0
FAM66C	lncRNA	Glutamatergic neurons	Down	0	0	1	0	0
LINC02223	lncRNA	Glutamatergic neurons	Down	0	0	1	0	0
MSC-AS1	lncRNA	Glutamatergic neurons	Down	0	0	1	1	0
LINC00632	lncRNA	Glutamatergic neurons	Down	0	0	1	0	0
LINC01811	lncRNA	Glutamatergic neurons	Down	0	0	1	0	0
TRAF3IP2-AS1	lncRNA	Glutamatergic neurons	Down	0	0	1	0	0
THSD4-AS1	lncRNA	Glutamatergic neurons	Down	0	0	1	1	0
MIAT	lncRNA	Glutamatergic neurons	Down	0	0	0	1	0
TTTY14	lncRNA	Glutamatergic neurons	Down	0	0	0	1	0
SNHG19	lncRNA	Glutamatergic neurons	Down	0	0	0	1	0
TTN-AS1	lncRNA	Glutamatergic neurons	Down	0	0	0	1	0
MIR646HG	lncRNA	Glutamatergic neurons	Down	0	0	0	1	0
LINC01252	lncRNA	Glutamatergic neurons	Down	0	0	0	1	0
DGCR5	lncRNA	Glutamatergic neurons	Down	0	0	0	1	0
ENTPD1-AS1	lncRNA	Glutamatergic neurons	Down	0	0	0	1	0
PCDH9-AS2	lncRNA	Glutamatergic neurons	Down	0	0	0	1	0
KIF9-AS1	lncRNA	Glutamatergic neurons	Down	0	0	0	1	0
VLDLR-AS1	lncRNA	Glutamatergic neurons	Down	0	0	0	1	0
WAC-AS1	lncRNA	Glutamatergic neurons	Down	0	0	0	1	0
BCYRN1	lncRNA	Glutamatergic neurons	Down	0	0	0	0	1
SNHG9	lncRNA	Glutamatergic neurons	Down	0	0	0	0	1
MALAT1	lncRNA	Microglial cells	Up	1	0	0	1	1
LINC00486	lncRNA	Microglial cells	Up	1	0	0	0	0
NEAT1	lncRNA	Microglial cells	Up	1	0	0	1	0
LINC01609	lncRNA	Microglial cells	Up	1	0	0	0	0
DLEU2	lncRNA	Microglial cells	Up	1	0	0	0	0
LINC01094	lncRNA	Microglial cells	Up	1	0	0	0	0
SRGAP2-AS1	lncRNA	Microglial cells	Up	1	0	0	0	0
NUTM2B-AS1	lncRNA	Microglial cells	Up	1	0	0	0	0
MIR646HG	lncRNA	Microglial cells	Up	1	0	0	0	0
ABHD15-AS1	lncRNA	Microglial cells	Up	1	1	1	1	0
ELMO1-AS1	lncRNA	Microglial cells	Up	1	1	0	0	0
LINC00278	lncRNA	Microglial cells	Up	1	0	0	0	0
DLEU1	lncRNA	Microglial cells	Up	1	0	0	0	0
ENTPD1-AS1	lncRNA	Microglial cells	Up	1	0	0	0	0
LINC01141	lncRNA	Microglial cells	Up	1	0	0	0	0
LINC00623	lncRNA	Microglial cells	Up	1	0	0	0	0
SNHG25	lncRNA	Microglial cells	Up	1	0	0	0	0
FTX	lncRNA	Microglial cells	Up	1	0	0	0	0
FIRRE	lncRNA	Microglial cells	Up	1	0	0	0	0
MEF2C-AS1	lncRNA	Microglial cells	Up	1	0	0	0	0
DIRC3	lncRNA	Microglial cells	Up	0	1	1	0	0
LINC00621	lncRNA	Microglial cells	Up	0	1	0	0	0
DPYD-AS1	lncRNA	Microglial cells	Up	0	1	0	0	0
RNASEH2B-AS1	lncRNA	Microglial cells	Up	0	1	0	0	0
ARHGAP26-AS1	lncRNA	Microglial cells	Up	0	1	0	0	0
DHRS4-AS1	lncRNA	Microglial cells	Up	0	1	0	0	0
A2ML1-AS1	lncRNA	Microglial cells	Up	0	1	0	0	0
KCNMA1-AS1	lncRNA	Microglial cells	Up	0	1	0	0	0
XACT	lncRNA	Microglial cells	Up	0	0	1	0	0
LINC00511	lncRNA	Microglial cells	Up	0	0	0	1	0
MEG3	lncRNA	Microglial cells	Down	1	0	0	NA	0
BCYRN1	lncRNA	Microglial cells	Down	1	1	0	NA	0
LINC00685	lncRNA	Microglial cells	Down	1	0	0	NA	0
MIR9-3HG	lncRNA	Microglial cells	Down	1	0	0	NA	0
LINC01091	lncRNA	Microglial cells	Down	1	0	0	NA	0
THUMPD3-AS1	lncRNA	Microglial cells	Down	1	0	0	NA	0
TBC1D3P1-DHX40P1	lncRNA	Microglial cells	Down	1	0	0	NA	0
LINC00486	lncRNA	Microglial cells	Down	0	1	0	NA	1
NEAT1	lncRNA	Microglial cells	Down	0	1	0	NA	0
KCNMB2-AS1	lncRNA	Microglial cells	Down	0	1	0	NA	0
LINC01141	lncRNA	Microglial cells	Down	0	1	0	NA	0
MIR646HG	lncRNA	Microglial cells	Down	0	1	0	NA	0
KIZ-AS1	lncRNA	Microglial cells	Down	0	1	0	NA	0
MALAT1	lncRNA	Microglial cells	Down	0	0	1	NA	0
FAM157C	lncRNA	Microglial cells	Down	0	0	1	NA	0
LINC01001	lncRNA	Microglial cells	Down	0	0	1	NA	0
TTN-AS1	lncRNA	Microglial cells	Down	0	0	0	NA	1
MALAT1	lncRNA	GABAergic neurons	Up	1	0	1	0	1
LINC01609	lncRNA	GABAergic neurons	Up	1	0	0	0	0
BCYRN1	lncRNA	GABAergic neurons	Up	1	0	0	1	1
LINC01322	lncRNA	GABAergic neurons	Up	1	0	1	0	0
LINC01122	lncRNA	GABAergic neurons	Up	1	0	1	0	0
STXBP5-AS1	lncRNA	GABAergic neurons	Up	1	0	0	0	0
BMS1P14	lncRNA	GABAergic neurons	Up	1	0	0	0	0
SLC6A1-AS1	lncRNA	GABAergic neurons	Up	1	0	0	0	0
ZIM2-AS1	lncRNA	GABAergic neurons	Up	1	0	0	0	0
NEAT1	lncRNA	GABAergic neurons	Up	1	0	0	0	0
LINC00882	lncRNA	GABAergic neurons	Up	1	0	0	0	0
LINC00504	lncRNA	GABAergic neurons	Up	1	0	0	0	0
POT1-AS1	lncRNA	GABAergic neurons	Up	1	0	0	0	0
FTX	lncRNA	GABAergic neurons	Up	1	0	0	0	0
FAM66D	lncRNA	GABAergic neurons	Up	1	0	0	0	0
LSAMP-AS1	lncRNA	GABAergic neurons	Up	1	0	0	0	0
MEF2C-AS1	lncRNA	GABAergic neurons	Up	1	0	0	0	0
LINC01470	lncRNA	GABAergic neurons	Up	1	0	0	0	0
MIRLET7BHG	lncRNA	GABAergic neurons	Up	1	0	1	0	0
ANKRD34C-AS1	lncRNA	GABAergic neurons	Up	1	0	0	0	0
LINC00632	lncRNA	GABAergic neurons	Up	1	0	0	0	0
SNHG25	lncRNA	GABAergic neurons	Up	1	0	0	0	0
DUBR	lncRNA	GABAergic neurons	Up	1	0	0	0	0
JAKMIP2-AS1	lncRNA	GABAergic neurons	Up	0	1	0	0	0
TTTY14	lncRNA	GABAergic neurons	Up	0	0	1	0	0
CASC15	lncRNA	GABAergic neurons	Up	0	0	0	1	1
LINC00486	lncRNA	GABAergic neurons	Up	0	0	0	1	0
RFPL1S	lncRNA	GABAergic neurons	Up	0	0	0	1	0
LINC00486	lncRNA	GABAergic neurons	Down	1	0	0	NA	1
MEG3	lncRNA	GABAergic neurons	Down	1	0	0	NA	0
MIR9-3HG	lncRNA	GABAergic neurons	Down	1	0	0	NA	0
LINC01344	lncRNA	GABAergic neurons	Down	1	0	0	NA	0
INHBA-AS1	lncRNA	GABAergic neurons	Down	1	0	0	NA	0
SPANXA2-OT1	lncRNA	GABAergic neurons	Down	1	0	0	NA	0
BMS1P14	lncRNA	GABAergic neurons	Down	0	1	0	NA	0
KCNQ1OT1	lncRNA	GABAergic neurons	Down	0	0	1	NA	0
ADAMTS9-AS2	lncRNA	GABAergic neurons	Down	0	0	1	NA	0
FGD5-AS1	lncRNA	GABAergic neurons	Down	0	0	1	NA	0
DIRC3	lncRNA	GABAergic neurons	Down	0	0	1	NA	0
RHOXF1-AS1	lncRNA	GABAergic neurons	Down	0	0	1	NA	0
RFPL1S	lncRNA	GABAergic neurons	Down	0	0	0	NA	1
LINC00486	lncRNA	OPC	Up	1	0	0	0	NA
MALAT1	lncRNA	OPC	Up	1	0	0	1	NA
LINC01609	lncRNA	OPC	Up	1	0	0	0	NA
KCNMB2-AS1	lncRNA	OPC	Up	1	1	0	0	NA
IPO9-AS1	lncRNA	OPC	Up	1	0	0	0	NA
PCDH9-AS2	lncRNA	OPC	Up	1	1	0	0	NA
LSAMP-AS1	lncRNA	OPC	Up	1	1	0	0	NA
PRKCA-AS1	lncRNA	OPC	Up	1	0	0	0	NA
LINC01322	lncRNA	OPC	Up	1	0	0	0	NA
LRP4-AS1	lncRNA	OPC	Up	1	0	0	0	NA
LINC01242	lncRNA	OPC	Up	1	0	0	0	NA
PCDH9-AS1	lncRNA	OPC	Up	1	0	0	0	NA
DLEU1	lncRNA	OPC	Up	0	1	0	0	NA
LINC00511	lncRNA	OPC	Up	0	1	0	0	NA
MEG8	lncRNA	OPC	Up	0	0	1	0	NA
BCYRN1	lncRNA	OPC	Down	1	0	0	NA	1
KCNQ1OT1	lncRNA	OPC	Down	1	0	0	NA	0
MEG3	lncRNA	OPC	Down	1	0	0	NA	0
LINC00685	lncRNA	OPC	Down	1	0	0	NA	0
DSG1-AS1	lncRNA	OPC	Down	1	0	0	NA	0
MIR9-3HG	lncRNA	OPC	Down	1	0	0	NA	0
LINC01470	lncRNA	OPC	Down	1	0	0	NA	0
LINC01091	lncRNA	OPC	Down	1	0	0	NA	0
LINC01182	lncRNA	OPC	Down	1	0	0	NA	0
ST3GAL6-AS1	lncRNA	OPC	Down	1	0	0	NA	0
IL12A-AS1	lncRNA	OPC	Down	1	0	0	NA	0
DIAPH2-AS1	lncRNA	OPC	Down	1	0	0	NA	0
LINC01411	lncRNA	OPC	Down	1	0	0	NA	0
LINC01483	lncRNA	OPC	Down	1	0	0	NA	0
LINC00486	lncRNA	OPC	Down	0	1	0	NA	1
MIR4300HG	lncRNA	OPC	Down	0	1	0	NA	0
KCNMB2-AS1	lncRNA	OPC	Down	0	0	1	NA	0
LINC00486	lncRNA	Astrocytes	Up	1	0	0	0	0
MALAT1	lncRNA	Astrocytes	Up	1	1	1	1	0
NEAT1	lncRNA	Astrocytes	Up	1	0	1	1	0
LINC01609	lncRNA	Astrocytes	Up	1	0	0	0	0
LINC00609	lncRNA	Astrocytes	Up	1	0	0	1	0
FAM182B	lncRNA	Astrocytes	Up	1	0	0	0	1
KCNMB2-AS1	lncRNA	Astrocytes	Up	1	0	0	0	0
MIR4300HG	lncRNA	Astrocytes	Up	1	1	0	0	0
LINC01088	lncRNA	Astrocytes	Up	1	0	0	1	0
LINC01094	lncRNA	Astrocytes	Up	1	0	0	0	0
LINC00836	lncRNA	Astrocytes	Up	1	0	0	0	0
AQP4-AS1	lncRNA	Astrocytes	Up	1	0	0	0	1
LINC00299	lncRNA	Astrocytes	Up	1	0	0	0	0
SLC16A1-AS1	lncRNA	Astrocytes	Up	1	0	0	0	0
PTCHD1-AS	lncRNA	Astrocytes	Up	1	0	0	0	0
FAM85B	lncRNA	Astrocytes	Up	1	0	0	0	0
GABPB1-AS1	lncRNA	Astrocytes	Up	1	0	0	0	0
LINC00844	lncRNA	Astrocytes	Up	1	1	0	0	0
FIRRE	lncRNA	Astrocytes	Up	1	0	0	0	0
DLEU1	lncRNA	Astrocytes	Up	1	0	0	0	0
TBC1D3P1-DHX40P1	lncRNA	Astrocytes	Up	1	0	0	0	0
DIRC3	lncRNA	Astrocytes	Up	1	0	0	0	0
ZBED3-AS1	lncRNA	Astrocytes	Up	1	0	0	0	0
CASC2	lncRNA	Astrocytes	Up	1	0	0	0	0
F11-AS1	lncRNA	Astrocytes	Up	1	0	0	0	0
LINC00499	lncRNA	Astrocytes	Up	0	1	0	1	1
PCDH9-AS2	lncRNA	Astrocytes	Up	0	1	0	0	0
LSAMP-AS1	lncRNA	Astrocytes	Up	0	1	0	0	0
SNHG9	lncRNA	Astrocytes	Up	0	1	0	0	0
FAM3D-AS1	lncRNA	Astrocytes	Up	0	1	0	0	0
LINC00276	lncRNA	Astrocytes	Up	0	1	0	0	0
SLC6A1-AS1	lncRNA	Astrocytes	Up	0	1	0	0	1
GNA14-AS1	lncRNA	Astrocytes	Up	0	1	0	0	0
PRKCA-AS1	lncRNA	Astrocytes	Up	0	1	0	0	0
LINC00623	lncRNA	Astrocytes	Up	0	1	0	0	0
ZNRF3-AS1	lncRNA	Astrocytes	Up	0	1	0	0	0
DPP10-AS3	lncRNA	Astrocytes	Up	0	1	0	0	0
MIR99AHG	lncRNA	Astrocytes	Up	0	1	1	0	0
LINC-PINT	lncRNA	Astrocytes	Up	0	1	0	0	0
LINC01411	lncRNA	Astrocytes	Up	0	1	0	0	0
MCPH1-AS1	lncRNA	Astrocytes	Up	0	1	0	0	0
MIRLET7BHG	lncRNA	Astrocytes	Up	0	0	1	0	0
ZNF350-AS1	lncRNA	Astrocytes	Up	0	0	0	0	1
MEG3	lncRNA	Astrocytes	Down	1	1	0	0	0
BCYRN1	lncRNA	Astrocytes	Down	1	1	0	0	0
DIAPH2-AS1	lncRNA	Astrocytes	Down	1	0	0	0	0
MIR9-3HG	lncRNA	Astrocytes	Down	1	0	0	0	0
MIR22HG	lncRNA	Astrocytes	Down	1	0	0	0	0
LINC01470	lncRNA	Astrocytes	Down	1	0	0	0	0
DSG1-AS1	lncRNA	Astrocytes	Down	1	0	0	0	0
GNA14-AS1	lncRNA	Astrocytes	Down	1	0	0	0	0
MIR646HG	lncRNA	Astrocytes	Down	1	0	0	0	0
SNHG9	lncRNA	Astrocytes	Down	1	0	0	0	1
XACT	lncRNA	Astrocytes	Down	1	0	0	0	0
CCND2-AS1	lncRNA	Astrocytes	Down	1	0	0	0	0
LINC01091	lncRNA	Astrocytes	Down	1	0	0	0	0
LINC00486	lncRNA	Astrocytes	Down	0	1	0	0	1
LINC00511	lncRNA	Astrocytes	Down	0	1	0	0	0
LMCD1-AS1	lncRNA	Astrocytes	Down	0	1	0	0	0
KCNMB2-AS1	lncRNA	Astrocytes	Down	0	1	0	0	0
MEF2C-AS1	lncRNA	Astrocytes	Down	0	1	1	0	0
F11-AS1	lncRNA	Astrocytes	Down	0	1	0	0	0
RAP2C-AS1	lncRNA	Astrocytes	Down	0	0	1	0	0
PTCHD1-AS	lncRNA	Astrocytes	Down	0	0	1	0	0
GLIDR	lncRNA	Astrocytes	Down	0	0	1	0	0
BAALC-AS1	lncRNA	Astrocytes	Down	0	0	1	0	0
HDAC2-AS2	lncRNA	Astrocytes	Down	0	0	1	0	0
BMS1P14	lncRNA	Astrocytes	Down	0	0	1	0	0
DUBR	lncRNA	Astrocytes	Down	0	0	0	1	1
MIR4300HG	lncRNA	Astrocytes	Down	0	0	0	1	0
ZIM2-AS1	lncRNA	Astrocytes	Down	0	0	0	1	0
LINC00609	lncRNA	Astrocytes	Down	0	0	0	0	1
ADAMTS9-AS2	lncRNA	Astrocytes	Down	0	0	0	0	1
LINC01088	lncRNA	Astrocytes	Down	0	0	0	0	1
CYP1B1-AS1	lncRNA	Endothelial cells	Up	NA	1	0	NA	NA
PCAT1	lncRNA	Endothelial cells	Up	NA	0	1	NA	NA
NEAT1	lncRNA	Endothelial cells	Up	NA	0	1	NA	NA
LINC01609	lncRNA	Endothelial cells	Down	1	NA	0	NA	0
MEG3	lncRNA	Endothelial cells	Down	1	NA	0	NA	0
SLC6A1-AS1	lncRNA	Endothelial cells	Down	0	NA	1	NA	0
BCYRN1	lncRNA	Endothelial cells	Down	0	NA	0	NA	1

## Sheet: Supplementary table S6
gene_name	gene_biotype	cell_type	direction	EC_early	EC_late	PFC_late	SFG_early	SFG_late
LINGO1	protein_coding	Oligodendrocytes	Up	1	0	0	0	0
IL1RAPL1	protein_coding	Oligodendrocytes	Up	1	1	0	1	1
PCDH9	protein_coding	Oligodendrocytes	Up	1	0	0	1	0
ST18	protein_coding	Oligodendrocytes	Up	1	0	0	1	0
SLC44A1	protein_coding	Oligodendrocytes	Up	1	1	1	1	1
KNOP1	protein_coding	Oligodendrocytes	Up	1	0	0	1	1
SLC27A6	protein_coding	Oligodendrocytes	Up	1	0	0	0	0
QKI	protein_coding	Oligodendrocytes	Up	1	0	0	0	0
SLC26A3	protein_coding	Oligodendrocytes	Up	1	0	0	0	0
TMTC2	protein_coding	Oligodendrocytes	Up	1	1	0	1	1
PIP4K2A	protein_coding	Oligodendrocytes	Up	1	1	0	1	1
CTNNA3	protein_coding	Oligodendrocytes	Up	1	0	0	1	0
CADM2	protein_coding	Oligodendrocytes	Up	1	0	0	1	1
DLG2	protein_coding	Oligodendrocytes	Up	1	0	0	1	1
MAN2A1	protein_coding	Oligodendrocytes	Up	1	0	0	1	0
MAP7	protein_coding	Oligodendrocytes	Up	1	1	0	1	1
SLC24A2	protein_coding	Oligodendrocytes	Up	1	0	0	0	0
TTLL7	protein_coding	Oligodendrocytes	Up	1	1	0	0	0
PDE1C	protein_coding	Oligodendrocytes	Up	1	0	1	1	0
PDE4B	protein_coding	Oligodendrocytes	Up	1	1	0	0	0
ELMO1	protein_coding	Oligodendrocytes	Up	1	0	0	1	0
MAGI2	protein_coding	Oligodendrocytes	Up	1	0	0	1	0
ARAP2	protein_coding	Oligodendrocytes	Up	1	0	0	1	0
SPOCK3	protein_coding	Oligodendrocytes	Up	1	0	1	1	0
PEX5L	protein_coding	Oligodendrocytes	Up	1	0	0	0	1
DST	protein_coding	Oligodendrocytes	Up	1	0	0	0	0
FMNL2	protein_coding	Oligodendrocytes	Up	1	1	0	0	0
HSP90AA1	protein_coding	Oligodendrocytes	Up	1	0	0	0	1
FRMD5	protein_coding	Oligodendrocytes	Up	1	1	0	0	0
DOCK10	protein_coding	Oligodendrocytes	Up	1	0	0	1	0
LPP	protein_coding	Oligodendrocytes	Up	1	0	0	0	0
PTPRK	protein_coding	Oligodendrocytes	Up	1	1	0	1	0
PTPRD	protein_coding	Oligodendrocytes	Up	1	1	0	1	0
PLCL1	protein_coding	Oligodendrocytes	Up	1	0	0	0	0
PHLPP1	protein_coding	Oligodendrocytes	Up	1	1	0	0	1
RASGEF1B	protein_coding	Oligodendrocytes	Up	1	0	0	0	0
PIEZO2	protein_coding	Oligodendrocytes	Up	1	0	1	0	0
FRYL	protein_coding	Oligodendrocytes	Up	1	0	0	1	1
BCOR	protein_coding	Oligodendrocytes	Up	1	0	0	0	0
LAMA2	protein_coding	Oligodendrocytes	Up	1	0	0	1	0
ANLN	protein_coding	Oligodendrocytes	Up	1	0	0	0	1
CPQ	protein_coding	Oligodendrocytes	Up	1	0	0	1	0
TF	protein_coding	Oligodendrocytes	Up	1	0	0	0	0
SHTN1	protein_coding	Oligodendrocytes	Up	1	0	0	0	0
NCKAP5	protein_coding	Oligodendrocytes	Up	1	0	0	1	0
CLMN	protein_coding	Oligodendrocytes	Up	1	0	1	1	0
SH3GL3	protein_coding	Oligodendrocytes	Up	1	1	0	0	0
ANK3	protein_coding	Oligodendrocytes	Up	1	0	0	1	0
MAP4K5	protein_coding	Oligodendrocytes	Up	1	1	0	1	0
HSPA1A	protein_coding	Oligodendrocytes	Up	1	0	0	0	0
DOCK5	protein_coding	Oligodendrocytes	Up	1	0	0	1	1
PRUNE2	protein_coding	Oligodendrocytes	Up	1	0	1	1	0
SLCO1A2	protein_coding	Oligodendrocytes	Up	1	0	0	0	0
CLDN11	protein_coding	Oligodendrocytes	Up	1	1	0	0	0
PLXDC2	protein_coding	Oligodendrocytes	Up	1	1	0	1	0
TCF12	protein_coding	Oligodendrocytes	Up	1	0	0	1	0
TMEM144	protein_coding	Oligodendrocytes	Up	1	0	0	0	0
EDIL3	protein_coding	Oligodendrocytes	Up	1	0	1	1	0
QDPR	protein_coding	Oligodendrocytes	Up	1	1	0	1	1
SLC30A10	protein_coding	Oligodendrocytes	Up	1	0	0	0	0
PIR	protein_coding	Oligodendrocytes	Up	1	0	0	0	0
LIMCH1	protein_coding	Oligodendrocytes	Up	1	0	0	0	0
PLP1	protein_coding	Oligodendrocytes	Up	1	1	0	0	1
PCSK6	protein_coding	Oligodendrocytes	Up	1	0	1	1	1
PXK	protein_coding	Oligodendrocytes	Up	1	0	0	0	1
NPAS3	protein_coding	Oligodendrocytes	Up	1	1	0	0	1
PDE5A	protein_coding	Oligodendrocytes	Up	1	1	0	1	0
DNM3	protein_coding	Oligodendrocytes	Up	1	0	0	1	0
RTN4	protein_coding	Oligodendrocytes	Up	1	0	0	0	0
CDH20	protein_coding	Oligodendrocytes	Up	1	0	0	0	0
CDKL1	protein_coding	Oligodendrocytes	Up	1	0	0	1	0
ENOX1	protein_coding	Oligodendrocytes	Up	1	0	0	0	0
NCAM2	protein_coding	Oligodendrocytes	Up	1	1	0	0	0
AGAP1	protein_coding	Oligodendrocytes	Up	1	0	1	1	0
MED23	protein_coding	Oligodendrocytes	Up	1	0	0	0	0
ALCAM	protein_coding	Oligodendrocytes	Up	1	0	0	0	0
UTP20	protein_coding	Oligodendrocytes	Up	1	0	0	0	0
INO80D	protein_coding	Oligodendrocytes	Up	1	0	0	0	0
ZBTB20	protein_coding	Oligodendrocytes	Up	1	1	0	1	0
DIP2B	protein_coding	Oligodendrocytes	Up	1	0	1	0	0
HSPA1B	protein_coding	Oligodendrocytes	Up	1	0	0	0	0
VRK2	protein_coding	Oligodendrocytes	Up	1	0	0	0	0
GRM3	protein_coding	Oligodendrocytes	Up	1	0	0	0	0
ENPP2	protein_coding	Oligodendrocytes	Up	1	1	0	1	0
SIK3	protein_coding	Oligodendrocytes	Up	1	0	0	1	0
SHROOM4	protein_coding	Oligodendrocytes	Up	1	1	0	0	0
GRID2	protein_coding	Oligodendrocytes	Up	1	0	0	0	0
CHN2	protein_coding	Oligodendrocytes	Up	1	0	0	1	0
DLG1	protein_coding	Oligodendrocytes	Up	1	1	0	1	0
ZNF638	protein_coding	Oligodendrocytes	Up	1	1	0	1	1
DOCK1	protein_coding	Oligodendrocytes	Up	1	1	1	0	0
CRYAB	protein_coding	Oligodendrocytes	Up	1	1	0	0	1
LRP2	protein_coding	Oligodendrocytes	Up	1	1	0	1	0
SLC39A11	protein_coding	Oligodendrocytes	Up	1	0	0	0	0
KLHL32	protein_coding	Oligodendrocytes	Up	1	1	0	1	0
ATL1	protein_coding	Oligodendrocytes	Up	1	0	0	0	0
ANKRD18A	protein_coding	Oligodendrocytes	Up	1	0	1	0	0
EXOC6B	protein_coding	Oligodendrocytes	Up	1	1	0	0	0
TLE4	protein_coding	Oligodendrocytes	Up	1	1	1	0	1
ABCA8	protein_coding	Oligodendrocytes	Up	1	0	0	1	1
TJP1	protein_coding	Oligodendrocytes	Up	1	1	0	1	0
WWOX	protein_coding	Oligodendrocytes	Up	1	0	0	0	0
RFTN2	protein_coding	Oligodendrocytes	Up	1	0	0	0	0
PDE8A	protein_coding	Oligodendrocytes	Up	1	1	0	1	1
NT5DC1	protein_coding	Oligodendrocytes	Up	1	0	0	0	0
KIRREL3	protein_coding	Oligodendrocytes	Up	1	0	0	0	0
DLC1	protein_coding	Oligodendrocytes	Up	1	0	0	0	0
NAE1	protein_coding	Oligodendrocytes	Up	1	0	0	0	0
GTF2H2C	protein_coding	Oligodendrocytes	Up	1	0	0	0	1
APOLD1	protein_coding	Oligodendrocytes	Up	1	1	0	0	0
CHORDC1	protein_coding	Oligodendrocytes	Up	1	0	0	0	0
PNISR	protein_coding	Oligodendrocytes	Up	1	0	0	0	0
ZFHX3	protein_coding	Oligodendrocytes	Up	1	0	0	0	0
PTBP2	protein_coding	Oligodendrocytes	Up	1	1	0	0	0
NEO1	protein_coding	Oligodendrocytes	Up	1	0	0	0	0
AMER2	protein_coding	Oligodendrocytes	Up	1	0	1	0	0
GAB1	protein_coding	Oligodendrocytes	Up	1	0	0	0	0
POC5	protein_coding	Oligodendrocytes	Up	1	0	0	0	0
PAQR8	protein_coding	Oligodendrocytes	Up	1	0	0	0	0
GTF2H2	protein_coding	Oligodendrocytes	Up	1	0	0	0	1
ADAMTSL3	protein_coding	Oligodendrocytes	Up	1	0	0	1	0
RNF130	protein_coding	Oligodendrocytes	Up	1	1	0	0	0
FTH1	protein_coding	Oligodendrocytes	Up	1	1	0	0	1
TRIM2	protein_coding	Oligodendrocytes	Up	1	1	0	0	0
NCOA7	protein_coding	Oligodendrocytes	Up	1	0	0	0	0
AKAP6	protein_coding	Oligodendrocytes	Up	1	0	0	1	0
ACER3	protein_coding	Oligodendrocytes	Up	1	0	0	0	0
CNP	protein_coding	Oligodendrocytes	Up	1	1	0	1	0
LRRC1	protein_coding	Oligodendrocytes	Up	1	0	0	0	0
SLC38A2	protein_coding	Oligodendrocytes	Up	1	1	1	1	1
GPM6B	protein_coding	Oligodendrocytes	Up	1	0	0	0	0
TCEAL7	protein_coding	Oligodendrocytes	Up	1	1	0	0	0
PTPRO	protein_coding	Oligodendrocytes	Up	1	1	0	0	1
SYNJ2	protein_coding	Oligodendrocytes	Up	1	1	0	1	0
BBS9	protein_coding	Oligodendrocytes	Up	1	0	0	0	0
LUC7L3	protein_coding	Oligodendrocytes	Up	1	0	0	0	0
USP32	protein_coding	Oligodendrocytes	Up	1	0	0	0	0
ORC3	protein_coding	Oligodendrocytes	Up	1	0	0	0	0
DIP2C	protein_coding	Oligodendrocytes	Up	1	1	0	0	0
ZNF536	protein_coding	Oligodendrocytes	Up	1	1	0	0	1
ANKRD36	protein_coding	Oligodendrocytes	Up	1	1	0	0	0
RHOBTB1	protein_coding	Oligodendrocytes	Up	1	0	0	0	0
UGT8	protein_coding	Oligodendrocytes	Up	1	0	0	0	0
PNPT1	protein_coding	Oligodendrocytes	Up	1	0	0	0	0
DSCAM	protein_coding	Oligodendrocytes	Up	1	0	0	0	0
FGFR3	protein_coding	Oligodendrocytes	Up	1	0	0	0	0
PLD1	protein_coding	Oligodendrocytes	Up	1	1	0	0	0
CD55	protein_coding	Oligodendrocytes	Up	1	0	0	1	0
TMEFF2	protein_coding	Oligodendrocytes	Up	1	0	0	0	0
KCNH8	protein_coding	Oligodendrocytes	Up	1	0	0	0	0
ST6GALNAC3	protein_coding	Oligodendrocytes	Up	1	0	0	0	0
C1QTNF3-AMACR	protein_coding	Oligodendrocytes	Up	1	0	0	1	0
ARHGAP21	protein_coding	Oligodendrocytes	Up	1	0	0	1	0
SORT1	protein_coding	Oligodendrocytes	Up	1	0	0	0	0
LIFR	protein_coding	Oligodendrocytes	Up	1	0	0	0	0
MAPT	protein_coding	Oligodendrocytes	Up	1	1	1	0	0
SLX4IP	protein_coding	Oligodendrocytes	Up	1	0	0	0	1
KDM6A	protein_coding	Oligodendrocytes	Up	1	1	1	0	0
CLASP2	protein_coding	Oligodendrocytes	Up	1	1	0	1	0
PHYHIPL	protein_coding	Oligodendrocytes	Up	1	1	0	0	0
PHACTR3	protein_coding	Oligodendrocytes	Up	1	0	1	0	0
PPP2R2B	protein_coding	Oligodendrocytes	Up	1	1	0	1	0
MRPL19	protein_coding	Oligodendrocytes	Up	1	0	0	0	0
ATG4C	protein_coding	Oligodendrocytes	Up	1	1	0	0	1
CADM1	protein_coding	Oligodendrocytes	Up	1	0	0	0	1
ADIPOR2	protein_coding	Oligodendrocytes	Up	1	1	0	0	1
USP54	protein_coding	Oligodendrocytes	Up	1	0	0	0	0
FBXL7	protein_coding	Oligodendrocytes	Up	1	1	0	0	0
AGPS	protein_coding	Oligodendrocytes	Up	1	0	0	0	0
DOCK4	protein_coding	Oligodendrocytes	Up	1	0	0	0	0
WDFY3	protein_coding	Oligodendrocytes	Up	1	0	0	0	0
UNC5C	protein_coding	Oligodendrocytes	Up	1	1	0	0	0
FOXP1	protein_coding	Oligodendrocytes	Up	1	1	0	0	0
ZNF704	protein_coding	Oligodendrocytes	Up	1	0	0	0	0
P2RX7	protein_coding	Oligodendrocytes	Up	1	1	0	0	0
ANKIB1	protein_coding	Oligodendrocytes	Up	1	1	0	0	1
SLC12A2	protein_coding	Oligodendrocytes	Up	1	1	0	0	1
DYSF	protein_coding	Oligodendrocytes	Up	1	0	0	0	0
CAMKMT	protein_coding	Oligodendrocytes	Up	1	0	0	0	0
AUTS2	protein_coding	Oligodendrocytes	Up	1	1	0	0	1
USP34	protein_coding	Oligodendrocytes	Up	1	1	0	0	0
NFIB	protein_coding	Oligodendrocytes	Up	1	1	0	1	0
SLCO3A1	protein_coding	Oligodendrocytes	Up	1	0	0	0	0
KIF6	protein_coding	Oligodendrocytes	Up	1	1	0	1	0
YPEL2	protein_coding	Oligodendrocytes	Up	1	0	0	0	0
FRG1	protein_coding	Oligodendrocytes	Up	1	0	0	0	0
ERMN	protein_coding	Oligodendrocytes	Up	1	1	0	0	1
FUT8	protein_coding	Oligodendrocytes	Up	1	1	0	0	0
LPAR1	protein_coding	Oligodendrocytes	Up	1	0	0	0	0
EGLN1	protein_coding	Oligodendrocytes	Up	1	0	0	0	0
RPL19	protein_coding	Oligodendrocytes	Up	1	1	0	1	0
TRAPPC11	protein_coding	Oligodendrocytes	Up	1	0	0	0	0
RGCC	protein_coding	Oligodendrocytes	Up	1	1	0	0	1
LAMP2	protein_coding	Oligodendrocytes	Up	1	0	0	0	0
RGS3	protein_coding	Oligodendrocytes	Up	1	0	0	0	0
FAM107B	protein_coding	Oligodendrocytes	Up	1	0	0	0	0
MDGA2	protein_coding	Oligodendrocytes	Up	1	0	1	0	0
DICER1	protein_coding	Oligodendrocytes	Up	1	0	0	0	0
GPRC5B	protein_coding	Oligodendrocytes	Up	1	1	0	0	0
LANCL1	protein_coding	Oligodendrocytes	Up	1	0	0	0	0
ZNF365	protein_coding	Oligodendrocytes	Up	1	0	1	1	0
NFASC	protein_coding	Oligodendrocytes	Up	1	0	0	1	0
RPS20	protein_coding	Oligodendrocytes	Up	1	1	0	0	0
APOO	protein_coding	Oligodendrocytes	Up	1	1	0	0	0
DNAJC1	protein_coding	Oligodendrocytes	Up	1	0	0	0	0
FCHSD2	protein_coding	Oligodendrocytes	Up	1	1	0	0	0
TNRC6B	protein_coding	Oligodendrocytes	Up	1	0	0	0	0
PEAK1	protein_coding	Oligodendrocytes	Up	1	0	0	0	0
L3MBTL4	protein_coding	Oligodendrocytes	Up	1	0	0	0	0
PPFIBP2	protein_coding	Oligodendrocytes	Up	1	0	0	0	0
RNF13	protein_coding	Oligodendrocytes	Up	1	1	0	0	0
ZNF738	protein_coding	Oligodendrocytes	Up	1	0	0	0	0
RERE	protein_coding	Oligodendrocytes	Up	1	1	0	0	0
FAM13B	protein_coding	Oligodendrocytes	Up	1	1	0	0	0
SRPK2	protein_coding	Oligodendrocytes	Up	1	1	0	1	0
RPS27	protein_coding	Oligodendrocytes	Up	1	1	0	0	1
USP47	protein_coding	Oligodendrocytes	Up	1	0	0	0	0
TAOK3	protein_coding	Oligodendrocytes	Up	1	1	0	0	0
MTMR14	protein_coding	Oligodendrocytes	Up	1	0	0	0	0
LARP7	protein_coding	Oligodendrocytes	Up	1	1	0	0	0
CDK19	protein_coding	Oligodendrocytes	Up	1	1	1	0	0
FADS1	protein_coding	Oligodendrocytes	Up	1	0	0	0	0
CNTNAP4	protein_coding	Oligodendrocytes	Up	1	1	1	0	1
ZNF565	protein_coding	Oligodendrocytes	Up	1	1	1	1	1
RYBP	protein_coding	Oligodendrocytes	Up	1	0	0	0	0
CLIP4	protein_coding	Oligodendrocytes	Up	1	0	0	0	0
XPO7	protein_coding	Oligodendrocytes	Up	1	0	0	0	0
STAG1	protein_coding	Oligodendrocytes	Up	1	0	0	0	0
SHC4	protein_coding	Oligodendrocytes	Up	1	1	0	1	0
ARGLU1	protein_coding	Oligodendrocytes	Up	1	0	0	0	0
PCGF5	protein_coding	Oligodendrocytes	Up	1	0	0	0	0
CCP110	protein_coding	Oligodendrocytes	Up	1	1	1	0	0
N4BP2L2	protein_coding	Oligodendrocytes	Up	1	0	0	0	0
ZNF397	protein_coding	Oligodendrocytes	Up	1	0	1	0	0
HIPK2	protein_coding	Oligodendrocytes	Up	1	0	0	0	0
APOD	protein_coding	Oligodendrocytes	Up	1	1	0	0	1
ELF2	protein_coding	Oligodendrocytes	Up	1	0	0	0	0
ANK2	protein_coding	Oligodendrocytes	Up	1	1	0	0	0
LRRC4C	protein_coding	Oligodendrocytes	Up	1	1	0	0	0
TRPM7	protein_coding	Oligodendrocytes	Up	1	0	0	0	0
MYO1D	protein_coding	Oligodendrocytes	Up	1	0	0	0	0
APBB2	protein_coding	Oligodendrocytes	Up	1	1	0	0	0
EMC2	protein_coding	Oligodendrocytes	Up	1	0	1	0	0
CNNM2	protein_coding	Oligodendrocytes	Up	1	1	0	0	0
CPM	protein_coding	Oligodendrocytes	Up	1	1	0	0	0
MTMR2	protein_coding	Oligodendrocytes	Up	1	0	0	0	0
ABCA1	protein_coding	Oligodendrocytes	Up	1	0	0	0	0
SGMS1	protein_coding	Oligodendrocytes	Up	1	0	0	0	0
MYO6	protein_coding	Oligodendrocytes	Up	1	0	0	0	0
HBS1L	protein_coding	Oligodendrocytes	Up	1	0	0	0	0
GNAO1	protein_coding	Oligodendrocytes	Up	1	0	0	0	0
ANO4	protein_coding	Oligodendrocytes	Up	1	0	0	0	1
GANC	protein_coding	Oligodendrocytes	Up	1	0	0	0	0
SLC25A17	protein_coding	Oligodendrocytes	Up	1	0	0	0	0
MCPH1	protein_coding	Oligodendrocytes	Up	1	0	0	0	0
MEGF10	protein_coding	Oligodendrocytes	Up	1	0	0	0	0
CTNNA1	protein_coding	Oligodendrocytes	Up	1	0	0	0	0
PDE6D	protein_coding	Oligodendrocytes	Up	1	0	0	0	0
RPS6	protein_coding	Oligodendrocytes	Up	1	1	0	0	0
FAM13C	protein_coding	Oligodendrocytes	Up	1	1	0	0	0
ZZZ3	protein_coding	Oligodendrocytes	Up	1	0	0	0	0
DPYSL2	protein_coding	Oligodendrocytes	Up	1	0	0	0	0
DYRK1A	protein_coding	Oligodendrocytes	Up	1	0	0	0	0
UHRF2	protein_coding	Oligodendrocytes	Up	1	0	0	1	0
ZNF644	protein_coding	Oligodendrocytes	Up	1	1	0	0	0
GKAP1	protein_coding	Oligodendrocytes	Up	1	0	0	0	0
ICE2	protein_coding	Oligodendrocytes	Up	1	0	0	0	0
CPEB2	protein_coding	Oligodendrocytes	Up	1	0	0	0	0
TMEM98	protein_coding	Oligodendrocytes	Up	1	0	0	0	0
CEP350	protein_coding	Oligodendrocytes	Up	1	0	0	0	0
EXOC4	protein_coding	Oligodendrocytes	Up	1	1	0	0	0
RAB30	protein_coding	Oligodendrocytes	Up	1	0	0	0	0
LRRTM3	protein_coding	Oligodendrocytes	Up	1	1	0	0	0
UTY	protein_coding	Oligodendrocytes	Up	1	1	0	0	0
RDX	protein_coding	Oligodendrocytes	Up	1	0	0	0	0
NLGN1	protein_coding	Oligodendrocytes	Up	1	1	0	0	1
CRADD	protein_coding	Oligodendrocytes	Up	1	0	0	0	0
AP3B1	protein_coding	Oligodendrocytes	Up	1	0	0	0	0
NIPBL	protein_coding	Oligodendrocytes	Up	1	0	0	0	0
FEZ1	protein_coding	Oligodendrocytes	Up	1	1	0	0	1
NSMCE2	protein_coding	Oligodendrocytes	Up	1	0	0	0	0
RBM48	protein_coding	Oligodendrocytes	Up	1	0	0	0	0
HEPN1	protein_coding	Oligodendrocytes	Up	1	1	0	0	1
CDK6	protein_coding	Oligodendrocytes	Up	1	0	0	0	0
YWHAQ	protein_coding	Oligodendrocytes	Up	1	1	0	0	1
ERBB4	protein_coding	Oligodendrocytes	Up	1	0	0	0	0
STARD13	protein_coding	Oligodendrocytes	Up	1	1	0	0	0
ADARB2	protein_coding	Oligodendrocytes	Up	1	0	0	1	0
B2M	protein_coding	Oligodendrocytes	Up	1	1	0	0	1
VPS13C	protein_coding	Oligodendrocytes	Up	1	0	0	0	0
CDH19	protein_coding	Oligodendrocytes	Up	1	1	0	0	0
HNRNPDL	protein_coding	Oligodendrocytes	Up	1	0	0	0	0
RPS8	protein_coding	Oligodendrocytes	Up	1	1	0	0	0
FDFT1	protein_coding	Oligodendrocytes	Up	1	0	0	0	0
CEP128	protein_coding	Oligodendrocytes	Up	1	0	0	0	0
TMEM135	protein_coding	Oligodendrocytes	Up	1	0	0	0	0
BCAS3	protein_coding	Oligodendrocytes	Up	1	1	0	0	0
FTO	protein_coding	Oligodendrocytes	Up	1	1	0	0	0
SLC9A9	protein_coding	Oligodendrocytes	Up	1	1	0	0	0
USP31	protein_coding	Oligodendrocytes	Up	1	1	0	0	0
PPP1R21	protein_coding	Oligodendrocytes	Up	1	0	0	0	0
ATP11B	protein_coding	Oligodendrocytes	Up	1	0	0	0	0
SYNE2	protein_coding	Oligodendrocytes	Up	1	0	0	0	1
ZEB2	protein_coding	Oligodendrocytes	Up	1	0	0	1	0
MKLN1	protein_coding	Oligodendrocytes	Up	1	1	0	0	1
PIK3C2B	protein_coding	Oligodendrocytes	Up	1	1	0	0	0
PCSK5	protein_coding	Oligodendrocytes	Up	1	0	0	0	0
KIAA1328	protein_coding	Oligodendrocytes	Up	1	0	0	0	0
ITSN2	protein_coding	Oligodendrocytes	Up	1	1	0	0	0
CTNNA2	protein_coding	Oligodendrocytes	Up	1	1	0	0	1
BBS2	protein_coding	Oligodendrocytes	Up	1	0	0	0	0
RPL37A	protein_coding	Oligodendrocytes	Up	1	1	0	0	1
GLCE	protein_coding	Oligodendrocytes	Up	1	0	0	0	0
IFT88	protein_coding	Oligodendrocytes	Up	1	0	0	0	1
KAT2B	protein_coding	Oligodendrocytes	Up	1	0	0	0	0
MED1	protein_coding	Oligodendrocytes	Up	1	0	0	0	0
EPHA6	protein_coding	Oligodendrocytes	Up	1	0	0	0	0
ATE1	protein_coding	Oligodendrocytes	Up	1	0	0	0	0
MBNL2	protein_coding	Oligodendrocytes	Up	1	1	0	0	0
CEP290	protein_coding	Oligodendrocytes	Up	1	0	0	0	0
LRP6	protein_coding	Oligodendrocytes	Up	1	0	0	0	0
MID1IP1	protein_coding	Oligodendrocytes	Up	1	1	0	0	1
NALCN	protein_coding	Oligodendrocytes	Up	1	1	0	0	0
PUM3	protein_coding	Oligodendrocytes	Up	1	0	0	0	0
HIBCH	protein_coding	Oligodendrocytes	Up	1	0	0	0	0
CLCN4	protein_coding	Oligodendrocytes	Up	1	1	0	0	0
HLTF	protein_coding	Oligodendrocytes	Up	1	0	0	0	0
PPP2R2A	protein_coding	Oligodendrocytes	Up	1	0	0	0	0
MLH3	protein_coding	Oligodendrocytes	Up	1	0	0	0	0
ATP11A	protein_coding	Oligodendrocytes	Up	1	0	0	0	0
BRMS1L	protein_coding	Oligodendrocytes	Up	1	0	0	0	0
ARHGEF10	protein_coding	Oligodendrocytes	Up	1	0	0	0	0
GNAI1	protein_coding	Oligodendrocytes	Up	1	0	0	0	0
BBX	protein_coding	Oligodendrocytes	Up	1	0	0	0	0
MRPS5	protein_coding	Oligodendrocytes	Up	1	0	1	0	0
ZNF451	protein_coding	Oligodendrocytes	Up	1	0	0	0	0
USP24	protein_coding	Oligodendrocytes	Up	1	0	0	0	0
ZNF407	protein_coding	Oligodendrocytes	Up	1	0	0	0	0
ST3GAL5	protein_coding	Oligodendrocytes	Up	1	1	0	0	0
THOC2	protein_coding	Oligodendrocytes	Up	1	0	0	0	0
KIAA1755	protein_coding	Oligodendrocytes	Up	1	0	0	0	0
NFIA	protein_coding	Oligodendrocytes	Up	1	0	0	0	0
TLK2	protein_coding	Oligodendrocytes	Up	1	0	0	0	0
LCORL	protein_coding	Oligodendrocytes	Up	1	0	0	0	0
POLA1	protein_coding	Oligodendrocytes	Up	1	0	0	0	0
TOR1AIP2	protein_coding	Oligodendrocytes	Up	1	1	0	0	0
MFF	protein_coding	Oligodendrocytes	Up	1	0	0	0	0
TIAL1	protein_coding	Oligodendrocytes	Up	1	1	0	0	0
FANCC	protein_coding	Oligodendrocytes	Up	1	0	0	1	0
NDUFAF2	protein_coding	Oligodendrocytes	Up	1	0	0	0	0
RFC1	protein_coding	Oligodendrocytes	Up	1	0	0	0	0
PPM1G	protein_coding	Oligodendrocytes	Up	1	1	0	0	0
BAIAP2L1	protein_coding	Oligodendrocytes	Up	1	1	0	0	1
TMEM235	protein_coding	Oligodendrocytes	Up	1	0	0	0	0
HIF3A	protein_coding	Oligodendrocytes	Up	1	0	0	0	0
HNRNPA2B1	protein_coding	Oligodendrocytes	Up	1	1	0	0	0
MPP7	protein_coding	Oligodendrocytes	Up	1	0	0	0	0
DYNC2H1	protein_coding	Oligodendrocytes	Up	1	0	0	0	0
FXR1	protein_coding	Oligodendrocytes	Up	1	0	1	0	0
PHF21A	protein_coding	Oligodendrocytes	Up	1	1	0	0	0
RPL21	protein_coding	Oligodendrocytes	Up	1	1	0	0	1
AHCTF1	protein_coding	Oligodendrocytes	Up	1	0	0	0	0
EFCAB3	protein_coding	Oligodendrocytes	Up	1	0	0	0	0
ARID1B	protein_coding	Oligodendrocytes	Up	1	1	1	0	0
PAIP2B	protein_coding	Oligodendrocytes	Up	1	0	0	0	0
ARFGEF3	protein_coding	Oligodendrocytes	Up	1	0	0	0	0
NBAS	protein_coding	Oligodendrocytes	Up	1	0	0	0	0
RPL23A	protein_coding	Oligodendrocytes	Up	1	1	0	0	1
PTK2	protein_coding	Oligodendrocytes	Up	1	1	0	1	0
USF3	protein_coding	Oligodendrocytes	Up	1	0	0	0	0
TTC21B	protein_coding	Oligodendrocytes	Up	1	0	0	0	0
NPC1	protein_coding	Oligodendrocytes	Up	1	0	0	0	0
BNIP3L	protein_coding	Oligodendrocytes	Up	1	0	0	0	0
PRMT3	protein_coding	Oligodendrocytes	Up	1	0	0	0	0
RELN	protein_coding	Oligodendrocytes	Up	1	0	0	0	0
SYT11	protein_coding	Oligodendrocytes	Up	1	0	0	0	0
RALGAPA1	protein_coding	Oligodendrocytes	Up	1	1	0	0	0
BAZ1A	protein_coding	Oligodendrocytes	Up	1	0	0	0	0
ALMS1	protein_coding	Oligodendrocytes	Up	1	0	0	0	0
UBR3	protein_coding	Oligodendrocytes	Up	1	1	0	0	0
ADAM10	protein_coding	Oligodendrocytes	Up	1	1	0	0	0
EVI2A	protein_coding	Oligodendrocytes	Up	1	0	1	0	0
SRRM1	protein_coding	Oligodendrocytes	Up	1	0	0	0	0
WSB1	protein_coding	Oligodendrocytes	Up	1	1	0	0	1
FGF1	protein_coding	Oligodendrocytes	Up	1	0	0	0	0
RPL11	protein_coding	Oligodendrocytes	Up	1	1	0	0	0
CTDSPL2	protein_coding	Oligodendrocytes	Up	1	0	0	0	0
SLC25A26	protein_coding	Oligodendrocytes	Up	1	0	0	0	0
INPP1	protein_coding	Oligodendrocytes	Up	1	0	0	0	0
IQGAP1	protein_coding	Oligodendrocytes	Up	1	1	0	0	0
RPL30	protein_coding	Oligodendrocytes	Up	1	1	0	0	0
DIS3L2	protein_coding	Oligodendrocytes	Up	1	1	0	0	0
EDA	protein_coding	Oligodendrocytes	Up	1	0	0	0	0
TBC1D5	protein_coding	Oligodendrocytes	Up	1	0	0	0	0
RPS15	protein_coding	Oligodendrocytes	Up	1	1	0	0	0
DHX29	protein_coding	Oligodendrocytes	Up	1	0	0	0	0
CUL5	protein_coding	Oligodendrocytes	Up	1	0	0	0	0
NGLY1	protein_coding	Oligodendrocytes	Up	1	0	0	0	0
RPL34	protein_coding	Oligodendrocytes	Up	1	1	0	0	0
FAT4	protein_coding	Oligodendrocytes	Up	1	0	0	0	0
AATF	protein_coding	Oligodendrocytes	Up	1	0	0	0	0
GGPS1	protein_coding	Oligodendrocytes	Up	1	0	0	0	0
NAA15	protein_coding	Oligodendrocytes	Up	1	0	0	0	0
ODF2L	protein_coding	Oligodendrocytes	Up	1	0	0	0	0
RHBDD1	protein_coding	Oligodendrocytes	Up	1	0	0	0	0
CRB1	protein_coding	Oligodendrocytes	Up	1	0	0	0	0
ADAMTS18	protein_coding	Oligodendrocytes	Up	1	1	1	0	0
NUBPL	protein_coding	Oligodendrocytes	Up	1	0	0	0	0
SF3B1	protein_coding	Oligodendrocytes	Up	1	0	1	0	0
HSD17B7	protein_coding	Oligodendrocytes	Up	1	0	0	0	0
RPS6KA3	protein_coding	Oligodendrocytes	Up	1	0	0	0	0
CD9	protein_coding	Oligodendrocytes	Up	1	1	0	0	0
RPL38	protein_coding	Oligodendrocytes	Up	1	1	0	0	0
PARP16	protein_coding	Oligodendrocytes	Up	1	0	0	0	0
NDUFAF6	protein_coding	Oligodendrocytes	Up	1	0	1	0	0
KTN1	protein_coding	Oligodendrocytes	Up	1	0	0	0	0
RPS23	protein_coding	Oligodendrocytes	Up	1	1	0	0	0
MKRN3	protein_coding	Oligodendrocytes	Up	1	1	0	1	1
GPR62	protein_coding	Oligodendrocytes	Up	1	1	0	0	1
PIGU	protein_coding	Oligodendrocytes	Up	1	1	0	0	0
RPS25	protein_coding	Oligodendrocytes	Up	1	1	0	0	0
CLDN15	protein_coding	Oligodendrocytes	Up	1	0	0	0	0
SLC22A17	protein_coding	Oligodendrocytes	Up	1	1	0	0	0
DEPDC5	protein_coding	Oligodendrocytes	Up	1	0	0	0	0
ALDH6A1	protein_coding	Oligodendrocytes	Up	1	0	0	0	0
KIAA0586	protein_coding	Oligodendrocytes	Up	1	0	0	0	0
KIZ	protein_coding	Oligodendrocytes	Up	1	0	0	0	0
MPDZ	protein_coding	Oligodendrocytes	Up	1	0	0	0	0
RICTOR	protein_coding	Oligodendrocytes	Up	1	0	0	0	0
C9orf153	protein_coding	Oligodendrocytes	Up	1	0	0	0	0
MAP2K4	protein_coding	Oligodendrocytes	Up	1	0	0	0	0
DOCK11	protein_coding	Oligodendrocytes	Up	1	0	0	0	0
SCAPER	protein_coding	Oligodendrocytes	Up	1	0	0	0	0
HBB	protein_coding	Oligodendrocytes	Up	1	0	0	0	1
FAU	protein_coding	Oligodendrocytes	Up	1	1	0	0	1
CDC42BPA	protein_coding	Oligodendrocytes	Up	1	0	1	0	0
PIGF	protein_coding	Oligodendrocytes	Up	1	0	0	0	0
LGR4	protein_coding	Oligodendrocytes	Up	1	0	0	0	0
RPL13A	protein_coding	Oligodendrocytes	Up	1	1	0	0	1
COBL	protein_coding	Oligodendrocytes	Up	1	0	0	0	0
CSPP1	protein_coding	Oligodendrocytes	Up	1	0	0	0	0
MAP2K6	protein_coding	Oligodendrocytes	Up	1	0	0	0	0
RCAN2	protein_coding	Oligodendrocytes	Up	1	1	0	0	0
NFKBIZ	protein_coding	Oligodendrocytes	Up	1	1	0	1	0
FOXO1	protein_coding	Oligodendrocytes	Up	1	0	0	0	0
SNX19	protein_coding	Oligodendrocytes	Up	1	0	0	0	0
WWP1	protein_coding	Oligodendrocytes	Up	1	0	0	0	0
CNTNAP3B	protein_coding	Oligodendrocytes	Up	1	0	0	0	0
VWA8	protein_coding	Oligodendrocytes	Up	1	1	0	0	0
RPL7	protein_coding	Oligodendrocytes	Up	1	1	0	0	0
HIVEP1	protein_coding	Oligodendrocytes	Up	1	0	0	0	0
RPL6	protein_coding	Oligodendrocytes	Up	1	1	0	0	0
TPD52L1	protein_coding	Oligodendrocytes	Up	1	0	0	0	0
RBM33	protein_coding	Oligodendrocytes	Up	1	0	0	0	0
ANKRD13D	protein_coding	Oligodendrocytes	Up	1	0	0	0	0
UBE2G1	protein_coding	Oligodendrocytes	Up	1	0	0	0	0
LDLRAD3	protein_coding	Oligodendrocytes	Up	1	0	0	0	0
ART3	protein_coding	Oligodendrocytes	Up	1	0	0	0	0
CCDC62	protein_coding	Oligodendrocytes	Up	1	0	0	0	0
PTMA	protein_coding	Oligodendrocytes	Up	1	1	0	0	1
ZXDC	protein_coding	Oligodendrocytes	Up	1	0	0	0	0
METTL25	protein_coding	Oligodendrocytes	Up	1	0	0	0	0
DNAJC3	protein_coding	Oligodendrocytes	Up	1	1	0	0	0
TXNIP	protein_coding	Oligodendrocytes	Up	1	0	0	0	0
MCTP1	protein_coding	Oligodendrocytes	Up	1	0	0	0	0
IGF1R	protein_coding	Oligodendrocytes	Up	1	0	0	0	1
OSBPL9	protein_coding	Oligodendrocytes	Up	1	1	0	0	1
ZNF608	protein_coding	Oligodendrocytes	Up	1	1	0	0	0
BCAS1	protein_coding	Oligodendrocytes	Up	1	1	0	0	0
ANAPC16	protein_coding	Oligodendrocytes	Up	1	0	0	1	0
VPS8	protein_coding	Oligodendrocytes	Up	1	0	1	0	0
ZNF521	protein_coding	Oligodendrocytes	Up	1	1	0	0	0
MACF1	protein_coding	Oligodendrocytes	Up	1	0	0	0	0
TTC27	protein_coding	Oligodendrocytes	Up	1	0	0	0	0
ROBO1	protein_coding	Oligodendrocytes	Up	1	0	0	0	0
ITGAV	protein_coding	Oligodendrocytes	Up	1	0	0	0	0
USP15	protein_coding	Oligodendrocytes	Up	1	0	0	0	0
TTC17	protein_coding	Oligodendrocytes	Up	1	0	0	0	0
NPEPPS	protein_coding	Oligodendrocytes	Up	1	0	0	0	0
PPP1R3E	protein_coding	Oligodendrocytes	Up	1	0	0	0	0
AUH	protein_coding	Oligodendrocytes	Up	1	1	0	0	0
OLIG1	protein_coding	Oligodendrocytes	Up	1	0	0	0	0
DCTN6	protein_coding	Oligodendrocytes	Up	1	0	0	0	0
PHF3	protein_coding	Oligodendrocytes	Up	1	0	1	0	0
NDRG1	protein_coding	Oligodendrocytes	Up	1	0	0	0	0
ZNF706	protein_coding	Oligodendrocytes	Up	1	1	0	1	0
BTBD8	protein_coding	Oligodendrocytes	Up	1	0	0	0	0
TTLL11	protein_coding	Oligodendrocytes	Up	1	0	1	0	0
ZCCHC2	protein_coding	Oligodendrocytes	Up	1	0	0	0	0
NDUFB6	protein_coding	Oligodendrocytes	Up	1	0	0	0	0
NOL8	protein_coding	Oligodendrocytes	Up	1	0	0	0	0
KIF13B	protein_coding	Oligodendrocytes	Up	1	0	1	0	0
LRBA	protein_coding	Oligodendrocytes	Up	1	0	0	0	0
PWWP2A	protein_coding	Oligodendrocytes	Up	1	0	0	0	0
PTGES3	protein_coding	Oligodendrocytes	Up	1	1	0	0	0
CYP20A1	protein_coding	Oligodendrocytes	Up	1	0	0	0	0
CTTNBP2NL	protein_coding	Oligodendrocytes	Up	1	0	0	0	0
SRP72	protein_coding	Oligodendrocytes	Up	1	0	0	0	0
CDC73	protein_coding	Oligodendrocytes	Up	1	0	0	0	0
PPP4R2	protein_coding	Oligodendrocytes	Up	1	0	0	0	0
MBNL1	protein_coding	Oligodendrocytes	Up	1	0	0	0	0
IQCK	protein_coding	Oligodendrocytes	Up	1	1	0	1	1
NAPG	protein_coding	Oligodendrocytes	Up	1	0	0	0	1
PDS5B	protein_coding	Oligodendrocytes	Up	1	0	0	0	0
RCC1	protein_coding	Oligodendrocytes	Up	1	0	0	0	0
HP1BP3	protein_coding	Oligodendrocytes	Up	1	1	0	0	0
TMEM132C	protein_coding	Oligodendrocytes	Up	1	0	1	0	0
UTP6	protein_coding	Oligodendrocytes	Up	1	0	0	0	0
MAP2K5	protein_coding	Oligodendrocytes	Up	1	1	0	0	0
NEK7	protein_coding	Oligodendrocytes	Up	1	0	0	0	0
RFC3	protein_coding	Oligodendrocytes	Up	1	0	0	0	0
TMPRSS5	protein_coding	Oligodendrocytes	Up	1	0	0	0	0
PHIP	protein_coding	Oligodendrocytes	Up	1	0	0	0	0
ZNF562	protein_coding	Oligodendrocytes	Up	1	0	0	1	1
RAD17	protein_coding	Oligodendrocytes	Up	1	0	0	0	0
FRK	protein_coding	Oligodendrocytes	Up	1	0	0	0	0
FUBP1	protein_coding	Oligodendrocytes	Up	1	0	0	0	0
CNDP1	protein_coding	Oligodendrocytes	Up	1	1	0	0	1
TMEM33	protein_coding	Oligodendrocytes	Up	1	0	0	0	0
ZNF148	protein_coding	Oligodendrocytes	Up	1	0	0	0	0
PAPOLA	protein_coding	Oligodendrocytes	Up	1	0	1	0	0
KANSL1L	protein_coding	Oligodendrocytes	Up	1	1	0	0	0
STPG2	protein_coding	Oligodendrocytes	Up	1	0	0	0	0
CDK13	protein_coding	Oligodendrocytes	Up	1	0	0	0	0
PICALM	protein_coding	Oligodendrocytes	Up	1	0	0	0	0
HUWE1	protein_coding	Oligodendrocytes	Up	1	0	0	0	0
UBE2B	protein_coding	Oligodendrocytes	Up	1	1	0	0	0
GLTP	protein_coding	Oligodendrocytes	Up	1	1	0	0	1
STXBP3	protein_coding	Oligodendrocytes	Up	1	0	0	0	0
DDX46	protein_coding	Oligodendrocytes	Up	1	0	0	0	0
ZNF569	protein_coding	Oligodendrocytes	Up	1	0	0	0	0
PAPOLG	protein_coding	Oligodendrocytes	Up	1	0	0	0	0
RSF1	protein_coding	Oligodendrocytes	Up	1	0	0	0	0
ZBED5	protein_coding	Oligodendrocytes	Up	1	0	1	0	0
CRLF3	protein_coding	Oligodendrocytes	Up	1	1	0	0	0
FAXDC2	protein_coding	Oligodendrocytes	Up	1	1	0	0	0
CCT4	protein_coding	Oligodendrocytes	Up	1	0	0	0	0
CNTNAP5	protein_coding	Oligodendrocytes	Up	1	0	0	0	0
HERC3	protein_coding	Oligodendrocytes	Up	1	0	0	0	0
DDRGK1	protein_coding	Oligodendrocytes	Up	1	1	0	0	0
ADAM12	protein_coding	Oligodendrocytes	Up	1	0	0	1	0
SIPA1L3	protein_coding	Oligodendrocytes	Up	1	0	0	0	0
RPL35A	protein_coding	Oligodendrocytes	Up	1	1	0	0	1
ZNF609	protein_coding	Oligodendrocytes	Up	1	1	0	0	0
DCDC1	protein_coding	Oligodendrocytes	Up	1	1	0	0	0
PNN	protein_coding	Oligodendrocytes	Up	1	0	0	0	0
WDR43	protein_coding	Oligodendrocytes	Up	1	0	0	0	0
ATP11C	protein_coding	Oligodendrocytes	Up	1	0	0	0	0
HTRA1	protein_coding	Oligodendrocytes	Up	1	0	0	0	0
XPO1	protein_coding	Oligodendrocytes	Up	1	0	1	0	0
ZFR	protein_coding	Oligodendrocytes	Up	1	0	0	0	0
YLPM1	protein_coding	Oligodendrocytes	Up	1	0	0	0	0
RBM6	protein_coding	Oligodendrocytes	Up	1	0	1	0	0
TRPM3	protein_coding	Oligodendrocytes	Up	1	0	0	0	0
RPS27L	protein_coding	Oligodendrocytes	Up	1	1	0	0	0
NDUFB2	protein_coding	Oligodendrocytes	Up	1	1	0	0	0
LSS	protein_coding	Oligodendrocytes	Up	1	0	0	0	0
NSL1	protein_coding	Oligodendrocytes	Up	1	0	0	0	0
EP300	protein_coding	Oligodendrocytes	Up	1	0	1	0	0
KMT2E	protein_coding	Oligodendrocytes	Up	1	0	0	0	0
ENDOD1	protein_coding	Oligodendrocytes	Up	1	0	0	0	0
DFFA	protein_coding	Oligodendrocytes	Up	1	0	0	0	0
RPS27A	protein_coding	Oligodendrocytes	Up	1	1	0	0	1
TAF3	protein_coding	Oligodendrocytes	Up	1	0	0	0	0
HS3ST5	protein_coding	Oligodendrocytes	Up	1	0	0	0	0
COX7B	protein_coding	Oligodendrocytes	Up	1	1	0	0	0
NLK	protein_coding	Oligodendrocytes	Up	1	0	0	0	0
KCNJ2	protein_coding	Oligodendrocytes	Up	1	1	0	0	0
TULP3	protein_coding	Oligodendrocytes	Up	1	0	0	0	0
RAB33A	protein_coding	Oligodendrocytes	Up	1	0	0	0	0
FAM185A	protein_coding	Oligodendrocytes	Up	1	0	0	0	0
KCTD7	protein_coding	Oligodendrocytes	Up	1	1	0	0	0
MROH8	protein_coding	Oligodendrocytes	Up	1	0	0	0	0
TRIM9	protein_coding	Oligodendrocytes	Up	1	0	0	0	0
ZNF138	protein_coding	Oligodendrocytes	Up	1	0	0	0	0
PDK4	protein_coding	Oligodendrocytes	Up	1	1	0	0	1
KCNAB1	protein_coding	Oligodendrocytes	Up	1	1	0	0	0
RABGAP1L	protein_coding	Oligodendrocytes	Up	1	0	0	0	0
MEIS2	protein_coding	Oligodendrocytes	Up	1	1	0	0	0
SWT1	protein_coding	Oligodendrocytes	Up	1	0	0	0	0
PFDN1	protein_coding	Oligodendrocytes	Up	1	1	0	0	0
PTAR1	protein_coding	Oligodendrocytes	Up	1	0	0	0	0
PITPNC1	protein_coding	Oligodendrocytes	Up	1	1	0	0	0
UBE4B	protein_coding	Oligodendrocytes	Up	1	0	0	0	0
OOEP	protein_coding	Oligodendrocytes	Up	1	1	0	0	0
SCCPDH	protein_coding	Oligodendrocytes	Up	1	0	0	0	0
BRWD1	protein_coding	Oligodendrocytes	Up	1	1	0	0	0
RBM23	protein_coding	Oligodendrocytes	Up	1	1	0	0	0
TUBGCP2	protein_coding	Oligodendrocytes	Up	1	0	0	0	0
PLD5	protein_coding	Oligodendrocytes	Up	1	0	1	0	0
CEP70	protein_coding	Oligodendrocytes	Up	1	0	0	0	1
PTPN13	protein_coding	Oligodendrocytes	Up	1	0	0	0	1
HMBOX1	protein_coding	Oligodendrocytes	Up	1	0	0	0	0
NR1D2	protein_coding	Oligodendrocytes	Up	1	0	0	0	0
BAIAP2L2	protein_coding	Oligodendrocytes	Up	1	0	0	0	0
SSBP2	protein_coding	Oligodendrocytes	Up	1	0	0	0	0
SLMAP	protein_coding	Oligodendrocytes	Up	1	0	0	0	0
CDK11A	protein_coding	Oligodendrocytes	Up	1	0	0	0	0
IFIT3	protein_coding	Oligodendrocytes	Up	1	1	0	0	0
ZNF33A	protein_coding	Oligodendrocytes	Up	1	0	0	0	0
SRRM2	protein_coding	Oligodendrocytes	Up	1	0	0	0	0
RBM5	protein_coding	Oligodendrocytes	Up	1	0	0	0	0
ZFYVE1	protein_coding	Oligodendrocytes	Up	1	0	0	0	0
RPS15A	protein_coding	Oligodendrocytes	Up	1	1	0	0	1
PLEKHA7	protein_coding	Oligodendrocytes	Up	1	1	0	0	0
HMGN3	protein_coding	Oligodendrocytes	Up	1	1	0	0	0
HSPA2	protein_coding	Oligodendrocytes	Up	1	1	0	0	0
GPR137C	protein_coding	Oligodendrocytes	Up	1	0	0	0	0
UTP23	protein_coding	Oligodendrocytes	Up	1	0	0	0	0
HEY2	protein_coding	Oligodendrocytes	Up	1	0	0	0	0
TTC9C	protein_coding	Oligodendrocytes	Up	1	0	0	0	0
CNOT8	protein_coding	Oligodendrocytes	Up	1	0	0	0	0
ATM	protein_coding	Oligodendrocytes	Up	1	0	0	0	0
TRIM44	protein_coding	Oligodendrocytes	Up	1	0	0	0	1
ERGIC2	protein_coding	Oligodendrocytes	Up	1	1	0	0	0
AHSA1	protein_coding	Oligodendrocytes	Up	1	1	0	0	0
ACACA	protein_coding	Oligodendrocytes	Up	1	1	0	0	0
MND1	protein_coding	Oligodendrocytes	Up	1	0	0	0	1
CRTC3	protein_coding	Oligodendrocytes	Up	1	1	0	0	0
GIGYF2	protein_coding	Oligodendrocytes	Up	1	0	0	0	0
STK38	protein_coding	Oligodendrocytes	Up	1	0	0	0	0
NAA16	protein_coding	Oligodendrocytes	Up	1	0	0	0	0
SLC35F1	protein_coding	Oligodendrocytes	Up	1	1	0	0	0
LIPA	protein_coding	Oligodendrocytes	Up	1	0	0	1	0
ORC5	protein_coding	Oligodendrocytes	Up	1	0	0	1	1
RPL10A	protein_coding	Oligodendrocytes	Up	1	1	0	0	0
GTDC1	protein_coding	Oligodendrocytes	Up	1	1	0	0	0
NUP210L	protein_coding	Oligodendrocytes	Up	1	1	0	1	0
PLEKHB1	protein_coding	Oligodendrocytes	Up	1	1	0	0	0
FIS1	protein_coding	Oligodendrocytes	Up	1	1	0	0	0
TEAD1	protein_coding	Oligodendrocytes	Up	1	0	0	0	0
CLIC4	protein_coding	Oligodendrocytes	Up	1	0	0	0	0
FILIP1L	protein_coding	Oligodendrocytes	Up	1	1	0	0	0
PON2	protein_coding	Oligodendrocytes	Up	1	1	0	0	0
INTS6	protein_coding	Oligodendrocytes	Up	1	0	0	1	0
FBXL4	protein_coding	Oligodendrocytes	Up	1	0	0	0	0
ST13	protein_coding	Oligodendrocytes	Up	1	1	0	0	0
DYM	protein_coding	Oligodendrocytes	Up	1	1	0	0	1
CYLD	protein_coding	Oligodendrocytes	Up	1	0	0	0	0
WBP4	protein_coding	Oligodendrocytes	Up	1	0	0	0	1
ZNF318	protein_coding	Oligodendrocytes	Up	1	0	0	0	0
GFAP	protein_coding	Oligodendrocytes	Up	1	0	0	0	0
ICE1	protein_coding	Oligodendrocytes	Up	1	0	0	0	0
PBX3	protein_coding	Oligodendrocytes	Up	1	0	0	0	0
PSME4	protein_coding	Oligodendrocytes	Up	1	0	0	0	0
TIAM2	protein_coding	Oligodendrocytes	Up	1	0	0	0	0
ECE1	protein_coding	Oligodendrocytes	Up	1	0	0	0	0
ABHD5	protein_coding	Oligodendrocytes	Up	1	0	0	0	0
STARD9	protein_coding	Oligodendrocytes	Up	1	1	0	0	0
PRKD1	protein_coding	Oligodendrocytes	Up	1	0	0	0	0
MET	protein_coding	Oligodendrocytes	Up	1	0	0	0	0
R3HCC1L	protein_coding	Oligodendrocytes	Up	1	0	0	0	0
KIF2A	protein_coding	Oligodendrocytes	Up	1	0	0	0	0
HOOK2	protein_coding	Oligodendrocytes	Up	1	1	0	0	1
DNAJC13	protein_coding	Oligodendrocytes	Up	1	0	0	0	0
NAA25	protein_coding	Oligodendrocytes	Up	1	0	0	0	0
ZC3H6	protein_coding	Oligodendrocytes	Up	1	0	0	0	0
DEK	protein_coding	Oligodendrocytes	Up	1	0	0	0	0
RIF1	protein_coding	Oligodendrocytes	Up	1	0	0	0	0
ZNF90	protein_coding	Oligodendrocytes	Up	1	1	0	0	0
PPP6R3	protein_coding	Oligodendrocytes	Up	1	0	0	0	0
COX17	protein_coding	Oligodendrocytes	Up	1	1	0	0	0
NCOA1	protein_coding	Oligodendrocytes	Up	1	0	0	0	0
EMSY	protein_coding	Oligodendrocytes	Up	1	0	0	0	0
NFAT5	protein_coding	Oligodendrocytes	Up	1	0	0	0	0
SH3KBP1	protein_coding	Oligodendrocytes	Up	1	0	0	0	0
KANK1	protein_coding	Oligodendrocytes	Up	1	1	0	0	1
TSC22D4	protein_coding	Oligodendrocytes	Up	1	1	0	0	0
ZC3H11A	protein_coding	Oligodendrocytes	Up	1	0	0	0	0
TTC28	protein_coding	Oligodendrocytes	Up	1	1	0	0	0
VTA1	protein_coding	Oligodendrocytes	Up	1	0	0	0	0
SLC25A27	protein_coding	Oligodendrocytes	Up	1	0	0	0	0
TCHP	protein_coding	Oligodendrocytes	Up	1	0	0	0	0
CCDC66	protein_coding	Oligodendrocytes	Up	1	0	0	0	0
RAD51B	protein_coding	Oligodendrocytes	Up	1	1	0	0	0
CCDC146	protein_coding	Oligodendrocytes	Up	1	0	1	0	0
PNRC1	protein_coding	Oligodendrocytes	Up	1	1	0	0	0
MLLT10	protein_coding	Oligodendrocytes	Up	1	0	0	0	0
EPC1	protein_coding	Oligodendrocytes	Up	1	0	0	0	0
PPP1R9A	protein_coding	Oligodendrocytes	Up	1	0	0	0	0
MGAT4C	protein_coding	Oligodendrocytes	Up	1	0	0	0	0
EYS	protein_coding	Oligodendrocytes	Up	1	0	0	0	0
EIF4H	protein_coding	Oligodendrocytes	Up	1	1	0	0	0
FTL	protein_coding	Oligodendrocytes	Up	0	1	0	0	1
EIF1	protein_coding	Oligodendrocytes	Up	0	1	0	1	1
S100A6	protein_coding	Oligodendrocytes	Up	0	1	0	0	1
TMSB4X	protein_coding	Oligodendrocytes	Up	0	1	0	0	1
NRXN3	protein_coding	Oligodendrocytes	Up	0	1	0	0	1
ATP1B1	protein_coding	Oligodendrocytes	Up	0	1	0	0	1
MT3	protein_coding	Oligodendrocytes	Up	0	1	0	0	0
GLUL	protein_coding	Oligodendrocytes	Up	0	1	0	0	0
RPLP1	protein_coding	Oligodendrocytes	Up	0	1	0	0	1
CHRM5	protein_coding	Oligodendrocytes	Up	0	1	1	0	1
ABCA6	protein_coding	Oligodendrocytes	Up	0	1	0	0	0
RNF220	protein_coding	Oligodendrocytes	Up	0	1	0	0	0
MT2A	protein_coding	Oligodendrocytes	Up	0	1	0	0	1
RPL13	protein_coding	Oligodendrocytes	Up	0	1	0	0	1
EEF1A1	protein_coding	Oligodendrocytes	Up	0	1	0	0	1
RPS2	protein_coding	Oligodendrocytes	Up	0	1	0	0	1
RPS3	protein_coding	Oligodendrocytes	Up	0	1	0	0	0
CNTNAP2	protein_coding	Oligodendrocytes	Up	0	1	1	0	1
RPL18	protein_coding	Oligodendrocytes	Up	0	1	0	0	0
NKAIN2	protein_coding	Oligodendrocytes	Up	0	1	0	1	0
PDE1A	protein_coding	Oligodendrocytes	Up	0	1	0	0	0
SGK1	protein_coding	Oligodendrocytes	Up	0	1	0	0	1
RPL10	protein_coding	Oligodendrocytes	Up	0	1	0	0	1
RPS28	protein_coding	Oligodendrocytes	Up	0	1	0	0	0
STMN1	protein_coding	Oligodendrocytes	Up	0	1	0	0	0
PLPP2	protein_coding	Oligodendrocytes	Up	0	1	0	0	0
RPS19	protein_coding	Oligodendrocytes	Up	0	1	0	0	0
KCNMB4	protein_coding	Oligodendrocytes	Up	0	1	1	0	0
RPL15	protein_coding	Oligodendrocytes	Up	0	1	0	0	0
RPS16	protein_coding	Oligodendrocytes	Up	0	1	0	0	0
TXNRD1	protein_coding	Oligodendrocytes	Up	0	1	0	0	1
EFHD1	protein_coding	Oligodendrocytes	Up	0	1	0	0	0
MARCKSL1	protein_coding	Oligodendrocytes	Up	0	1	0	0	1
TMEM258	protein_coding	Oligodendrocytes	Up	0	1	0	0	0
SERF2	protein_coding	Oligodendrocytes	Up	0	1	0	0	1
CFL1	protein_coding	Oligodendrocytes	Up	0	1	0	0	0
ENO4	protein_coding	Oligodendrocytes	Up	0	1	0	0	0
TCF24	protein_coding	Oligodendrocytes	Up	0	1	0	0	0
CDK2AP2	protein_coding	Oligodendrocytes	Up	0	1	0	0	0
DBI	protein_coding	Oligodendrocytes	Up	0	1	0	0	0
RPL27A	protein_coding	Oligodendrocytes	Up	0	1	0	0	1
PIM3	protein_coding	Oligodendrocytes	Up	0	1	0	0	0
AK8	protein_coding	Oligodendrocytes	Up	0	1	0	0	1
PPA1	protein_coding	Oligodendrocytes	Up	0	1	0	0	1
RPLP2	protein_coding	Oligodendrocytes	Up	0	1	0	0	1
UBB	protein_coding	Oligodendrocytes	Up	0	1	0	0	0
FSCN1	protein_coding	Oligodendrocytes	Up	0	1	0	0	0
TUBA1A	protein_coding	Oligodendrocytes	Up	0	1	0	0	0
RPS5	protein_coding	Oligodendrocytes	Up	0	1	0	1	0
SRPRB	protein_coding	Oligodendrocytes	Up	0	1	0	0	1
MYO10	protein_coding	Oligodendrocytes	Up	0	1	0	0	0
XPO5	protein_coding	Oligodendrocytes	Up	0	1	0	0	0
RPL32	protein_coding	Oligodendrocytes	Up	0	1	0	0	1
RPS18	protein_coding	Oligodendrocytes	Up	0	1	0	0	0
PKP4	protein_coding	Oligodendrocytes	Up	0	1	1	0	0
ITPKB	protein_coding	Oligodendrocytes	Up	0	1	0	0	0
PPDPF	protein_coding	Oligodendrocytes	Up	0	1	0	0	0
RPS3A	protein_coding	Oligodendrocytes	Up	0	1	0	0	0
RPL41	protein_coding	Oligodendrocytes	Up	0	1	0	0	1
ARMC9	protein_coding	Oligodendrocytes	Up	0	1	0	0	0
TRMT112	protein_coding	Oligodendrocytes	Up	0	1	0	0	0
GPR37	protein_coding	Oligodendrocytes	Up	0	1	0	1	0
RPS7	protein_coding	Oligodendrocytes	Up	0	1	0	0	0
RPL18A	protein_coding	Oligodendrocytes	Up	0	1	0	0	1
BCL2L14	protein_coding	Oligodendrocytes	Up	0	1	0	1	0
PLEKHA6	protein_coding	Oligodendrocytes	Up	0	1	0	0	0
SSNA1	protein_coding	Oligodendrocytes	Up	0	1	0	0	0
EPB42	protein_coding	Oligodendrocytes	Up	0	1	0	0	0
PPIA	protein_coding	Oligodendrocytes	Up	0	1	0	0	0
LRP4	protein_coding	Oligodendrocytes	Up	0	1	0	0	1
DOCK3	protein_coding	Oligodendrocytes	Up	0	1	0	0	0
RPS29	protein_coding	Oligodendrocytes	Up	0	1	0	0	1
USP39	protein_coding	Oligodendrocytes	Up	0	1	0	0	1
RPL29	protein_coding	Oligodendrocytes	Up	0	1	0	0	0
TPT1	protein_coding	Oligodendrocytes	Up	0	1	0	0	0
ZFYVE16	protein_coding	Oligodendrocytes	Up	0	1	0	0	0
SLC25A13	protein_coding	Oligodendrocytes	Up	0	1	0	0	1
TCERG1L	protein_coding	Oligodendrocytes	Up	0	1	0	0	0
BPGM	protein_coding	Oligodendrocytes	Up	0	1	0	0	0
RNASE1	protein_coding	Oligodendrocytes	Up	0	1	0	0	1
TSPAN5	protein_coding	Oligodendrocytes	Up	0	1	0	0	0
RPSA	protein_coding	Oligodendrocytes	Up	0	1	0	0	0
GABRR1	protein_coding	Oligodendrocytes	Up	0	1	0	0	1
NUPR1	protein_coding	Oligodendrocytes	Up	0	1	0	0	0
RPL36	protein_coding	Oligodendrocytes	Up	0	1	0	0	0
SIRT2	protein_coding	Oligodendrocytes	Up	0	1	0	0	0
ITPR2	protein_coding	Oligodendrocytes	Up	0	1	0	0	1
TMED10	protein_coding	Oligodendrocytes	Up	0	1	0	0	0
DYNLL1	protein_coding	Oligodendrocytes	Up	0	1	0	0	1
MCF2L	protein_coding	Oligodendrocytes	Up	0	1	0	0	0
RPS9	protein_coding	Oligodendrocytes	Up	0	1	0	0	1
EIF4A2	protein_coding	Oligodendrocytes	Up	0	1	0	0	0
ETV5	protein_coding	Oligodendrocytes	Up	0	1	0	0	1
PRDX1	protein_coding	Oligodendrocytes	Up	0	1	0	0	0
YIPF3	protein_coding	Oligodendrocytes	Up	0	1	0	0	0
LDB3	protein_coding	Oligodendrocytes	Up	0	1	0	0	0
PFN1	protein_coding	Oligodendrocytes	Up	0	1	0	0	0
RPL9	protein_coding	Oligodendrocytes	Up	0	1	0	0	0
UBL5	protein_coding	Oligodendrocytes	Up	0	1	0	0	0
UBE2E2	protein_coding	Oligodendrocytes	Up	0	1	0	0	0
TRIM47	protein_coding	Oligodendrocytes	Up	0	1	0	0	0
RPS14	protein_coding	Oligodendrocytes	Up	0	1	0	0	1
ENOX2	protein_coding	Oligodendrocytes	Up	0	1	0	0	0
PTPRM	protein_coding	Oligodendrocytes	Up	0	1	0	0	0
RPS4X	protein_coding	Oligodendrocytes	Up	0	1	0	0	0
DSCAML1	protein_coding	Oligodendrocytes	Up	0	1	0	0	0
YWHAE	protein_coding	Oligodendrocytes	Up	0	1	0	0	0
SYNC	protein_coding	Oligodendrocytes	Up	0	1	0	0	1
HNRNPH1	protein_coding	Oligodendrocytes	Up	0	1	0	0	1
RPS24	protein_coding	Oligodendrocytes	Up	0	1	0	0	0
FIGN	protein_coding	Oligodendrocytes	Up	0	1	0	0	1
CD63	protein_coding	Oligodendrocytes	Up	0	1	0	0	0
ATG4B	protein_coding	Oligodendrocytes	Up	0	1	0	0	0
RPS19BP1	protein_coding	Oligodendrocytes	Up	0	1	0	0	0
UBC	protein_coding	Oligodendrocytes	Up	0	1	0	0	0
HGS	protein_coding	Oligodendrocytes	Up	0	1	0	0	0
SVIP	protein_coding	Oligodendrocytes	Up	0	1	1	0	0
BROX	protein_coding	Oligodendrocytes	Up	0	1	0	0	0
CNOT7	protein_coding	Oligodendrocytes	Up	0	1	0	0	0
TMSB10	protein_coding	Oligodendrocytes	Up	0	1	0	0	0
HLA-C	protein_coding	Oligodendrocytes	Up	0	1	0	0	0
TMA7	protein_coding	Oligodendrocytes	Up	0	1	0	0	1
RPS17	protein_coding	Oligodendrocytes	Up	0	1	0	0	0
GPX4	protein_coding	Oligodendrocytes	Up	0	1	0	0	0
ANKRD40	protein_coding	Oligodendrocytes	Up	0	1	0	0	0
LPGAT1	protein_coding	Oligodendrocytes	Up	0	1	0	0	0
SRSF7	protein_coding	Oligodendrocytes	Up	0	1	0	0	0
AGPAT4	protein_coding	Oligodendrocytes	Up	0	1	0	0	1
NAALADL2	protein_coding	Oligodendrocytes	Up	0	1	0	0	0
RPL8	protein_coding	Oligodendrocytes	Up	0	1	0	0	0
PLCG2	protein_coding	Oligodendrocytes	Up	0	1	0	0	0
C10orf90	protein_coding	Oligodendrocytes	Up	0	1	0	0	0
HSBP1	protein_coding	Oligodendrocytes	Up	0	1	0	0	0
COX5B	protein_coding	Oligodendrocytes	Up	0	1	0	0	1
SRSF3	protein_coding	Oligodendrocytes	Up	0	1	0	0	0
GABARAPL2	protein_coding	Oligodendrocytes	Up	0	1	0	0	0
RPL7A	protein_coding	Oligodendrocytes	Up	0	1	0	0	0
PIGC	protein_coding	Oligodendrocytes	Up	0	1	0	0	1
CXADR	protein_coding	Oligodendrocytes	Up	0	1	0	0	0
NME3	protein_coding	Oligodendrocytes	Up	0	1	0	0	0
COX7C	protein_coding	Oligodendrocytes	Up	0	1	0	0	1
EIF2B5	protein_coding	Oligodendrocytes	Up	0	1	0	0	0
RHOG	protein_coding	Oligodendrocytes	Up	0	1	0	0	0
RPLP0	protein_coding	Oligodendrocytes	Up	0	1	0	0	0
RPL36AL	protein_coding	Oligodendrocytes	Up	0	1	0	0	0
WBP2	protein_coding	Oligodendrocytes	Up	0	1	0	0	0
BANF1	protein_coding	Oligodendrocytes	Up	0	1	0	0	0
HEPACAM	protein_coding	Oligodendrocytes	Up	0	1	0	0	1
RPS13	protein_coding	Oligodendrocytes	Up	0	1	0	0	1
RPL24	protein_coding	Oligodendrocytes	Up	0	1	0	0	0
SUMO1	protein_coding	Oligodendrocytes	Up	0	1	0	0	0
MRFAP1	protein_coding	Oligodendrocytes	Up	0	1	0	0	0
NACA	protein_coding	Oligodendrocytes	Up	0	1	0	0	0
MIEN1	protein_coding	Oligodendrocytes	Up	0	1	0	0	0
RPL5	protein_coding	Oligodendrocytes	Up	0	1	0	0	0
PHF1	protein_coding	Oligodendrocytes	Up	0	1	0	0	0
SLAIN1	protein_coding	Oligodendrocytes	Up	0	1	0	0	1
ZNF652	protein_coding	Oligodendrocytes	Up	0	1	1	0	0
FA2H	protein_coding	Oligodendrocytes	Up	0	1	0	0	0
CXCR4	protein_coding	Oligodendrocytes	Up	0	1	0	0	1
CFTR	protein_coding	Oligodendrocytes	Up	0	1	0	0	1
RAB11A	protein_coding	Oligodendrocytes	Up	0	1	0	0	0
MAF1	protein_coding	Oligodendrocytes	Up	0	1	0	0	0
PRKX	protein_coding	Oligodendrocytes	Up	0	1	0	0	0
SFT2D1	protein_coding	Oligodendrocytes	Up	0	1	0	0	0
AIP	protein_coding	Oligodendrocytes	Up	0	1	0	0	0
TTC1	protein_coding	Oligodendrocytes	Up	0	1	0	0	0
CAPN3	protein_coding	Oligodendrocytes	Up	0	1	0	0	0
TMEM63A	protein_coding	Oligodendrocytes	Up	0	1	0	0	0
PKD2L2	protein_coding	Oligodendrocytes	Up	0	1	0	0	0
OSBP2	protein_coding	Oligodendrocytes	Up	0	1	0	0	0
TOM1L1	protein_coding	Oligodendrocytes	Up	0	1	0	0	1
ATF4	protein_coding	Oligodendrocytes	Up	0	1	0	0	0
CLOCK	protein_coding	Oligodendrocytes	Up	0	1	0	0	0
RPS21	protein_coding	Oligodendrocytes	Up	0	1	0	0	0
DAPK1	protein_coding	Oligodendrocytes	Up	0	1	0	0	0
MAMDC2	protein_coding	Oligodendrocytes	Up	0	1	0	0	0
FKBP5	protein_coding	Oligodendrocytes	Up	0	1	1	0	0
AMFR	protein_coding	Oligodendrocytes	Up	0	1	0	0	1
GARNL3	protein_coding	Oligodendrocytes	Up	0	1	0	0	0
UBA52	protein_coding	Oligodendrocytes	Up	0	1	0	0	0
RNH1	protein_coding	Oligodendrocytes	Up	0	1	0	0	0
DRAP1	protein_coding	Oligodendrocytes	Up	0	1	0	0	0
CA2	protein_coding	Oligodendrocytes	Up	0	1	0	0	1
BAG1	protein_coding	Oligodendrocytes	Up	0	1	0	0	0
NACA2	protein_coding	Oligodendrocytes	Up	0	1	0	0	0
ZNF281	protein_coding	Oligodendrocytes	Up	0	1	0	0	1
LSM2	protein_coding	Oligodendrocytes	Up	0	1	0	0	0
PEBP1	protein_coding	Oligodendrocytes	Up	0	1	0	0	0
RPL37	protein_coding	Oligodendrocytes	Up	0	1	0	0	0
PFDN5	protein_coding	Oligodendrocytes	Up	0	1	0	0	0
ANGPT2	protein_coding	Oligodendrocytes	Up	0	1	0	0	0
KANSL1	protein_coding	Oligodendrocytes	Up	0	1	0	0	0
IMMP2L	protein_coding	Oligodendrocytes	Up	0	1	0	0	0
HINT1	protein_coding	Oligodendrocytes	Up	0	1	0	0	0
GSTP1	protein_coding	Oligodendrocytes	Up	0	1	0	0	0
CGGBP1	protein_coding	Oligodendrocytes	Up	0	1	0	0	0
ARPP19	protein_coding	Oligodendrocytes	Up	0	1	0	0	0
SOWAHA	protein_coding	Oligodendrocytes	Up	0	1	0	0	0
PPP1R12B	protein_coding	Oligodendrocytes	Up	0	1	1	0	0
CYC1	protein_coding	Oligodendrocytes	Up	0	1	0	0	0
RPS12	protein_coding	Oligodendrocytes	Up	0	1	0	0	0
SNRPG	protein_coding	Oligodendrocytes	Up	0	1	0	0	0
MED31	protein_coding	Oligodendrocytes	Up	0	1	0	0	0
SDR39U1	protein_coding	Oligodendrocytes	Up	0	1	0	0	0
MRPL55	protein_coding	Oligodendrocytes	Up	0	1	0	0	0
FAM221A	protein_coding	Oligodendrocytes	Up	0	1	0	0	0
LAMTOR5	protein_coding	Oligodendrocytes	Up	0	1	0	0	0
SSH2	protein_coding	Oligodendrocytes	Up	0	1	0	0	0
PSRC1	protein_coding	Oligodendrocytes	Up	0	1	0	0	0
SLC4A8	protein_coding	Oligodendrocytes	Up	0	1	1	0	0
AK5	protein_coding	Oligodendrocytes	Up	0	1	0	0	0
ARL8A	protein_coding	Oligodendrocytes	Up	0	1	0	0	0
PSMB1	protein_coding	Oligodendrocytes	Up	0	1	0	0	0
ATOX1	protein_coding	Oligodendrocytes	Up	0	1	0	0	0
SALL1	protein_coding	Oligodendrocytes	Up	0	1	0	0	0
NHSL2	protein_coding	Oligodendrocytes	Up	0	1	0	0	0
ANKS1B	protein_coding	Oligodendrocytes	Up	0	1	1	0	0
ENOSF1	protein_coding	Oligodendrocytes	Up	0	1	0	0	0
NDUFB7	protein_coding	Oligodendrocytes	Up	0	1	0	0	0
ASB14	protein_coding	Oligodendrocytes	Up	0	1	0	0	0
NFKBIA	protein_coding	Oligodendrocytes	Up	0	1	0	0	0
TRIM13	protein_coding	Oligodendrocytes	Up	0	1	0	0	0
SHROOM1	protein_coding	Oligodendrocytes	Up	0	1	0	0	0
FNBP1	protein_coding	Oligodendrocytes	Up	0	1	0	0	0
DCXR	protein_coding	Oligodendrocytes	Up	0	1	0	0	0
GUK1	protein_coding	Oligodendrocytes	Up	0	1	0	0	0
TCEAL8	protein_coding	Oligodendrocytes	Up	0	1	0	0	0
RPL27	protein_coding	Oligodendrocytes	Up	0	1	0	0	0
RUVBL1	protein_coding	Oligodendrocytes	Up	0	1	0	0	1
GJB1	protein_coding	Oligodendrocytes	Up	0	1	0	0	0
SOD1	protein_coding	Oligodendrocytes	Up	0	1	0	0	0
OSTM1	protein_coding	Oligodendrocytes	Up	0	1	0	0	0
UBXN1	protein_coding	Oligodendrocytes	Up	0	1	0	0	0
COPA	protein_coding	Oligodendrocytes	Up	0	1	0	0	0
SNX3	protein_coding	Oligodendrocytes	Up	0	1	0	0	0
DNAJC6	protein_coding	Oligodendrocytes	Up	0	1	0	0	0
RPL28	protein_coding	Oligodendrocytes	Up	0	1	0	0	0
VBP1	protein_coding	Oligodendrocytes	Up	0	1	0	0	0
RPS26	protein_coding	Oligodendrocytes	Up	0	1	0	0	0
MUSK	protein_coding	Oligodendrocytes	Up	0	1	0	0	0
TIMM44	protein_coding	Oligodendrocytes	Up	0	1	0	0	0
BTF3	protein_coding	Oligodendrocytes	Up	0	1	0	0	0
KRT10	protein_coding	Oligodendrocytes	Up	0	1	0	0	1
TBC1D19	protein_coding	Oligodendrocytes	Up	0	1	0	0	0
COA3	protein_coding	Oligodendrocytes	Up	0	1	0	0	0
TOMM7	protein_coding	Oligodendrocytes	Up	0	1	0	0	0
SSR2	protein_coding	Oligodendrocytes	Up	0	1	0	0	0
COMT	protein_coding	Oligodendrocytes	Up	0	1	0	0	0
OAZ2	protein_coding	Oligodendrocytes	Up	0	1	0	0	0
NDUFS5	protein_coding	Oligodendrocytes	Up	0	1	0	0	0
LRRC7	protein_coding	Oligodendrocytes	Up	0	1	1	0	0
SPDYE2	protein_coding	Oligodendrocytes	Up	0	1	0	0	0
CCNI	protein_coding	Oligodendrocytes	Up	0	1	0	0	0
EEF2	protein_coding	Oligodendrocytes	Up	0	1	0	0	0
PIGH	protein_coding	Oligodendrocytes	Up	0	1	0	0	0
RAMP1	protein_coding	Oligodendrocytes	Up	0	1	0	0	0
TNKS	protein_coding	Oligodendrocytes	Up	0	1	0	0	0
ITGB8	protein_coding	Oligodendrocytes	Up	0	1	0	0	0
NDUFB10	protein_coding	Oligodendrocytes	Up	0	1	0	0	0
EMC6	protein_coding	Oligodendrocytes	Up	0	1	0	0	0
RPS11	protein_coding	Oligodendrocytes	Up	0	1	0	0	0
ALDOA	protein_coding	Oligodendrocytes	Up	0	1	0	0	0
SQSTM1	protein_coding	Oligodendrocytes	Up	0	1	0	0	0
NDUFB11	protein_coding	Oligodendrocytes	Up	0	1	0	0	0
SEMA4D	protein_coding	Oligodendrocytes	Up	0	1	0	0	0
CDC42	protein_coding	Oligodendrocytes	Up	0	1	0	0	0
COX6B1	protein_coding	Oligodendrocytes	Up	0	1	0	0	0
EPN2	protein_coding	Oligodendrocytes	Up	0	1	0	0	1
GGACT	protein_coding	Oligodendrocytes	Up	0	1	0	0	0
PPP1R16B	protein_coding	Oligodendrocytes	Up	0	1	0	0	0
MMP24	protein_coding	Oligodendrocytes	Up	0	1	0	0	0
POLR2I	protein_coding	Oligodendrocytes	Up	0	1	0	0	0
YWHAH	protein_coding	Oligodendrocytes	Up	0	1	0	0	0
LAMTOR1	protein_coding	Oligodendrocytes	Up	0	1	0	0	0
STXBP6	protein_coding	Oligodendrocytes	Up	0	1	0	0	0
RHOA	protein_coding	Oligodendrocytes	Up	0	1	0	0	0
RNF19B	protein_coding	Oligodendrocytes	Up	0	1	0	0	0
SLC31A2	protein_coding	Oligodendrocytes	Up	0	1	0	0	0
UBE2N	protein_coding	Oligodendrocytes	Up	0	1	0	0	0
ASPA	protein_coding	Oligodendrocytes	Up	0	1	0	0	1
KLHDC2	protein_coding	Oligodendrocytes	Up	0	1	0	0	0
POMP	protein_coding	Oligodendrocytes	Up	0	1	0	0	0
CHCHD2	protein_coding	Oligodendrocytes	Up	0	1	0	0	0
KCNH1	protein_coding	Oligodendrocytes	Up	0	1	0	0	0
RPL4	protein_coding	Oligodendrocytes	Up	0	1	0	0	0
COMMD6	protein_coding	Oligodendrocytes	Up	0	1	0	1	1
MALRD1	protein_coding	Oligodendrocytes	Up	0	1	0	0	0
PRELID1	protein_coding	Oligodendrocytes	Up	0	1	0	0	0
FKBP4	protein_coding	Oligodendrocytes	Up	0	1	0	0	0
PKM	protein_coding	Oligodendrocytes	Up	0	1	0	0	0
C11orf58	protein_coding	Oligodendrocytes	Up	0	1	0	0	0
BEX4	protein_coding	Oligodendrocytes	Up	0	1	0	0	0
PAPPA2	protein_coding	Oligodendrocytes	Up	0	1	0	0	0
GTPBP6	protein_coding	Oligodendrocytes	Up	0	1	0	0	0
ARF4	protein_coding	Oligodendrocytes	Up	0	1	0	0	0
HSPA8	protein_coding	Oligodendrocytes	Up	0	1	0	0	0
FKBP2	protein_coding	Oligodendrocytes	Up	0	1	0	0	0
POLR2J	protein_coding	Oligodendrocytes	Up	0	1	0	0	0
SF3B6	protein_coding	Oligodendrocytes	Up	0	1	0	0	0
SRSF10	protein_coding	Oligodendrocytes	Up	0	1	0	0	0
GDE1	protein_coding	Oligodendrocytes	Up	0	1	0	0	0
C19orf53	protein_coding	Oligodendrocytes	Up	0	1	0	0	1
DDR1	protein_coding	Oligodendrocytes	Up	0	1	0	0	0
FAM184B	protein_coding	Oligodendrocytes	Up	0	1	0	0	0
GPR37L1	protein_coding	Oligodendrocytes	Up	0	1	0	0	0
ATP6V1F	protein_coding	Oligodendrocytes	Up	0	1	0	0	0
TMX1	protein_coding	Oligodendrocytes	Up	0	1	0	0	1
C1orf56	protein_coding	Oligodendrocytes	Up	0	1	0	0	0
NCOA4	protein_coding	Oligodendrocytes	Up	0	1	0	0	0
SLITRK2	protein_coding	Oligodendrocytes	Up	0	1	0	0	0
SRSF2	protein_coding	Oligodendrocytes	Up	0	1	0	0	0
CUTA	protein_coding	Oligodendrocytes	Up	0	1	0	0	0
NDUFB4	protein_coding	Oligodendrocytes	Up	0	1	0	1	0
GPX1	protein_coding	Oligodendrocytes	Up	0	1	0	0	0
UCHL1	protein_coding	Oligodendrocytes	Up	0	1	0	0	0
SLC47A1	protein_coding	Oligodendrocytes	Up	0	1	0	0	0
THRA	protein_coding	Oligodendrocytes	Up	0	1	0	0	0
BRK1	protein_coding	Oligodendrocytes	Up	0	1	0	0	0
IFI27L2	protein_coding	Oligodendrocytes	Up	0	1	0	0	0
PSME1	protein_coding	Oligodendrocytes	Up	0	1	0	0	0
CMSS1	protein_coding	Oligodendrocytes	Up	0	1	0	0	0
LAMTOR4	protein_coding	Oligodendrocytes	Up	0	1	0	0	0
MT1E	protein_coding	Oligodendrocytes	Up	0	1	0	0	1
BBIP1	protein_coding	Oligodendrocytes	Up	0	1	0	0	0
GOLGA7	protein_coding	Oligodendrocytes	Up	0	1	0	0	0
LRRC37A3	protein_coding	Oligodendrocytes	Up	0	1	0	0	0
JOSD2	protein_coding	Oligodendrocytes	Up	0	1	0	0	0
SMDT1	protein_coding	Oligodendrocytes	Up	0	1	0	0	0
ABHD12B	protein_coding	Oligodendrocytes	Up	0	1	0	0	0
KBTBD7	protein_coding	Oligodendrocytes	Up	0	1	0	0	0
SLC35B2	protein_coding	Oligodendrocytes	Up	0	1	0	0	0
RAN	protein_coding	Oligodendrocytes	Up	0	1	0	0	0
PPFIA2	protein_coding	Oligodendrocytes	Up	0	1	0	1	0
DDIT4	protein_coding	Oligodendrocytes	Up	0	1	1	0	0
TSPAN31	protein_coding	Oligodendrocytes	Up	0	1	0	0	0
ANAPC11	protein_coding	Oligodendrocytes	Up	0	1	0	0	0
SRP14	protein_coding	Oligodendrocytes	Up	0	1	0	0	0
CHAC2	protein_coding	Oligodendrocytes	Up	0	1	0	0	0
GATM	protein_coding	Oligodendrocytes	Up	0	1	0	0	0
PHB2	protein_coding	Oligodendrocytes	Up	0	1	0	0	0
SOD2	protein_coding	Oligodendrocytes	Up	0	1	0	0	0
PER3	protein_coding	Oligodendrocytes	Up	0	1	0	0	0
APOC1	protein_coding	Oligodendrocytes	Up	0	1	0	0	0
ITGB1	protein_coding	Oligodendrocytes	Up	0	1	0	0	0
FOLH1	protein_coding	Oligodendrocytes	Up	0	1	0	0	0
SREBF2	protein_coding	Oligodendrocytes	Up	0	1	0	0	0
COPE	protein_coding	Oligodendrocytes	Up	0	1	0	0	0
RALGDS	protein_coding	Oligodendrocytes	Up	0	1	0	0	0
POLR2K	protein_coding	Oligodendrocytes	Up	0	1	0	0	0
PLS1	protein_coding	Oligodendrocytes	Up	0	1	0	0	0
DYNLT1	protein_coding	Oligodendrocytes	Up	0	1	0	0	0
MRPL52	protein_coding	Oligodendrocytes	Up	0	1	0	0	0
SCAMP4	protein_coding	Oligodendrocytes	Up	0	1	0	0	0
NHP2	protein_coding	Oligodendrocytes	Up	0	1	0	0	0
SAT2	protein_coding	Oligodendrocytes	Up	0	1	0	0	0
KLHL28	protein_coding	Oligodendrocytes	Up	0	1	0	0	0
DUSP1	protein_coding	Oligodendrocytes	Up	0	1	0	0	1
MRPL33	protein_coding	Oligodendrocytes	Up	0	1	0	0	0
MYRIP	protein_coding	Oligodendrocytes	Up	0	1	0	0	0
HLA-A	protein_coding	Oligodendrocytes	Up	0	1	0	0	0
TIMM13	protein_coding	Oligodendrocytes	Up	0	1	0	0	0
ZNF488	protein_coding	Oligodendrocytes	Up	0	1	0	0	0
RPL3	protein_coding	Oligodendrocytes	Up	0	1	0	0	1
SAT1	protein_coding	Oligodendrocytes	Up	0	1	0	0	0
ASH1L	protein_coding	Oligodendrocytes	Up	0	1	0	0	0
COPS3	protein_coding	Oligodendrocytes	Up	0	1	0	0	0
CSTB	protein_coding	Oligodendrocytes	Up	0	1	0	0	0
ERH	protein_coding	Oligodendrocytes	Up	0	1	0	0	0
PGRMC1	protein_coding	Oligodendrocytes	Up	0	1	0	0	0
POLE4	protein_coding	Oligodendrocytes	Up	0	1	0	0	0
KEAP1	protein_coding	Oligodendrocytes	Up	0	1	0	0	0
SLC38A1	protein_coding	Oligodendrocytes	Up	0	1	0	0	0
BAALC	protein_coding	Oligodendrocytes	Up	0	1	0	0	0
SCAND1	protein_coding	Oligodendrocytes	Up	0	1	0	0	0
NOP10	protein_coding	Oligodendrocytes	Up	0	1	0	0	0
RPL14	protein_coding	Oligodendrocytes	Up	0	1	0	0	1
MAP4K4	protein_coding	Oligodendrocytes	Up	0	1	0	0	0
SNRPD2	protein_coding	Oligodendrocytes	Up	0	1	0	0	0
ITM2B	protein_coding	Oligodendrocytes	Up	0	1	0	0	0
TIMM8B	protein_coding	Oligodendrocytes	Up	0	1	0	0	0
ARF1	protein_coding	Oligodendrocytes	Up	0	1	0	0	0
ITM2A	protein_coding	Oligodendrocytes	Up	0	1	0	0	0
DDIT3	protein_coding	Oligodendrocytes	Up	0	1	0	0	0
GPS2	protein_coding	Oligodendrocytes	Up	0	1	0	0	1
ARPC5	protein_coding	Oligodendrocytes	Up	0	1	0	0	0
SCAMP3	protein_coding	Oligodendrocytes	Up	0	1	0	0	0
MLF2	protein_coding	Oligodendrocytes	Up	0	1	0	0	0
SLITRK1	protein_coding	Oligodendrocytes	Up	0	1	0	0	0
C14orf119	protein_coding	Oligodendrocytes	Up	0	1	0	0	0
PHACTR1	protein_coding	Oligodendrocytes	Up	0	1	0	0	0
RPL31	protein_coding	Oligodendrocytes	Up	0	1	0	0	0
UBA1	protein_coding	Oligodendrocytes	Up	0	1	0	0	0
RAPGEF5	protein_coding	Oligodendrocytes	Up	0	1	0	0	0
NDUFAF3	protein_coding	Oligodendrocytes	Up	0	1	0	0	0
OSBPL1A	protein_coding	Oligodendrocytes	Up	0	1	0	0	0
KCTD4	protein_coding	Oligodendrocytes	Up	0	1	0	0	0
UBE2L3	protein_coding	Oligodendrocytes	Up	0	1	0	0	0
AVEN	protein_coding	Oligodendrocytes	Up	0	1	0	0	0
PYURF	protein_coding	Oligodendrocytes	Up	0	1	0	0	0
LMNA	protein_coding	Oligodendrocytes	Up	0	1	0	0	0
SSU72	protein_coding	Oligodendrocytes	Up	0	1	0	0	0
TPI1	protein_coding	Oligodendrocytes	Up	0	1	0	0	0
MPC1	protein_coding	Oligodendrocytes	Up	0	1	0	0	0
BAD	protein_coding	Oligodendrocytes	Up	0	1	0	0	0
SRSF6	protein_coding	Oligodendrocytes	Up	0	1	0	0	0
AVIL	protein_coding	Oligodendrocytes	Up	0	1	0	0	0
CLU	protein_coding	Oligodendrocytes	Up	0	1	0	0	0
FBXO3	protein_coding	Oligodendrocytes	Up	0	1	0	0	0
TMEM59	protein_coding	Oligodendrocytes	Up	0	1	0	0	0
AUP1	protein_coding	Oligodendrocytes	Up	0	1	0	0	0
PRPF40A	protein_coding	Oligodendrocytes	Up	0	1	0	0	0
RAC1	protein_coding	Oligodendrocytes	Up	0	1	0	0	0
ZNF280D	protein_coding	Oligodendrocytes	Up	0	1	0	0	0
TUFM	protein_coding	Oligodendrocytes	Up	0	1	0	0	0
PPP6C	protein_coding	Oligodendrocytes	Up	0	1	0	0	0
NACAD	protein_coding	Oligodendrocytes	Up	0	1	0	0	0
C1orf122	protein_coding	Oligodendrocytes	Up	0	1	0	0	0
UCK1	protein_coding	Oligodendrocytes	Up	0	1	0	0	0
PNPLA2	protein_coding	Oligodendrocytes	Up	0	1	0	0	0
MOBP	protein_coding	Oligodendrocytes	Up	0	1	0	0	0
CALR	protein_coding	Oligodendrocytes	Up	0	1	0	0	0
PPIB	protein_coding	Oligodendrocytes	Up	0	1	0	0	0
ATF3	protein_coding	Oligodendrocytes	Up	0	1	0	0	0
COX4I1	protein_coding	Oligodendrocytes	Up	0	1	0	0	0
NBPF1	protein_coding	Oligodendrocytes	Up	0	1	0	0	0
AURKAIP1	protein_coding	Oligodendrocytes	Up	0	1	0	0	0
KBTBD2	protein_coding	Oligodendrocytes	Up	0	1	0	0	0
MRPS34	protein_coding	Oligodendrocytes	Up	0	1	0	0	0
ESRRA	protein_coding	Oligodendrocytes	Up	0	1	0	0	0
SMG9	protein_coding	Oligodendrocytes	Up	0	1	0	0	0
PRPF31	protein_coding	Oligodendrocytes	Up	0	1	0	0	0
COX6C	protein_coding	Oligodendrocytes	Up	0	1	0	0	0
CNDP2	protein_coding	Oligodendrocytes	Up	0	1	0	0	0
LAPTM4A	protein_coding	Oligodendrocytes	Up	0	1	0	0	0
ARRDC3	protein_coding	Oligodendrocytes	Up	0	1	0	0	0
SKP1	protein_coding	Oligodendrocytes	Up	0	1	0	0	0
DTX3	protein_coding	Oligodendrocytes	Up	0	1	0	0	0
POLR2E	protein_coding	Oligodendrocytes	Up	0	1	0	0	0
RSAD1	protein_coding	Oligodendrocytes	Up	0	1	0	0	0
PPM1B	protein_coding	Oligodendrocytes	Up	0	1	0	0	1
SRSF9	protein_coding	Oligodendrocytes	Up	0	1	0	0	0
EFCAB11	protein_coding	Oligodendrocytes	Up	0	1	0	0	0
ELOF1	protein_coding	Oligodendrocytes	Up	0	1	0	0	0
SLF2	protein_coding	Oligodendrocytes	Up	0	1	0	0	0
KLK6	protein_coding	Oligodendrocytes	Up	0	1	0	0	0
VPS13B	protein_coding	Oligodendrocytes	Up	0	1	0	0	0
IDH3B	protein_coding	Oligodendrocytes	Up	0	1	0	0	0
PRKAR1A	protein_coding	Oligodendrocytes	Up	0	1	0	0	0
PPP2R3C	protein_coding	Oligodendrocytes	Up	0	1	0	0	0
ARL6IP5	protein_coding	Oligodendrocytes	Up	0	1	0	0	0
TP53TG5	protein_coding	Oligodendrocytes	Up	0	1	0	0	0
PRDX6	protein_coding	Oligodendrocytes	Up	0	1	0	0	0
GTF2F2	protein_coding	Oligodendrocytes	Up	0	1	0	0	0
SLC6A15	protein_coding	Oligodendrocytes	Up	0	1	0	0	0
CDR2L	protein_coding	Oligodendrocytes	Up	0	1	0	0	0
CLASP1	protein_coding	Oligodendrocytes	Up	0	1	0	0	0
CNOT2	protein_coding	Oligodendrocytes	Up	0	1	0	0	0
LRRC63	protein_coding	Oligodendrocytes	Up	0	1	0	0	1
CYSTM1	protein_coding	Oligodendrocytes	Up	0	1	0	0	0
BZW1	protein_coding	Oligodendrocytes	Up	0	1	0	0	0
OST4	protein_coding	Oligodendrocytes	Up	0	1	0	0	0
PAIP1	protein_coding	Oligodendrocytes	Up	0	1	0	0	0
DAD1	protein_coding	Oligodendrocytes	Up	0	1	0	0	0
RABL3	protein_coding	Oligodendrocytes	Up	0	1	0	0	0
RPL23	protein_coding	Oligodendrocytes	Up	0	1	0	0	0
PSMB6	protein_coding	Oligodendrocytes	Up	0	1	0	0	0
CFL2	protein_coding	Oligodendrocytes	Up	0	1	0	0	0
UQCRH	protein_coding	Oligodendrocytes	Up	0	1	0	0	0
ZBTB18	protein_coding	Oligodendrocytes	Up	0	1	0	0	0
ARHGAP24	protein_coding	Oligodendrocytes	Up	0	1	0	0	0
GBE1	protein_coding	Oligodendrocytes	Up	0	1	0	0	0
SKIL	protein_coding	Oligodendrocytes	Up	0	1	0	0	0
TMEM147	protein_coding	Oligodendrocytes	Up	0	1	0	0	0
SYF2	protein_coding	Oligodendrocytes	Up	0	1	0	0	0
ANXA5	protein_coding	Oligodendrocytes	Up	0	1	0	0	0
RNF167	protein_coding	Oligodendrocytes	Up	0	1	0	0	0
ATXN1	protein_coding	Oligodendrocytes	Up	0	1	1	0	0
ALKBH5	protein_coding	Oligodendrocytes	Up	0	1	0	0	0
ATRX	protein_coding	Oligodendrocytes	Up	0	1	0	0	0
CA11	protein_coding	Oligodendrocytes	Up	0	1	0	0	0
HNRNPC	protein_coding	Oligodendrocytes	Up	0	1	0	0	0
TRIM4	protein_coding	Oligodendrocytes	Up	0	1	0	0	0
IP6K2	protein_coding	Oligodendrocytes	Up	0	1	0	0	0
CHRNB4	protein_coding	Oligodendrocytes	Up	0	1	0	0	0
CMC2	protein_coding	Oligodendrocytes	Up	0	1	0	0	0
ATP6V1G1	protein_coding	Oligodendrocytes	Up	0	1	0	0	0
SH3BGRL3	protein_coding	Oligodendrocytes	Up	0	1	0	0	0
DPF3	protein_coding	Oligodendrocytes	Up	0	1	0	0	0
FEM1B	protein_coding	Oligodendrocytes	Up	0	1	0	0	0
PRAF2	protein_coding	Oligodendrocytes	Up	0	1	0	0	0
BHLHE41	protein_coding	Oligodendrocytes	Up	0	1	0	0	0
KDSR	protein_coding	Oligodendrocytes	Up	0	1	0	0	0
UQCR10	protein_coding	Oligodendrocytes	Up	0	1	0	0	0
HNRNPH2	protein_coding	Oligodendrocytes	Up	0	1	0	0	0
BTG1	protein_coding	Oligodendrocytes	Up	0	1	0	0	0
HNRNPA1	protein_coding	Oligodendrocytes	Up	0	1	0	0	0
MYOT	protein_coding	Oligodendrocytes	Up	0	1	0	0	0
DDT	protein_coding	Oligodendrocytes	Up	0	1	0	0	0
ZCRB1	protein_coding	Oligodendrocytes	Up	0	1	0	0	0
ZMPSTE24	protein_coding	Oligodendrocytes	Up	0	1	0	0	0
GAB2	protein_coding	Oligodendrocytes	Up	0	1	0	0	0
PLA2G4C	protein_coding	Oligodendrocytes	Up	0	1	0	0	0
RAPGEFL1	protein_coding	Oligodendrocytes	Up	0	1	0	0	0
ATP6V1B2	protein_coding	Oligodendrocytes	Up	0	1	0	0	0
UNC79	protein_coding	Oligodendrocytes	Up	0	1	0	0	0
RSL24D1	protein_coding	Oligodendrocytes	Up	0	1	0	0	0
COCH	protein_coding	Oligodendrocytes	Up	0	1	0	0	0
ZNF518A	protein_coding	Oligodendrocytes	Up	0	1	0	0	0
URM1	protein_coding	Oligodendrocytes	Up	0	1	0	0	0
PGAM1	protein_coding	Oligodendrocytes	Up	0	1	0	0	0
HMGB1	protein_coding	Oligodendrocytes	Up	0	1	0	0	0
GRIP1	protein_coding	Oligodendrocytes	Up	0	1	0	0	0
PDXDC1	protein_coding	Oligodendrocytes	Up	0	1	0	0	1
DSTN	protein_coding	Oligodendrocytes	Up	0	1	0	0	0
POLR2L	protein_coding	Oligodendrocytes	Up	0	1	0	0	1
SET	protein_coding	Oligodendrocytes	Up	0	1	0	0	0
CAMTA1	protein_coding	Oligodendrocytes	Up	0	1	0	0	0
RIN2	protein_coding	Oligodendrocytes	Up	0	1	0	0	0
DNAJA1	protein_coding	Oligodendrocytes	Up	0	1	0	0	0
POLE2	protein_coding	Oligodendrocytes	Up	0	1	0	0	0
SRSF8	protein_coding	Oligodendrocytes	Up	0	1	0	0	0
RYR2	protein_coding	Oligodendrocytes	Up	0	1	0	0	0
NFE2L1	protein_coding	Oligodendrocytes	Up	0	1	0	0	0
MRPL51	protein_coding	Oligodendrocytes	Up	0	1	0	0	0
EMC10	protein_coding	Oligodendrocytes	Up	0	1	0	0	0
SSB	protein_coding	Oligodendrocytes	Up	0	1	0	0	1
LAMTOR2	protein_coding	Oligodendrocytes	Up	0	1	0	0	0
LARP6	protein_coding	Oligodendrocytes	Up	0	1	0	0	0
MYL12B	protein_coding	Oligodendrocytes	Up	0	1	0	0	0
SLC3A2	protein_coding	Oligodendrocytes	Up	0	1	0	0	0
KIT	protein_coding	Oligodendrocytes	Up	0	1	0	0	0
ANKUB1	protein_coding	Oligodendrocytes	Up	0	1	0	0	0
SGPL1	protein_coding	Oligodendrocytes	Up	0	1	0	0	0
CACYBP	protein_coding	Oligodendrocytes	Up	0	1	0	0	0
MBOAT7	protein_coding	Oligodendrocytes	Up	0	1	0	0	0
CD74	protein_coding	Oligodendrocytes	Up	0	1	0	0	0
MAPKAPK2	protein_coding	Oligodendrocytes	Up	0	1	0	0	0
MAP1LC3B	protein_coding	Oligodendrocytes	Up	0	1	0	0	0
CLPTM1	protein_coding	Oligodendrocytes	Up	0	1	0	0	0
TCEAL1	protein_coding	Oligodendrocytes	Up	0	1	0	0	0
KLC2	protein_coding	Oligodendrocytes	Up	0	1	0	0	0
BTBD17	protein_coding	Oligodendrocytes	Up	0	1	0	0	0
SSR1	protein_coding	Oligodendrocytes	Up	0	1	0	0	0
FOXN2	protein_coding	Oligodendrocytes	Up	0	1	0	0	1
FLOT1	protein_coding	Oligodendrocytes	Up	0	1	0	0	0
IAH1	protein_coding	Oligodendrocytes	Up	0	1	0	0	0
NDUFS2	protein_coding	Oligodendrocytes	Up	0	1	0	0	0
MYO1E	protein_coding	Oligodendrocytes	Up	0	1	0	0	0
NFE2L3	protein_coding	Oligodendrocytes	Up	0	1	0	0	0
PRKD3	protein_coding	Oligodendrocytes	Up	0	1	0	0	0
PPP1CC	protein_coding	Oligodendrocytes	Up	0	1	0	0	0
CCT3	protein_coding	Oligodendrocytes	Up	0	1	0	0	0
OGFRL1	protein_coding	Oligodendrocytes	Up	0	1	0	0	0
FBXL3	protein_coding	Oligodendrocytes	Up	0	1	0	0	0
NDUFA3	protein_coding	Oligodendrocytes	Up	0	1	0	0	0
SLIRP	protein_coding	Oligodendrocytes	Up	0	1	0	0	0
JTB	protein_coding	Oligodendrocytes	Up	0	1	0	0	0
MRPL43	protein_coding	Oligodendrocytes	Up	0	1	0	0	0
EIF4G2	protein_coding	Oligodendrocytes	Up	0	1	0	0	0
TMED2	protein_coding	Oligodendrocytes	Up	0	1	0	0	0
HDAC4	protein_coding	Oligodendrocytes	Up	0	1	0	0	0
MAGED2	protein_coding	Oligodendrocytes	Up	0	1	0	0	0
SYCP2	protein_coding	Oligodendrocytes	Up	0	1	0	0	0
WRNIP1	protein_coding	Oligodendrocytes	Up	0	1	0	0	0
JADE2	protein_coding	Oligodendrocytes	Up	0	1	0	0	0
VCP	protein_coding	Oligodendrocytes	Up	0	1	0	0	0
ST3GAL6	protein_coding	Oligodendrocytes	Up	0	1	0	0	1
ITM2C	protein_coding	Oligodendrocytes	Up	0	1	0	0	0
PYGL	protein_coding	Oligodendrocytes	Up	0	1	0	0	0
P4HB	protein_coding	Oligodendrocytes	Up	0	1	0	0	0
SLC16A9	protein_coding	Oligodendrocytes	Up	0	1	0	0	0
AGTPBP1	protein_coding	Oligodendrocytes	Up	0	1	0	0	0
DNAJB6	protein_coding	Oligodendrocytes	Up	0	1	0	0	1
EI24	protein_coding	Oligodendrocytes	Up	0	1	0	0	0
PA2G4	protein_coding	Oligodendrocytes	Up	0	1	0	0	0
LMNB1	protein_coding	Oligodendrocytes	Up	0	1	0	0	0
SNAPIN	protein_coding	Oligodendrocytes	Up	0	1	0	0	0
NPC2	protein_coding	Oligodendrocytes	Up	0	1	0	0	0
SIPA1L1	protein_coding	Oligodendrocytes	Up	0	1	0	0	0
CLK4	protein_coding	Oligodendrocytes	Up	0	1	0	0	0
LDOC1	protein_coding	Oligodendrocytes	Up	0	1	0	0	0
PTMS	protein_coding	Oligodendrocytes	Up	0	1	0	0	0
IMP4	protein_coding	Oligodendrocytes	Up	0	1	0	0	0
BUD31	protein_coding	Oligodendrocytes	Up	0	1	0	0	0
TECPR2	protein_coding	Oligodendrocytes	Up	0	1	0	0	0
DSEL	protein_coding	Oligodendrocytes	Up	0	1	0	0	0
ATP6V0E1	protein_coding	Oligodendrocytes	Up	0	1	0	0	0
POLR2F	protein_coding	Oligodendrocytes	Up	0	1	0	0	0
COA5	protein_coding	Oligodendrocytes	Up	0	1	0	0	0
TIPARP	protein_coding	Oligodendrocytes	Up	0	1	0	0	0
EIF1AX	protein_coding	Oligodendrocytes	Up	0	1	0	0	0
ADO	protein_coding	Oligodendrocytes	Up	0	1	0	0	0
MATN2	protein_coding	Oligodendrocytes	Up	0	1	0	0	1
PCSK1N	protein_coding	Oligodendrocytes	Up	0	1	0	0	0
NSF	protein_coding	Oligodendrocytes	Up	0	1	0	0	0
SLC13A3	protein_coding	Oligodendrocytes	Up	0	1	1	0	1
CERS2	protein_coding	Oligodendrocytes	Up	0	1	0	0	0
SEMA6D	protein_coding	Oligodendrocytes	Up	0	1	0	0	0
B3GLCT	protein_coding	Oligodendrocytes	Up	0	1	0	0	0
DMXL2	protein_coding	Oligodendrocytes	Up	0	1	0	0	0
SRGAP3	protein_coding	Oligodendrocytes	Up	0	1	0	0	0
C11orf71	protein_coding	Oligodendrocytes	Up	0	1	0	0	0
ILF2	protein_coding	Oligodendrocytes	Up	0	1	0	0	0
RBX1	protein_coding	Oligodendrocytes	Up	0	1	0	0	0
COX7A2	protein_coding	Oligodendrocytes	Up	0	1	0	0	0
ADAMTS8	protein_coding	Oligodendrocytes	Up	0	1	0	0	0
JMJD6	protein_coding	Oligodendrocytes	Up	0	1	0	0	0
ZIC1	protein_coding	Oligodendrocytes	Up	0	1	0	0	0
RAPH1	protein_coding	Oligodendrocytes	Up	0	1	0	0	0
PEF1	protein_coding	Oligodendrocytes	Up	0	1	0	0	0
DENND1B	protein_coding	Oligodendrocytes	Up	0	1	0	0	0
MORC4	protein_coding	Oligodendrocytes	Up	0	1	0	0	0
DPY30	protein_coding	Oligodendrocytes	Up	0	1	0	0	0
SNRNP35	protein_coding	Oligodendrocytes	Up	0	1	0	0	0
PSMB5	protein_coding	Oligodendrocytes	Up	0	1	0	0	0
AQP4	protein_coding	Oligodendrocytes	Up	0	1	0	0	0
DACT3	protein_coding	Oligodendrocytes	Up	0	1	0	0	0
TESK2	protein_coding	Oligodendrocytes	Up	0	1	0	0	0
ZNF22	protein_coding	Oligodendrocytes	Up	0	1	0	0	0
UQCRQ	protein_coding	Oligodendrocytes	Up	0	1	0	0	0
ARL2BP	protein_coding	Oligodendrocytes	Up	0	1	0	0	0
PADI2	protein_coding	Oligodendrocytes	Up	0	1	0	0	0
PGD	protein_coding	Oligodendrocytes	Up	0	1	0	0	0
YWHAB	protein_coding	Oligodendrocytes	Up	0	1	0	0	0
MPLKIP	protein_coding	Oligodendrocytes	Up	0	1	0	0	0
ZKSCAN1	protein_coding	Oligodendrocytes	Up	0	1	0	0	0
EFCAB10	protein_coding	Oligodendrocytes	Up	0	1	0	0	0
ATG16L2	protein_coding	Oligodendrocytes	Up	0	1	0	0	1
PHGDH	protein_coding	Oligodendrocytes	Up	0	1	0	0	0
KLHDC3	protein_coding	Oligodendrocytes	Up	0	1	0	0	0
DUOX1	protein_coding	Oligodendrocytes	Up	0	1	0	0	0
PABPC1	protein_coding	Oligodendrocytes	Up	0	1	0	0	0
FGFR2	protein_coding	Oligodendrocytes	Up	0	1	0	0	0
ARAF	protein_coding	Oligodendrocytes	Up	0	1	0	0	0
CYB5R2	protein_coding	Oligodendrocytes	Up	0	1	0	0	0
GCSH	protein_coding	Oligodendrocytes	Up	0	1	0	0	0
JAZF1	protein_coding	Oligodendrocytes	Up	0	1	0	0	0
NDUFB3	protein_coding	Oligodendrocytes	Up	0	1	0	0	0
EIF4G3	protein_coding	Oligodendrocytes	Up	0	1	0	0	0
ADRM1	protein_coding	Oligodendrocytes	Up	0	1	0	0	0
MRPS26	protein_coding	Oligodendrocytes	Up	0	1	0	0	0
ARCN1	protein_coding	Oligodendrocytes	Up	0	1	0	0	0
MRPL23	protein_coding	Oligodendrocytes	Up	0	1	0	0	0
MRPS18B	protein_coding	Oligodendrocytes	Up	0	1	0	0	0
BCCIP	protein_coding	Oligodendrocytes	Up	0	1	0	0	0
C2orf88	protein_coding	Oligodendrocytes	Up	0	1	0	0	0
GRINA	protein_coding	Oligodendrocytes	Up	0	1	0	0	0
POMT2	protein_coding	Oligodendrocytes	Up	0	1	0	0	0
TUBB4B	protein_coding	Oligodendrocytes	Up	0	1	0	0	0
TRIM8	protein_coding	Oligodendrocytes	Up	0	1	0	0	0
NDUFS8	protein_coding	Oligodendrocytes	Up	0	1	0	0	0
CHMP5	protein_coding	Oligodendrocytes	Up	0	1	0	0	0
UBQLN2	protein_coding	Oligodendrocytes	Up	0	1	0	0	0
ATP1B3	protein_coding	Oligodendrocytes	Up	0	1	0	0	0
STAB1	protein_coding	Oligodendrocytes	Up	0	1	0	0	0
PPM1H	protein_coding	Oligodendrocytes	Up	0	1	0	0	0
TMC5	protein_coding	Oligodendrocytes	Up	0	1	0	0	0
POMT1	protein_coding	Oligodendrocytes	Up	0	1	0	0	0
STON2	protein_coding	Oligodendrocytes	Up	0	1	0	0	0
KSR2	protein_coding	Oligodendrocytes	Up	0	1	0	0	0
SPINT2	protein_coding	Oligodendrocytes	Up	0	1	0	0	0
SPDYE5	protein_coding	Oligodendrocytes	Up	0	1	0	0	0
KCNQ1	protein_coding	Oligodendrocytes	Up	0	1	0	0	0
HSF1	protein_coding	Oligodendrocytes	Up	0	1	0	0	0
SLC25A39	protein_coding	Oligodendrocytes	Up	0	1	0	0	0
CCNDBP1	protein_coding	Oligodendrocytes	Up	0	1	0	0	0
HECW2	protein_coding	Oligodendrocytes	Up	0	1	0	0	0
BNIP3	protein_coding	Oligodendrocytes	Up	0	1	0	0	0
SLC25A5	protein_coding	Oligodendrocytes	Up	0	1	0	0	0
MAK	protein_coding	Oligodendrocytes	Up	0	1	0	0	0
CAP1	protein_coding	Oligodendrocytes	Up	0	1	0	0	0
SPOCK2	protein_coding	Oligodendrocytes	Up	0	1	0	0	0
DACH2	protein_coding	Oligodendrocytes	Up	0	1	0	0	0
CENPP	protein_coding	Oligodendrocytes	Up	0	1	0	0	0
AGBL5	protein_coding	Oligodendrocytes	Up	0	1	0	0	0
LRP10	protein_coding	Oligodendrocytes	Up	0	1	0	0	0
HFM1	protein_coding	Oligodendrocytes	Up	0	1	0	0	0
ZNF428	protein_coding	Oligodendrocytes	Up	0	1	0	0	0
PPP1R14C	protein_coding	Oligodendrocytes	Up	0	1	0	0	0
PCNP	protein_coding	Oligodendrocytes	Up	0	1	0	0	0
HSPA5	protein_coding	Oligodendrocytes	Up	0	1	0	0	0
NAA38	protein_coding	Oligodendrocytes	Up	0	1	0	0	0
RBM17	protein_coding	Oligodendrocytes	Up	0	1	0	0	0
NGDN	protein_coding	Oligodendrocytes	Up	0	1	0	0	0
COL6A6	protein_coding	Oligodendrocytes	Up	0	1	0	0	0
SNAPC3	protein_coding	Oligodendrocytes	Up	0	1	0	0	0
GRB14	protein_coding	Oligodendrocytes	Up	0	1	0	0	0
SYVN1	protein_coding	Oligodendrocytes	Up	0	1	0	0	0
HACD2	protein_coding	Oligodendrocytes	Up	0	1	0	0	0
SPDYE2B	protein_coding	Oligodendrocytes	Up	0	1	0	0	0
POLR2C	protein_coding	Oligodendrocytes	Up	0	1	0	0	0
EPB41L2	protein_coding	Oligodendrocytes	Up	0	1	0	0	0
RBM4B	protein_coding	Oligodendrocytes	Up	0	1	0	0	0
IST1	protein_coding	Oligodendrocytes	Up	0	1	0	0	0
C6	protein_coding	Oligodendrocytes	Up	0	1	0	0	0
RPF1	protein_coding	Oligodendrocytes	Up	0	1	0	0	0
SS18L2	protein_coding	Oligodendrocytes	Up	0	1	0	0	1
STK39	protein_coding	Oligodendrocytes	Up	0	1	0	0	0
METTL3	protein_coding	Oligodendrocytes	Up	0	1	0	0	0
DYNLRB1	protein_coding	Oligodendrocytes	Up	0	1	0	0	0
SLC9B2	protein_coding	Oligodendrocytes	Up	0	1	0	0	0
STX10	protein_coding	Oligodendrocytes	Up	0	1	0	0	0
NDUFS3	protein_coding	Oligodendrocytes	Up	0	1	0	0	0
MORF4L1	protein_coding	Oligodendrocytes	Up	0	1	0	0	0
ARF6	protein_coding	Oligodendrocytes	Up	0	1	0	0	0
ANKRD44	protein_coding	Oligodendrocytes	Up	0	1	0	0	0
E2F4	protein_coding	Oligodendrocytes	Up	0	1	0	0	0
CALM3	protein_coding	Oligodendrocytes	Up	0	1	0	0	0
LRPAP1	protein_coding	Oligodendrocytes	Up	0	1	0	0	0
IRF2BPL	protein_coding	Oligodendrocytes	Up	0	1	0	0	0
RRAGA	protein_coding	Oligodendrocytes	Up	0	1	0	0	0
CTSF	protein_coding	Oligodendrocytes	Up	0	1	1	0	0
ARID5B	protein_coding	Oligodendrocytes	Up	0	1	0	0	0
ANKRD28	protein_coding	Oligodendrocytes	Up	0	1	0	0	0
WDSUB1	protein_coding	Oligodendrocytes	Up	0	1	0	0	0
CCNC	protein_coding	Oligodendrocytes	Up	0	1	0	0	0
EIF1B	protein_coding	Oligodendrocytes	Up	0	1	0	0	0
SOX2	protein_coding	Oligodendrocytes	Up	0	1	0	0	0
NOCT	protein_coding	Oligodendrocytes	Up	0	1	0	0	0
PRDX5	protein_coding	Oligodendrocytes	Up	0	1	0	0	0
RCC2	protein_coding	Oligodendrocytes	Up	0	1	0	0	0
C12orf57	protein_coding	Oligodendrocytes	Up	0	1	0	0	0
RNASEH2C	protein_coding	Oligodendrocytes	Up	0	1	0	0	0
ADIPOR1	protein_coding	Oligodendrocytes	Up	0	1	0	0	0
KHDRBS3	protein_coding	Oligodendrocytes	Up	0	1	0	1	0
EXOSC8	protein_coding	Oligodendrocytes	Up	0	1	0	0	0
POLR2G	protein_coding	Oligodendrocytes	Up	0	1	0	0	0
PFDN2	protein_coding	Oligodendrocytes	Up	0	1	0	0	0
MTMR10	protein_coding	Oligodendrocytes	Up	0	1	0	0	0
RNF126	protein_coding	Oligodendrocytes	Up	0	1	0	0	0
RORA	protein_coding	Oligodendrocytes	Up	0	1	0	0	0
MRPS6	protein_coding	Oligodendrocytes	Up	0	1	0	0	0
SLC35G2	protein_coding	Oligodendrocytes	Up	0	1	0	0	0
S100A1	protein_coding	Oligodendrocytes	Up	0	1	0	0	0
BCAT1	protein_coding	Oligodendrocytes	Up	0	1	0	0	0
UFSP2	protein_coding	Oligodendrocytes	Up	0	1	0	0	0
NDUFB1	protein_coding	Oligodendrocytes	Up	0	1	0	0	0
CSNK1A1	protein_coding	Oligodendrocytes	Up	0	1	0	0	0
FTCDNL1	protein_coding	Oligodendrocytes	Up	0	1	0	0	0
TOMM20	protein_coding	Oligodendrocytes	Up	0	1	0	0	0
SLC48A1	protein_coding	Oligodendrocytes	Up	0	1	0	0	0
KMT2C	protein_coding	Oligodendrocytes	Up	0	1	0	0	0
ZNF658	protein_coding	Oligodendrocytes	Up	0	1	0	0	0
SMARCD1	protein_coding	Oligodendrocytes	Up	0	1	0	0	0
RAB9A	protein_coding	Oligodendrocytes	Up	0	1	0	0	0
MKRN1	protein_coding	Oligodendrocytes	Up	0	1	0	0	0
SNRPC	protein_coding	Oligodendrocytes	Up	0	1	0	0	0
FBXO2	protein_coding	Oligodendrocytes	Up	0	1	0	0	0
DENND6A	protein_coding	Oligodendrocytes	Up	0	1	0	0	0
CORO1C	protein_coding	Oligodendrocytes	Up	0	1	0	0	0
GNL3	protein_coding	Oligodendrocytes	Up	0	1	0	0	0
CRY1	protein_coding	Oligodendrocytes	Up	0	1	0	0	0
EIF5	protein_coding	Oligodendrocytes	Up	0	1	0	0	0
MZT2B	protein_coding	Oligodendrocytes	Up	0	1	0	0	0
PSMB4	protein_coding	Oligodendrocytes	Up	0	1	0	0	0
PPM1K	protein_coding	Oligodendrocytes	Up	0	1	0	0	0
UBE2D1	protein_coding	Oligodendrocytes	Up	0	1	0	0	0
PRR5L	protein_coding	Oligodendrocytes	Up	0	1	0	0	0
CALU	protein_coding	Oligodendrocytes	Up	0	1	0	0	0
KLHL21	protein_coding	Oligodendrocytes	Up	0	1	0	0	0
PMP22	protein_coding	Oligodendrocytes	Up	0	1	0	0	0
TSPAN10	protein_coding	Oligodendrocytes	Up	0	1	0	0	0
TMED5	protein_coding	Oligodendrocytes	Up	0	1	0	0	0
MAP1B	protein_coding	Oligodendrocytes	Up	0	1	0	0	0
VEZF1	protein_coding	Oligodendrocytes	Up	0	1	0	0	0
ATRAID	protein_coding	Oligodendrocytes	Up	0	1	0	0	0
TOMM22	protein_coding	Oligodendrocytes	Up	0	1	0	0	0
RXRB	protein_coding	Oligodendrocytes	Up	0	1	0	0	0
RPP38	protein_coding	Oligodendrocytes	Up	0	1	0	0	0
DPF2	protein_coding	Oligodendrocytes	Up	0	1	0	0	0
PSMA3	protein_coding	Oligodendrocytes	Up	0	1	0	0	0
RBP7	protein_coding	Oligodendrocytes	Up	0	1	0	0	0
SPARCL1	protein_coding	Oligodendrocytes	Up	0	1	0	0	0
FAM222B	protein_coding	Oligodendrocytes	Up	0	1	0	0	0
DUSP3	protein_coding	Oligodendrocytes	Up	0	1	0	0	0
HIBADH	protein_coding	Oligodendrocytes	Up	0	1	0	0	0
OMG	protein_coding	Oligodendrocytes	Up	0	1	0	0	0
AFTPH	protein_coding	Oligodendrocytes	Up	0	1	0	0	0
TMED4	protein_coding	Oligodendrocytes	Up	0	1	0	0	0
CBR1	protein_coding	Oligodendrocytes	Up	0	1	0	0	0
KLHL4	protein_coding	Oligodendrocytes	Up	0	1	0	0	0
AK6	protein_coding	Oligodendrocytes	Up	0	1	0	0	0
C1orf52	protein_coding	Oligodendrocytes	Up	0	1	0	0	0
EIF3H	protein_coding	Oligodendrocytes	Up	0	1	0	0	0
OR2L13	protein_coding	Oligodendrocytes	Up	0	1	0	0	1
FAM200B	protein_coding	Oligodendrocytes	Up	0	1	0	0	0
COPRS	protein_coding	Oligodendrocytes	Up	0	1	0	0	0
COPS6	protein_coding	Oligodendrocytes	Up	0	1	0	0	0
EDC3	protein_coding	Oligodendrocytes	Up	0	1	0	0	0
ATP2C1	protein_coding	Oligodendrocytes	Up	0	1	0	0	0
OGFOD1	protein_coding	Oligodendrocytes	Up	0	1	0	0	0
SPG21	protein_coding	Oligodendrocytes	Up	0	1	0	0	0
NXN	protein_coding	Oligodendrocytes	Up	0	1	0	0	0
CTNNB1	protein_coding	Oligodendrocytes	Up	0	1	0	0	0
XRCC6	protein_coding	Oligodendrocytes	Up	0	1	0	0	0
SHISA4	protein_coding	Oligodendrocytes	Up	0	1	0	0	0
ADAM17	protein_coding	Oligodendrocytes	Up	0	1	0	0	0
TTC19	protein_coding	Oligodendrocytes	Up	0	1	0	0	0
NECAP2	protein_coding	Oligodendrocytes	Up	0	1	0	0	0
ANAPC13	protein_coding	Oligodendrocytes	Up	0	1	0	0	0
NXPE3	protein_coding	Oligodendrocytes	Up	0	1	0	0	0
ATXN7L3B	protein_coding	Oligodendrocytes	Up	0	1	0	0	0
ZNHIT1	protein_coding	Oligodendrocytes	Up	0	1	0	0	0
PNMA1	protein_coding	Oligodendrocytes	Up	0	1	0	0	0
TUBGCP4	protein_coding	Oligodendrocytes	Up	0	1	0	0	0
SF3B5	protein_coding	Oligodendrocytes	Up	0	1	0	0	0
CBX6	protein_coding	Oligodendrocytes	Up	0	1	0	0	0
C9orf78	protein_coding	Oligodendrocytes	Up	0	1	0	0	0
SLC25A4	protein_coding	Oligodendrocytes	Up	0	1	0	0	0
THY1	protein_coding	Oligodendrocytes	Up	0	1	0	0	0
RAD23A	protein_coding	Oligodendrocytes	Up	0	1	0	0	0
UQCRB	protein_coding	Oligodendrocytes	Up	0	1	0	0	0
TUBB	protein_coding	Oligodendrocytes	Up	0	1	0	0	0
CRB2	protein_coding	Oligodendrocytes	Up	0	1	0	0	0
DMD	protein_coding	Oligodendrocytes	Up	0	1	0	0	0
NDUFAB1	protein_coding	Oligodendrocytes	Up	0	1	0	0	0
MYL6	protein_coding	Oligodendrocytes	Up	0	1	0	0	0
SERP1	protein_coding	Oligodendrocytes	Up	0	1	0	0	0
SPCS1	protein_coding	Oligodendrocytes	Up	0	1	0	0	0
ANKRD65	protein_coding	Oligodendrocytes	Up	0	1	0	0	0
ARMC10	protein_coding	Oligodendrocytes	Up	0	1	0	0	0
TSPYL1	protein_coding	Oligodendrocytes	Up	0	1	0	0	0
SPSB3	protein_coding	Oligodendrocytes	Up	0	1	1	0	0
KIAA2013	protein_coding	Oligodendrocytes	Up	0	1	0	0	0
CD59	protein_coding	Oligodendrocytes	Up	0	1	0	0	0
PRKCQ	protein_coding	Oligodendrocytes	Up	0	1	0	0	0
SH3PXD2A	protein_coding	Oligodendrocytes	Up	0	1	0	0	0
UPF3A	protein_coding	Oligodendrocytes	Up	0	1	0	0	0
TMOD3	protein_coding	Oligodendrocytes	Up	0	1	0	0	0
SNRPE	protein_coding	Oligodendrocytes	Up	0	1	0	0	0
ZFAND1	protein_coding	Oligodendrocytes	Up	0	1	0	0	0
PACRG	protein_coding	Oligodendrocytes	Up	0	1	0	0	0
G3BP1	protein_coding	Oligodendrocytes	Up	0	1	0	0	0
YWHAG	protein_coding	Oligodendrocytes	Up	0	1	0	0	0
ATP1A1	protein_coding	Oligodendrocytes	Up	0	1	0	0	0
GREB1L	protein_coding	Oligodendrocytes	Up	0	1	0	1	0
SAV1	protein_coding	Oligodendrocytes	Up	0	1	0	0	0
DDX3X	protein_coding	Oligodendrocytes	Up	0	1	0	0	0
RTN3	protein_coding	Oligodendrocytes	Up	0	1	0	0	0
IFNGR2	protein_coding	Oligodendrocytes	Up	0	1	0	0	0
PPOX	protein_coding	Oligodendrocytes	Up	0	1	0	0	0
FHIT	protein_coding	Oligodendrocytes	Up	0	1	0	0	0
STRBP	protein_coding	Oligodendrocytes	Up	0	1	0	0	0
ATF1	protein_coding	Oligodendrocytes	Up	0	1	0	0	0
PTTG1IP	protein_coding	Oligodendrocytes	Up	0	1	0	0	0
TUBD1	protein_coding	Oligodendrocytes	Up	0	1	0	0	0
NCOA5	protein_coding	Oligodendrocytes	Up	0	1	0	0	0
FAM174A	protein_coding	Oligodendrocytes	Up	0	1	0	0	0
SLC27A4	protein_coding	Oligodendrocytes	Up	0	1	0	0	0
NDUFB9	protein_coding	Oligodendrocytes	Up	0	1	0	0	0
WTAP	protein_coding	Oligodendrocytes	Up	0	1	0	0	0
SMAD5	protein_coding	Oligodendrocytes	Up	0	1	0	0	0
CSMD3	protein_coding	Oligodendrocytes	Up	0	1	0	0	0
TSN	protein_coding	Oligodendrocytes	Up	0	1	0	0	0
SOX9	protein_coding	Oligodendrocytes	Up	0	1	0	0	0
S100A13	protein_coding	Oligodendrocytes	Up	0	1	0	0	0
ID3	protein_coding	Oligodendrocytes	Up	0	1	0	0	0
CCDC124	protein_coding	Oligodendrocytes	Up	0	1	0	0	0
RARRES1	protein_coding	Oligodendrocytes	Up	0	1	0	0	0
PRR13	protein_coding	Oligodendrocytes	Up	0	1	0	0	0
NDUFA6	protein_coding	Oligodendrocytes	Up	0	1	0	0	0
CLNS1A	protein_coding	Oligodendrocytes	Up	0	1	0	0	0
UFC1	protein_coding	Oligodendrocytes	Up	0	1	0	0	0
PIN1	protein_coding	Oligodendrocytes	Up	0	1	0	0	0
SMIM20	protein_coding	Oligodendrocytes	Up	0	1	0	0	0
HAGH	protein_coding	Oligodendrocytes	Up	0	1	0	0	0
HES6	protein_coding	Oligodendrocytes	Up	0	1	0	0	0
YBX1	protein_coding	Oligodendrocytes	Up	0	1	0	0	0
SH3RF1	protein_coding	Oligodendrocytes	Up	0	1	0	0	0
RPL35	protein_coding	Oligodendrocytes	Up	0	1	0	0	0
PCCA	protein_coding	Oligodendrocytes	Up	0	1	0	0	0
RNPS1	protein_coding	Oligodendrocytes	Up	0	1	0	0	0
MRPS7	protein_coding	Oligodendrocytes	Up	0	1	0	0	0
UVRAG	protein_coding	Oligodendrocytes	Up	0	1	0	0	0
TWSG1	protein_coding	Oligodendrocytes	Up	0	1	0	0	0
STRAP	protein_coding	Oligodendrocytes	Up	0	1	0	0	0
TUBA1B	protein_coding	Oligodendrocytes	Up	0	1	0	0	0
UQCR11	protein_coding	Oligodendrocytes	Up	0	1	0	0	0
BNIP2	protein_coding	Oligodendrocytes	Up	0	1	0	0	0
MRPL34	protein_coding	Oligodendrocytes	Up	0	1	0	0	0
CAND1	protein_coding	Oligodendrocytes	Up	0	1	0	0	0
TPPP3	protein_coding	Oligodendrocytes	Up	0	1	0	0	0
ARHGAP12	protein_coding	Oligodendrocytes	Up	0	1	0	1	0
PPP1R8	protein_coding	Oligodendrocytes	Up	0	1	0	0	0
MCMBP	protein_coding	Oligodendrocytes	Up	0	1	0	0	0
KIF13A	protein_coding	Oligodendrocytes	Up	0	1	0	0	0
MZT2A	protein_coding	Oligodendrocytes	Up	0	1	0	0	0
MTUS1	protein_coding	Oligodendrocytes	Up	0	1	0	0	0
SLC35A5	protein_coding	Oligodendrocytes	Up	0	1	0	0	0
MECOM	protein_coding	Oligodendrocytes	Up	0	1	0	0	0
VDAC2	protein_coding	Oligodendrocytes	Up	0	1	0	0	0
FN1	protein_coding	Oligodendrocytes	Up	0	1	0	0	1
MUTYH	protein_coding	Oligodendrocytes	Up	0	1	0	0	0
MED10	protein_coding	Oligodendrocytes	Up	0	1	0	0	0
MTCP1	protein_coding	Oligodendrocytes	Up	0	1	0	0	0
PIBF1	protein_coding	Oligodendrocytes	Up	0	1	0	0	0
SARAF	protein_coding	Oligodendrocytes	Up	0	1	0	0	0
AMPD3	protein_coding	Oligodendrocytes	Up	0	1	0	0	0
NUDT9	protein_coding	Oligodendrocytes	Up	0	1	0	0	0
TIMM17B	protein_coding	Oligodendrocytes	Up	0	1	0	0	0
VDAC1	protein_coding	Oligodendrocytes	Up	0	1	0	0	0
PTPRS	protein_coding	Oligodendrocytes	Up	0	1	0	0	0
SENP6	protein_coding	Oligodendrocytes	Up	0	1	0	0	0
HSPD1	protein_coding	Oligodendrocytes	Up	0	1	0	0	0
CHCHD3	protein_coding	Oligodendrocytes	Up	0	1	0	0	0
RALA	protein_coding	Oligodendrocytes	Up	0	1	0	0	0
CALM1	protein_coding	Oligodendrocytes	Up	0	1	0	0	0
LITAF	protein_coding	Oligodendrocytes	Up	0	1	0	0	0
TIMP2	protein_coding	Oligodendrocytes	Up	0	1	0	0	0
CHD4	protein_coding	Oligodendrocytes	Up	0	1	0	0	0
PEG10	protein_coding	Oligodendrocytes	Up	0	1	0	0	0
NSUN5	protein_coding	Oligodendrocytes	Up	0	1	0	0	0
SERPINB6	protein_coding	Oligodendrocytes	Up	0	1	0	0	0
CANX	protein_coding	Oligodendrocytes	Up	0	1	0	0	0
CHRAC1	protein_coding	Oligodendrocytes	Up	0	1	0	0	0
DHPS	protein_coding	Oligodendrocytes	Up	0	1	0	0	0
ATXN10	protein_coding	Oligodendrocytes	Up	0	1	1	0	0
PTGR1	protein_coding	Oligodendrocytes	Up	0	1	0	0	0
LSM4	protein_coding	Oligodendrocytes	Up	0	1	0	0	0
NAV3	protein_coding	Oligodendrocytes	Up	0	1	1	0	0
CC2D1A	protein_coding	Oligodendrocytes	Up	0	1	0	0	0
RHEB	protein_coding	Oligodendrocytes	Up	0	1	0	0	0
POLD2	protein_coding	Oligodendrocytes	Up	0	1	0	0	0
EIF3E	protein_coding	Oligodendrocytes	Up	0	1	0	0	0
SLC25A6	protein_coding	Oligodendrocytes	Up	0	1	0	0	0
GSTK1	protein_coding	Oligodendrocytes	Up	0	1	0	0	0
ZNHIT3	protein_coding	Oligodendrocytes	Up	0	1	0	0	0
SUB1	protein_coding	Oligodendrocytes	Up	0	1	0	0	0
SUPT5H	protein_coding	Oligodendrocytes	Up	0	1	0	0	0
NUBP2	protein_coding	Oligodendrocytes	Up	0	1	0	0	0
CCDC122	protein_coding	Oligodendrocytes	Up	0	1	0	0	0
GTF2A2	protein_coding	Oligodendrocytes	Up	0	1	0	0	0
RMDN1	protein_coding	Oligodendrocytes	Up	0	1	0	0	0
SCN3B	protein_coding	Oligodendrocytes	Up	0	1	0	0	0
GRHPR	protein_coding	Oligodendrocytes	Up	0	1	0	0	0
OGT	protein_coding	Oligodendrocytes	Up	0	1	0	0	0
AMBRA1	protein_coding	Oligodendrocytes	Up	0	1	0	0	0
PLEKHB2	protein_coding	Oligodendrocytes	Up	0	1	0	0	0
REXO2	protein_coding	Oligodendrocytes	Up	0	1	0	0	0
CLK1	protein_coding	Oligodendrocytes	Up	0	1	0	0	0
NUDCD2	protein_coding	Oligodendrocytes	Up	0	1	0	0	0
CIZ1	protein_coding	Oligodendrocytes	Up	0	1	0	0	0
SAR1B	protein_coding	Oligodendrocytes	Up	0	1	0	0	0
RBPJ	protein_coding	Oligodendrocytes	Up	0	1	0	0	0
C1QBP	protein_coding	Oligodendrocytes	Up	0	1	0	0	0
ALKBH7	protein_coding	Oligodendrocytes	Up	0	1	0	0	0
GSN	protein_coding	Oligodendrocytes	Up	0	1	0	0	0
IDH3A	protein_coding	Oligodendrocytes	Up	0	1	0	0	0
HNRNPH3	protein_coding	Oligodendrocytes	Up	0	1	0	0	0
TEX14	protein_coding	Oligodendrocytes	Up	0	1	0	0	0
USH2A	protein_coding	Oligodendrocytes	Up	0	1	0	0	0
CNIH1	protein_coding	Oligodendrocytes	Up	0	1	0	0	0
CYP27A1	protein_coding	Oligodendrocytes	Up	0	1	0	0	0
MRPL27	protein_coding	Oligodendrocytes	Up	0	1	0	0	0
NDUFC1	protein_coding	Oligodendrocytes	Up	0	1	0	0	0
MPC2	protein_coding	Oligodendrocytes	Up	0	1	0	0	0
MAGI3	protein_coding	Oligodendrocytes	Up	0	1	0	0	0
C1orf43	protein_coding	Oligodendrocytes	Up	0	1	0	0	0
NDUFA2	protein_coding	Oligodendrocytes	Up	0	1	0	0	0
DNAH9	protein_coding	Oligodendrocytes	Up	0	1	0	0	0
C4orf19	protein_coding	Oligodendrocytes	Up	0	1	0	0	0
ABHD17B	protein_coding	Oligodendrocytes	Up	0	1	0	0	0
SRGAP2	protein_coding	Oligodendrocytes	Up	0	1	0	0	0
LAGE3	protein_coding	Oligodendrocytes	Up	0	1	0	0	0
ZNF302	protein_coding	Oligodendrocytes	Up	0	1	0	0	0
RAD21	protein_coding	Oligodendrocytes	Up	0	1	0	0	0
LSM7	protein_coding	Oligodendrocytes	Up	0	1	0	0	0
ACTL6A	protein_coding	Oligodendrocytes	Up	0	1	0	0	0
PPP2R5B	protein_coding	Oligodendrocytes	Up	0	1	0	0	0
EFNB2	protein_coding	Oligodendrocytes	Up	0	1	0	0	0
CDIP1	protein_coding	Oligodendrocytes	Up	0	1	0	0	0
PPP2R3A	protein_coding	Oligodendrocytes	Up	0	1	0	0	0
CCT6A	protein_coding	Oligodendrocytes	Up	0	1	0	0	0
PSMG2	protein_coding	Oligodendrocytes	Up	0	1	0	0	0
SDCCAG8	protein_coding	Oligodendrocytes	Up	0	1	0	0	0
UBXN8	protein_coding	Oligodendrocytes	Up	0	1	0	0	0
NFKBIB	protein_coding	Oligodendrocytes	Up	0	1	0	0	0
CGRRF1	protein_coding	Oligodendrocytes	Up	0	1	0	0	0
LLGL2	protein_coding	Oligodendrocytes	Up	0	1	0	0	0
CCNT1	protein_coding	Oligodendrocytes	Up	0	1	0	0	0
AAK1	protein_coding	Oligodendrocytes	Up	0	1	0	0	0
CARHSP1	protein_coding	Oligodendrocytes	Up	0	1	0	0	0
ZDHHC15	protein_coding	Oligodendrocytes	Up	0	1	0	0	0
GSPT1	protein_coding	Oligodendrocytes	Up	0	1	0	0	0
GTF3A	protein_coding	Oligodendrocytes	Up	0	1	0	0	0
PIGN	protein_coding	Oligodendrocytes	Up	0	1	0	0	0
TBCA	protein_coding	Oligodendrocytes	Up	0	1	0	0	0
INPP5K	protein_coding	Oligodendrocytes	Up	0	1	0	0	0
CCDC178	protein_coding	Oligodendrocytes	Up	0	1	0	0	0
PCP4	protein_coding	Oligodendrocytes	Up	0	1	0	0	1
CENPT	protein_coding	Oligodendrocytes	Up	0	1	0	0	0
R3HDM1	protein_coding	Oligodendrocytes	Up	0	1	0	0	0
ENY2	protein_coding	Oligodendrocytes	Up	0	1	0	0	0
PEPD	protein_coding	Oligodendrocytes	Up	0	1	0	0	0
MTMR7	protein_coding	Oligodendrocytes	Up	0	1	0	0	0
KIAA1143	protein_coding	Oligodendrocytes	Up	0	1	0	0	0
RNF5	protein_coding	Oligodendrocytes	Up	0	1	0	0	0
PMP2	protein_coding	Oligodendrocytes	Up	0	1	0	0	0
FAM120C	protein_coding	Oligodendrocytes	Up	0	1	0	0	0
RNF111	protein_coding	Oligodendrocytes	Up	0	1	0	0	0
CCK	protein_coding	Oligodendrocytes	Up	0	1	0	0	0
ACTG1	protein_coding	Oligodendrocytes	Up	0	1	0	0	0
ATG3	protein_coding	Oligodendrocytes	Up	0	1	0	0	0
IQCG	protein_coding	Oligodendrocytes	Up	0	1	0	0	0
ARV1	protein_coding	Oligodendrocytes	Up	0	1	0	0	0
YIPF4	protein_coding	Oligodendrocytes	Up	0	1	0	0	0
CD200	protein_coding	Oligodendrocytes	Up	0	1	0	0	0
SPDYE16	protein_coding	Oligodendrocytes	Up	0	1	0	0	0
TGFB1	protein_coding	Oligodendrocytes	Up	0	1	0	0	0
CDC14B	protein_coding	Oligodendrocytes	Up	0	1	0	0	0
APLP2	protein_coding	Oligodendrocytes	Up	0	1	0	0	0
UXT	protein_coding	Oligodendrocytes	Up	0	1	0	0	0
C9orf72	protein_coding	Oligodendrocytes	Up	0	1	1	0	0
ACYP2	protein_coding	Oligodendrocytes	Up	0	1	0	0	0
DNM1L	protein_coding	Oligodendrocytes	Up	0	1	0	0	0
PPP6R1	protein_coding	Oligodendrocytes	Up	0	1	1	1	0
TMEM30A	protein_coding	Oligodendrocytes	Up	0	1	0	0	0
ENO1	protein_coding	Oligodendrocytes	Up	0	1	0	0	0
EDEM3	protein_coding	Oligodendrocytes	Up	0	1	0	0	0
PAFAH1B2	protein_coding	Oligodendrocytes	Up	0	1	0	0	0
PES1	protein_coding	Oligodendrocytes	Up	0	1	0	0	0
CHMP2A	protein_coding	Oligodendrocytes	Up	0	1	0	0	0
MYDGF	protein_coding	Oligodendrocytes	Up	0	1	0	0	0
FAF1	protein_coding	Oligodendrocytes	Up	0	1	0	0	0
ATG10	protein_coding	Oligodendrocytes	Up	0	1	0	0	0
ITCH	protein_coding	Oligodendrocytes	Up	0	1	0	0	0
HTATIP2	protein_coding	Oligodendrocytes	Up	0	1	0	0	0
RUFY2	protein_coding	Oligodendrocytes	Up	0	1	0	0	0
KRAS	protein_coding	Oligodendrocytes	Up	0	1	0	0	0
ATG12	protein_coding	Oligodendrocytes	Up	0	1	0	0	0
MASP2	protein_coding	Oligodendrocytes	Up	0	1	0	0	0
BUB3	protein_coding	Oligodendrocytes	Up	0	1	0	0	0
DCC	protein_coding	Oligodendrocytes	Up	0	1	0	0	0
USPL1	protein_coding	Oligodendrocytes	Up	0	1	0	0	0
TFIP11	protein_coding	Oligodendrocytes	Up	0	1	0	0	0
PCBP2	protein_coding	Oligodendrocytes	Up	0	1	0	0	0
CHMP4B	protein_coding	Oligodendrocytes	Up	0	1	0	0	0
TMEM11	protein_coding	Oligodendrocytes	Up	0	1	0	0	0
PHF5A	protein_coding	Oligodendrocytes	Up	0	1	0	0	0
SSH3	protein_coding	Oligodendrocytes	Up	0	1	0	0	0
VAMP1	protein_coding	Oligodendrocytes	Up	0	1	0	0	0
EXOSC6	protein_coding	Oligodendrocytes	Up	0	1	0	0	0
TXN2	protein_coding	Oligodendrocytes	Up	0	1	0	0	0
COL4A2	protein_coding	Oligodendrocytes	Up	0	1	0	0	0
SLC10A7	protein_coding	Oligodendrocytes	Up	0	1	0	0	0
KIF1B	protein_coding	Oligodendrocytes	Up	0	1	0	0	0
CNBP	protein_coding	Oligodendrocytes	Up	0	1	0	0	0
SLC6A12	protein_coding	Oligodendrocytes	Up	0	1	0	0	0
KDM5B	protein_coding	Oligodendrocytes	Up	0	1	0	0	0
SUPT20H	protein_coding	Oligodendrocytes	Up	0	1	0	0	0
PAIP2	protein_coding	Oligodendrocytes	Up	0	1	0	0	0
TBRG1	protein_coding	Oligodendrocytes	Up	0	1	0	0	0
SLC12A1	protein_coding	Oligodendrocytes	Up	0	1	0	0	0
MCFD2	protein_coding	Oligodendrocytes	Up	0	1	0	0	0
TMEM50A	protein_coding	Oligodendrocytes	Up	0	1	0	0	0
E2F6	protein_coding	Oligodendrocytes	Up	0	1	0	0	0
SEMA3A	protein_coding	Oligodendrocytes	Up	0	1	0	0	0
PLCB1	protein_coding	Oligodendrocytes	Up	0	1	0	0	0
CLK3	protein_coding	Oligodendrocytes	Up	0	1	0	0	0
GALNT10	protein_coding	Oligodendrocytes	Up	0	1	0	0	0
HAX1	protein_coding	Oligodendrocytes	Up	0	1	0	0	0
MAGI1	protein_coding	Oligodendrocytes	Up	0	1	0	0	0
CLTC	protein_coding	Oligodendrocytes	Up	0	1	0	0	0
CMPK1	protein_coding	Oligodendrocytes	Up	0	1	0	0	0
SRP9	protein_coding	Oligodendrocytes	Up	0	1	0	0	0
KIAA1191	protein_coding	Oligodendrocytes	Up	0	1	0	0	0
ZFP36	protein_coding	Oligodendrocytes	Up	0	1	0	0	0
TRMT10B	protein_coding	Oligodendrocytes	Up	0	1	0	0	0
C4orf3	protein_coding	Oligodendrocytes	Up	0	1	0	0	0
ZNF75A	protein_coding	Oligodendrocytes	Up	0	1	0	0	0
EFTUD2	protein_coding	Oligodendrocytes	Up	0	1	0	0	0
ADIRF	protein_coding	Oligodendrocytes	Up	0	1	0	0	0
NDUFA1	protein_coding	Oligodendrocytes	Up	0	1	0	0	0
HFE	protein_coding	Oligodendrocytes	Up	0	1	0	0	0
LDB2	protein_coding	Oligodendrocytes	Up	0	1	0	0	0
ZFP82	protein_coding	Oligodendrocytes	Up	0	1	0	0	0
ATP6V1D	protein_coding	Oligodendrocytes	Up	0	1	0	0	0
SERP2	protein_coding	Oligodendrocytes	Up	0	1	0	0	0
BEX1	protein_coding	Oligodendrocytes	Up	0	1	0	0	0
DYNC1I1	protein_coding	Oligodendrocytes	Up	0	1	1	1	0
ERLEC1	protein_coding	Oligodendrocytes	Up	0	1	0	0	0
FOXN3	protein_coding	Oligodendrocytes	Up	0	1	0	0	0
NIT1	protein_coding	Oligodendrocytes	Up	0	1	0	0	0
DTNB	protein_coding	Oligodendrocytes	Up	0	1	0	0	0
ARPC3	protein_coding	Oligodendrocytes	Up	0	1	0	0	0
NTN4	protein_coding	Oligodendrocytes	Up	0	1	0	0	0
REV1	protein_coding	Oligodendrocytes	Up	0	1	0	0	0
GSTO1	protein_coding	Oligodendrocytes	Up	0	1	0	0	0
MACROD1	protein_coding	Oligodendrocytes	Up	0	1	0	0	0
ST8SIA1	protein_coding	Oligodendrocytes	Up	0	1	0	0	0
TRA2B	protein_coding	Oligodendrocytes	Up	0	1	0	0	0
MED28	protein_coding	Oligodendrocytes	Up	0	1	0	0	0
SPCS2	protein_coding	Oligodendrocytes	Up	0	1	0	0	0
NDUFS6	protein_coding	Oligodendrocytes	Up	0	1	0	0	0
DNAJC19	protein_coding	Oligodendrocytes	Up	0	1	0	0	0
SPATA22	protein_coding	Oligodendrocytes	Up	0	1	0	0	0
LRRN1	protein_coding	Oligodendrocytes	Up	0	1	0	0	0
FUT11	protein_coding	Oligodendrocytes	Up	0	1	0	0	0
SMC2	protein_coding	Oligodendrocytes	Up	0	1	0	0	0
SCNM1	protein_coding	Oligodendrocytes	Up	0	1	0	0	1
ING3	protein_coding	Oligodendrocytes	Up	0	1	0	0	0
CAPRIN1	protein_coding	Oligodendrocytes	Up	0	1	1	0	0
LRRTM4	protein_coding	Oligodendrocytes	Up	0	1	0	0	0
FAM107A	protein_coding	Oligodendrocytes	Up	0	1	0	0	0
ACAA1	protein_coding	Oligodendrocytes	Up	0	1	0	0	0
C18orf32	protein_coding	Oligodendrocytes	Up	0	1	0	0	0
COA4	protein_coding	Oligodendrocytes	Up	0	1	0	0	0
BLOC1S2	protein_coding	Oligodendrocytes	Up	0	1	0	0	0
ZNF7	protein_coding	Oligodendrocytes	Up	0	1	0	0	0
LYPLAL1	protein_coding	Oligodendrocytes	Up	0	1	0	0	0
STX3	protein_coding	Oligodendrocytes	Up	0	1	0	0	0
VOPP1	protein_coding	Oligodendrocytes	Up	0	1	0	0	0
NAP1L1	protein_coding	Oligodendrocytes	Up	0	1	0	0	0
TM2D3	protein_coding	Oligodendrocytes	Up	0	1	0	0	0
ITGB3BP	protein_coding	Oligodendrocytes	Up	0	1	0	0	0
ATP10B	protein_coding	Oligodendrocytes	Up	0	1	0	0	0
ADHFE1	protein_coding	Oligodendrocytes	Up	0	1	0	0	0
ELL2	protein_coding	Oligodendrocytes	Up	0	1	0	0	0
TM2D1	protein_coding	Oligodendrocytes	Up	0	1	0	0	0
EIF3M	protein_coding	Oligodendrocytes	Up	0	1	0	0	0
MT1M	protein_coding	Oligodendrocytes	Up	0	1	0	0	0
PRDM8	protein_coding	Oligodendrocytes	Up	0	1	0	0	0
CIT	protein_coding	Oligodendrocytes	Up	0	1	0	0	0
ELP5	protein_coding	Oligodendrocytes	Up	0	1	0	0	0
TRAPPC2L	protein_coding	Oligodendrocytes	Up	0	1	0	0	0
CCDC88C	protein_coding	Oligodendrocytes	Up	0	1	0	0	0
KMT5A	protein_coding	Oligodendrocytes	Up	0	1	0	0	0
TMEM126B	protein_coding	Oligodendrocytes	Up	0	1	0	0	0
TAF7	protein_coding	Oligodendrocytes	Up	0	1	0	0	0
BRIX1	protein_coding	Oligodendrocytes	Up	0	1	0	0	0
KMT5C	protein_coding	Oligodendrocytes	Up	0	1	0	0	0
SEC11A	protein_coding	Oligodendrocytes	Up	0	1	0	0	0
ILVBL	protein_coding	Oligodendrocytes	Up	0	1	0	0	0
NKX2-2	protein_coding	Oligodendrocytes	Up	0	1	0	0	0
SLITRK5	protein_coding	Oligodendrocytes	Up	0	1	0	0	0
POGK	protein_coding	Oligodendrocytes	Up	0	1	0	0	0
TMED9	protein_coding	Oligodendrocytes	Up	0	1	0	0	0
ADAM19	protein_coding	Oligodendrocytes	Up	0	1	0	0	0
CUEDC1	protein_coding	Oligodendrocytes	Up	0	1	0	0	0
TOM1L2	protein_coding	Oligodendrocytes	Up	0	1	0	0	0
CYB5R3	protein_coding	Oligodendrocytes	Up	0	1	0	0	0
CR1	protein_coding	Oligodendrocytes	Up	0	1	0	0	0
PITPNA	protein_coding	Oligodendrocytes	Up	0	1	0	0	0
CCT2	protein_coding	Oligodendrocytes	Up	0	1	0	0	0
FYTTD1	protein_coding	Oligodendrocytes	Up	0	1	0	0	0
MXI1	protein_coding	Oligodendrocytes	Up	0	1	0	0	0
SRI	protein_coding	Oligodendrocytes	Up	0	1	0	0	0
RAB2B	protein_coding	Oligodendrocytes	Up	0	1	0	0	0
THRAP3	protein_coding	Oligodendrocytes	Up	0	1	0	0	0
PITHD1	protein_coding	Oligodendrocytes	Up	0	1	0	0	0
RAB3IP	protein_coding	Oligodendrocytes	Up	0	1	0	0	0
SMARCC2	protein_coding	Oligodendrocytes	Up	0	1	0	0	0
PGRMC2	protein_coding	Oligodendrocytes	Up	0	1	0	0	0
CRLF1	protein_coding	Oligodendrocytes	Up	0	1	0	0	0
BRD3	protein_coding	Oligodendrocytes	Up	0	1	0	0	0
NEFM	protein_coding	Oligodendrocytes	Up	0	1	0	0	0
WBP2NL	protein_coding	Oligodendrocytes	Up	0	1	0	0	0
PDE10A	protein_coding	Oligodendrocytes	Up	0	1	0	0	0
SBDS	protein_coding	Oligodendrocytes	Up	0	1	0	0	0
RNF7	protein_coding	Oligodendrocytes	Up	0	1	0	0	0
ADGRL3	protein_coding	Oligodendrocytes	Up	0	1	0	0	0
MORF4L2	protein_coding	Oligodendrocytes	Up	0	1	0	0	0
SDF2	protein_coding	Oligodendrocytes	Up	0	1	0	0	0
TBC1D20	protein_coding	Oligodendrocytes	Up	0	1	0	0	0
LIN9	protein_coding	Oligodendrocytes	Up	0	1	0	0	0
TLK1	protein_coding	Oligodendrocytes	Up	0	1	0	0	0
LYG2	protein_coding	Oligodendrocytes	Up	0	1	0	0	0
LRRC9	protein_coding	Oligodendrocytes	Up	0	1	0	0	0
CDKN2A	protein_coding	Oligodendrocytes	Up	0	1	0	0	0
DHX36	protein_coding	Oligodendrocytes	Up	0	1	0	0	0
SEC14L5	protein_coding	Oligodendrocytes	Up	0	1	0	0	0
TRAPPC2	protein_coding	Oligodendrocytes	Up	0	1	0	0	0
C5orf15	protein_coding	Oligodendrocytes	Up	0	1	0	0	0
EID1	protein_coding	Oligodendrocytes	Up	0	1	0	0	0
ESM1	protein_coding	Oligodendrocytes	Up	0	1	0	0	0
ADAMTS1	protein_coding	Oligodendrocytes	Up	0	1	0	0	0
UQCRHL	protein_coding	Oligodendrocytes	Up	0	1	0	0	0
ACSM3	protein_coding	Oligodendrocytes	Up	0	1	0	0	0
LRRC8D	protein_coding	Oligodendrocytes	Up	0	1	0	0	0
GOLT1B	protein_coding	Oligodendrocytes	Up	0	1	0	0	0
LDHB	protein_coding	Oligodendrocytes	Up	0	1	0	0	0
AHR	protein_coding	Oligodendrocytes	Up	0	1	0	0	0
RNF141	protein_coding	Oligodendrocytes	Up	0	1	0	0	0
EEF1B2	protein_coding	Oligodendrocytes	Up	0	1	0	0	0
ZSCAN18	protein_coding	Oligodendrocytes	Up	0	1	0	0	0
MICAL3	protein_coding	Oligodendrocytes	Up	0	1	0	0	0
CYCS	protein_coding	Oligodendrocytes	Up	0	1	0	0	0
FMO5	protein_coding	Oligodendrocytes	Up	0	1	0	0	0
GORASP2	protein_coding	Oligodendrocytes	Up	0	1	0	0	0
ARG2	protein_coding	Oligodendrocytes	Up	0	1	0	0	1
SNU13	protein_coding	Oligodendrocytes	Up	0	1	0	0	0
ZFPM2	protein_coding	Oligodendrocytes	Up	0	1	0	0	0
CAPZA1	protein_coding	Oligodendrocytes	Up	0	1	0	0	0
CLTB	protein_coding	Oligodendrocytes	Up	0	1	0	0	0
ZFPL1	protein_coding	Oligodendrocytes	Up	0	1	0	0	0
DGUOK	protein_coding	Oligodendrocytes	Up	0	1	0	0	0
AGBL1	protein_coding	Oligodendrocytes	Up	0	1	0	0	0
FAM168B	protein_coding	Oligodendrocytes	Up	0	1	0	0	0
POGZ	protein_coding	Oligodendrocytes	Up	0	1	0	0	0
USHBP1	protein_coding	Oligodendrocytes	Up	0	1	0	0	0
FRRS1L	protein_coding	Oligodendrocytes	Up	0	1	0	0	0
TOB1	protein_coding	Oligodendrocytes	Up	0	1	0	0	0
SLFNL1	protein_coding	Oligodendrocytes	Up	0	1	0	0	0
ELMO2	protein_coding	Oligodendrocytes	Up	0	1	0	0	0
RASA1	protein_coding	Oligodendrocytes	Up	0	1	0	0	0
IPO9	protein_coding	Oligodendrocytes	Up	0	1	0	0	0
PSEN1	protein_coding	Oligodendrocytes	Up	0	1	0	0	0
MRFAP1L1	protein_coding	Oligodendrocytes	Up	0	1	0	0	0
MITD1	protein_coding	Oligodendrocytes	Up	0	1	0	0	0
TSGA10	protein_coding	Oligodendrocytes	Up	0	1	0	0	0
VTI1A	protein_coding	Oligodendrocytes	Up	0	1	0	0	0
TBC1D12	protein_coding	Oligodendrocytes	Up	0	1	1	0	0
SETX	protein_coding	Oligodendrocytes	Up	0	1	0	0	0
TMCO1	protein_coding	Oligodendrocytes	Up	0	1	0	0	0
TSPAN3	protein_coding	Oligodendrocytes	Up	0	1	0	0	0
SSBP1	protein_coding	Oligodendrocytes	Up	0	1	0	0	0
TTYH2	protein_coding	Oligodendrocytes	Up	0	1	0	0	0
TLN1	protein_coding	Oligodendrocytes	Up	0	1	0	0	0
PCYOX1	protein_coding	Oligodendrocytes	Up	0	1	0	0	0
GPAA1	protein_coding	Oligodendrocytes	Up	0	1	0	0	0
WDR12	protein_coding	Oligodendrocytes	Up	0	1	0	0	0
MAGEH1	protein_coding	Oligodendrocytes	Up	0	1	0	0	0
SEC61G	protein_coding	Oligodendrocytes	Up	0	1	0	0	0
GPBP1	protein_coding	Oligodendrocytes	Up	0	1	0	0	0
SEMA6A	protein_coding	Oligodendrocytes	Up	0	1	0	0	0
PACRGL	protein_coding	Oligodendrocytes	Up	0	1	0	0	0
CPEB3	protein_coding	Oligodendrocytes	Up	0	1	0	0	0
MSANTD2	protein_coding	Oligodendrocytes	Up	0	1	0	0	0
TRPC5	protein_coding	Oligodendrocytes	Up	0	1	0	0	1
MSH2	protein_coding	Oligodendrocytes	Up	0	1	0	0	0
UQCRFS1	protein_coding	Oligodendrocytes	Up	0	1	0	0	0
TOLLIP	protein_coding	Oligodendrocytes	Up	0	1	0	0	0
NUTF2	protein_coding	Oligodendrocytes	Up	0	1	0	0	0
NCOA6	protein_coding	Oligodendrocytes	Up	0	1	0	0	0
ECH1	protein_coding	Oligodendrocytes	Up	0	1	0	0	0
RPAP2	protein_coding	Oligodendrocytes	Up	0	1	0	0	0
ORC4	protein_coding	Oligodendrocytes	Up	0	1	0	0	0
MPRIP	protein_coding	Oligodendrocytes	Up	0	1	0	0	0
MID1	protein_coding	Oligodendrocytes	Up	0	1	0	0	0
AAMP	protein_coding	Oligodendrocytes	Up	0	1	0	0	0
TSEN54	protein_coding	Oligodendrocytes	Up	0	1	0	0	0
PSMD3	protein_coding	Oligodendrocytes	Up	0	1	0	0	0
INPP4A	protein_coding	Oligodendrocytes	Up	0	1	0	0	0
MRPL18	protein_coding	Oligodendrocytes	Up	0	1	0	0	0
ACYP1	protein_coding	Oligodendrocytes	Up	0	1	0	0	0
SEC61B	protein_coding	Oligodendrocytes	Up	0	1	0	0	0
MTCH1	protein_coding	Oligodendrocytes	Up	0	1	0	0	0
SNRPB2	protein_coding	Oligodendrocytes	Up	0	1	0	0	0
SMC4	protein_coding	Oligodendrocytes	Up	0	1	0	0	0
AASDHPPT	protein_coding	Oligodendrocytes	Up	0	1	0	0	0
LRRC40	protein_coding	Oligodendrocytes	Up	0	1	0	0	0
PAICS	protein_coding	Oligodendrocytes	Up	0	1	0	0	0
ZMYM4	protein_coding	Oligodendrocytes	Up	0	1	0	0	0
HPN	protein_coding	Oligodendrocytes	Up	0	1	0	0	0
PROX1	protein_coding	Oligodendrocytes	Up	0	1	0	0	0
ERCC1	protein_coding	Oligodendrocytes	Up	0	1	0	0	0
SAP18	protein_coding	Oligodendrocytes	Up	0	1	0	0	0
TUSC2	protein_coding	Oligodendrocytes	Up	0	1	0	0	0
EPHA3	protein_coding	Oligodendrocytes	Up	0	1	0	0	0
TMTC3	protein_coding	Oligodendrocytes	Up	0	1	0	0	0
SECISBP2L	protein_coding	Oligodendrocytes	Up	0	1	0	0	0
COQ10B	protein_coding	Oligodendrocytes	Up	0	1	0	0	0
ANO10	protein_coding	Oligodendrocytes	Up	0	1	0	0	0
NAMPT	protein_coding	Oligodendrocytes	Up	0	1	0	0	0
PLEKHH2	protein_coding	Oligodendrocytes	Up	0	1	0	0	0
TTPAL	protein_coding	Oligodendrocytes	Up	0	1	0	0	0
NUCB2	protein_coding	Oligodendrocytes	Up	0	1	0	0	0
DNAJB11	protein_coding	Oligodendrocytes	Up	0	1	0	0	0
2026-08-03	protein_coding	Oligodendrocytes	Up	0	1	0	0	0
ERICH1	protein_coding	Oligodendrocytes	Up	0	1	0	0	0
CCDC7	protein_coding	Oligodendrocytes	Up	0	1	0	0	0
SNX9	protein_coding	Oligodendrocytes	Up	0	1	0	1	0
ANKRA2	protein_coding	Oligodendrocytes	Up	0	1	0	0	1
LONRF2	protein_coding	Oligodendrocytes	Up	0	1	0	0	0
ANKFY1	protein_coding	Oligodendrocytes	Up	0	1	0	0	0
UST	protein_coding	Oligodendrocytes	Up	0	1	0	0	0
JARID2	protein_coding	Oligodendrocytes	Up	0	1	0	0	0
PBX1	protein_coding	Oligodendrocytes	Up	0	1	0	0	0
FAM91A1	protein_coding	Oligodendrocytes	Up	0	1	0	0	0
NELFE	protein_coding	Oligodendrocytes	Up	0	1	0	0	0
BEX2	protein_coding	Oligodendrocytes	Up	0	1	0	0	0
MCMDC2	protein_coding	Oligodendrocytes	Up	0	1	0	0	0
RCBTB1	protein_coding	Oligodendrocytes	Up	0	1	0	0	0
ITGA9	protein_coding	Oligodendrocytes	Up	0	1	0	0	0
PHAX	protein_coding	Oligodendrocytes	Up	0	1	0	0	0
PLA2G12A	protein_coding	Oligodendrocytes	Up	0	1	0	0	0
FARS2	protein_coding	Oligodendrocytes	Up	0	1	0	0	0
ERP29	protein_coding	Oligodendrocytes	Up	0	1	0	0	0
VGLL4	protein_coding	Oligodendrocytes	Up	0	1	0	0	0
SAMD8	protein_coding	Oligodendrocytes	Up	0	1	0	0	0
SCML1	protein_coding	Oligodendrocytes	Up	0	1	0	0	0
DNAJC8	protein_coding	Oligodendrocytes	Up	0	1	0	0	0
CNKSR3	protein_coding	Oligodendrocytes	Up	0	1	0	0	0
BTBD9	protein_coding	Oligodendrocytes	Up	0	1	0	0	0
SEC23A	protein_coding	Oligodendrocytes	Up	0	1	1	0	0
TERF1	protein_coding	Oligodendrocytes	Up	0	1	0	0	0
RPAIN	protein_coding	Oligodendrocytes	Up	0	1	0	0	0
TRPC4AP	protein_coding	Oligodendrocytes	Up	0	1	0	0	0
SLC25A3	protein_coding	Oligodendrocytes	Up	0	1	0	0	0
GNAS	protein_coding	Oligodendrocytes	Up	0	1	0	0	0
SBNO1	protein_coding	Oligodendrocytes	Up	0	1	0	0	0
RPL12	protein_coding	Oligodendrocytes	Up	0	1	0	0	1
SLC45A3	protein_coding	Oligodendrocytes	Up	0	1	0	0	0
CDC37L1	protein_coding	Oligodendrocytes	Up	0	1	0	0	0
EFHC1	protein_coding	Oligodendrocytes	Up	0	1	0	0	0
SPG11	protein_coding	Oligodendrocytes	Up	0	1	0	0	0
P4HTM	protein_coding	Oligodendrocytes	Up	0	1	0	0	0
TPGS1	protein_coding	Oligodendrocytes	Up	0	1	0	0	0
ARID4B	protein_coding	Oligodendrocytes	Up	0	1	0	0	0
AKAP8	protein_coding	Oligodendrocytes	Up	0	1	0	0	0
LSM12	protein_coding	Oligodendrocytes	Up	0	1	0	0	0
SLC35F2	protein_coding	Oligodendrocytes	Up	0	1	0	0	0
SAR1A	protein_coding	Oligodendrocytes	Up	0	1	0	0	0
RPL7L1	protein_coding	Oligodendrocytes	Up	0	1	0	0	0
TMBIM1	protein_coding	Oligodendrocytes	Up	0	1	0	0	0
[truncated: 15,206 more rows]
