# Supplementary material for: Uncovering Spatiotemporal and Functional Dynamics of Long Non-coding RNAs During Alzheimer’s Progression in the Human Brain at Single-Cell Resolution
Source: Mol Neurobiol. 2026 Apr 30;63(1):599. doi: 10.1007/s12035-026-05859-z (PMC13132975; doi:10.1007/s12035-026-05859-z)
Supplement: Supplementary file 17 — (XLSX 342 KB) [file 12035_2026_5859_MOESM10_ESM.xlsx]

## Sheet: Supplementary table S7
lncRNA	gene	cor	p	p_FDR	cell_tissue	gene_id	gene_biotype
FAM182B	APMAP	-0.17575757575757575	0.6271883447764846	0.9514676110201081	Astrocytes_EC	ENSG00000101474	protein_coding
FAM182B	ACSS1	-0.07878787878787878	0.8287173946974606	0.9657077377827288	Astrocytes_EC	ENSG00000154930	protein_coding
FAM182B	VSX1	-0.10942299786241162	0.7634826463741491	0.9657077377827288	Astrocytes_EC	ENSG00000100987	protein_coding
FAM182B	ENTPD6	-0.11515151515151516	0.7514196523258483	0.9657077377827288	Astrocytes_EC	ENSG00000197586	protein_coding
FAM182B	PYGB	-0.4303030303030303	0.21449233253280764	0.7271578627569623	Astrocytes_EC	ENSG00000100994	protein_coding
FAM182B	ABHD12	-0.10303030303030303	0.7769984634438898	0.9657077377827288	Astrocytes_EC	ENSG00000100997	protein_coding
FAM182B	GINS1	-0.1874873733122184	0.6039864983022589	0.9506331820144291	Astrocytes_EC	ENSG00000101003	protein_coding
FAM182B	NINL	0.12727272727272726	0.7260570147627894	0.9657077377827288	Astrocytes_EC	ENSG00000101004	protein_coding
FAM182B	NANP	-0.3297191737559703	0.3521686608212744	0.8342797001106008	Astrocytes_EC	ENSG00000170191	protein_coding
FAM182B	ZNF337	-0.09090909090909091	0.8027717312071618	0.9657077377827288	Astrocytes_EC	ENSG00000130684	protein_coding
DLEU1	CDADC1	-0.10303030303030303	0.7769984634438898	0.9657077377827288	Astrocytes_EC	ENSG00000102543	protein_coding
DLEU1	CAB39L	-0.3333333333333333	0.3465935070873343	0.8239770168491343	Astrocytes_EC	ENSG00000102547	protein_coding
DLEU1	SETDB2	0.17575757575757575	0.6271883447764846	0.9514676110201081	Astrocytes_EC	ENSG00000136169	protein_coding
DLEU1	PHF11	0.38181818181818183	0.27625533338543606	0.7636601497260538	Astrocytes_EC	ENSG00000136147	protein_coding
DLEU1	RCBTB1	-0.4303030303030303	0.21449233253280764	0.7271578627569623	Astrocytes_EC	ENSG00000136144	protein_coding
DLEU1	EBPL	0.6383008208640678	0.047024452528598104	0.4614844547293015	Astrocytes_EC	ENSG00000123179	protein_coding
DLEU1	KPNA3	0.7333333333333333	0.01580059625057162	0.356534902758974	Astrocytes_EC	ENSG00000102753	protein_coding
DLEU1	SPRYD7	-0.05454545454545454	0.8810361811618526	0.9657077377827288	Astrocytes_EC	ENSG00000123178	protein_coding
DLEU1	TRIM13	0.7818181818181819	0.0075470077810679825	0.31697432680485527	Astrocytes_EC	ENSG00000204977	protein_coding
DLEU1	KCNRG	-0.4061811972299616	0.24412868189649117	0.7446669932640704	Astrocytes_EC	ENSG00000198553	protein_coding
DLEU1	DLEU7	0.22701095408174407	0.5282230346638654	0.9298569635616326	Astrocytes_EC	ENSG00000186047	protein_coding
DLEU1	RNASEH2B	0.4303030303030303	0.21449233253280764	0.7271578627569623	Astrocytes_EC	ENSG00000136104	protein_coding
DLEU1	FAM124A	0.40606060606060607	0.24428229408662627	0.7446669932640704	Astrocytes_EC	ENSG00000150510	protein_coding
DLEU1	SERPINE3	0.6008540929590487	0.06619940473185082	0.4756238490566043	Astrocytes_EC	ENSG00000253309	protein_coding
DLEU1	INTS6	-0.030303030303030304	0.9337729580941465	0.9657077377827288	Astrocytes_EC	ENSG00000102786	protein_coding
DLEU1	WDFY2	0.21212121212121213	0.5563057751029299	0.9298569635616326	Astrocytes_EC	ENSG00000139668	protein_coding
DLEU1	DHRS12	-0.3939393939393939	0.2599977668348876	0.7559935066429809	Astrocytes_EC	ENSG00000102796	protein_coding
CASC2	VAX1	-0.058025885318565944	0.8734948923712951	0.9657077377827288	Astrocytes_EC	ENSG00000148704	protein_coding
CASC2	SLC18A2	0.1556997888323046	0.6675441131143782	0.9643495718007118	Astrocytes_EC	ENSG00000165646	protein_coding
CASC2	PDZD8	0.2727272727272727	0.44583834154275137	0.8916766830855027	Astrocytes_EC	ENSG00000165650	protein_coding
CASC2	EMX2	-0.6606060606060606	0.037588377571409204	0.41789431535272586	Astrocytes_EC	ENSG00000170370	protein_coding
CASC2	RAB11FIP2	0.10303030303030303	0.7769984634438898	0.9657077377827288	Astrocytes_EC	ENSG00000107560	protein_coding
CASC2	FAM204A	0.696969696969697	0.02509667588225173	0.3899177663408918	Astrocytes_EC	ENSG00000165669	protein_coding
CASC2	PRLHR	0.4061811972299616	0.24412868189649117	0.7446669932640704	Astrocytes_EC	ENSG00000119973	protein_coding
CASC2	CACUL1	0.1393939393939394	0.7009318849100583	0.9657077377827288	Astrocytes_EC	ENSG00000151893	protein_coding
CASC2	NANOS1	0.33434804902403553	0.3450363279922106	0.8239770168491343	Astrocytes_EC	ENSG00000188613	protein_coding
CASC2	EIF3A	-0.06666666666666667	0.8548130882487426	0.9657077377827288	Astrocytes_EC	ENSG00000107581	protein_coding
CASC2	SFXN4	0.09090909090909091	0.8027717312071618	0.9657077377827288	Astrocytes_EC	ENSG00000183605	protein_coding
CASC2	PRDX3	0.3212121212121212	0.36546831043867045	0.8342797001106008	Astrocytes_EC	ENSG00000165672	protein_coding
ZNRF3-AS1	CHEK2	0.4906832298136646	0.149871805534034	0.6549311270735821	Astrocytes_EC	ENSG00000183765	protein_coding
ZNRF3-AS1	HSCB	0.11657319263657127	0.748433303989289	0.9657077377827288	Astrocytes_EC	ENSG00000100209	protein_coding
ZNRF3-AS1	CCDC117	-0.043078758424071266	0.9059399002848882	0.9657077377827288	Astrocytes_EC	ENSG00000159873	protein_coding
ZNRF3-AS1	XBP1	0.37426130267530777	0.2866631890735265	0.7746358633614462	Astrocytes_EC	ENSG00000100219	protein_coding
ZNRF3-AS1	ZNRF3	0.23928181646454105	0.5055248490013542	0.9284358174074311	Astrocytes_EC	ENSG00000183579	protein_coding
ZNRF3-AS1	KREMEN1	-0.1043023302537743	0.7743046543540668	0.9657077377827288	Astrocytes_EC	ENSG00000183762	protein_coding
ZNRF3-AS1	EMID1	-0.49696992650327754	0.1439265465980044	0.6549311270735821	Astrocytes_EC	ENSG00000186998	protein_coding
ZNRF3-AS1	RHBDD3	-0.5583242384172624	0.09346396626964015	0.5563681771641571	Astrocytes_EC	ENSG00000100263	protein_coding
ZNRF3-AS1	EWSR1	0.2883652659957289	0.4190895266730381	0.8800880060133801	Astrocytes_EC	ENSG00000182944	protein_coding
ZNRF3-AS1	GAS2L1	-0.6564911374796383	0.03922326475029214	0.42975055291624437	Astrocytes_EC	ENSG00000185340	protein_coding
ZNRF3-AS1	RASL10A	-0.12884405501936824	0.722786082611341	0.9657077377827288	Astrocytes_EC	ENSG00000100276	protein_coding
ZNRF3-AS1	AP1B1	-0.6074076879484503	0.06252817596740035	0.4756238490566043	Astrocytes_EC	ENSG00000100280	protein_coding
ZNRF3-AS1	NEFH	0.43694169258700855	0.2067182204456992	0.7201796067140489	Astrocytes_EC	ENSG00000100285	protein_coding
ZNRF3-AS1	THOC5	0.043078758424071266	0.9059399002848882	0.9657077377827288	Astrocytes_EC	ENSG00000100296	protein_coding
ZNRF3-AS1	NIPSNAP1	0	1	1	Astrocytes_EC	ENSG00000184117	protein_coding
ZNRF3-AS1	NF2	-0.22701095408174407	0.5282230346638654	0.9298569635616326	Astrocytes_EC	ENSG00000186575	protein_coding
ZNRF3-AS1	CABP7	0.08303601490273432	0.8196059576579138	0.9657077377827288	Astrocytes_EC	ENSG00000100314	protein_coding
ZNRF3-AS1	ZMAT5	-0.5460533760344655	0.10247883425571169	0.5868989304185708	Astrocytes_EC	ENSG00000100319	protein_coding
ZNRF3-AS1	UQCR10	0.7301163117764201	0.016506245498100647	0.356534902758974	Astrocytes_EC	ENSG00000184076	protein_coding
ZNRF3-AS1	ASCC2	-0.11657319263657127	0.748433303989289	0.9657077377827288	Astrocytes_EC	ENSG00000100325	protein_coding
ZNRF3-AS1	MTMR3	0.39880302744090174	0.25362657589473026	0.7559935066429809	Astrocytes_EC	ENSG00000100330	protein_coding
ZNRF3-AS1	C22orf31	0.0898584117458721	0.8050142227126846	0.9657077377827288	Astrocytes_EC	ENSG00000100249	protein_coding
ZNRF3-AS1	RFPL1	-0.17622684421256035	0.6262542806597815	0.9514676110201081	Astrocytes_EC	ENSG00000128250	protein_coding
MIR22HG	GEMIN4	0.05254069374927338	0.8853839819827876	0.9657077377827288	Astrocytes_EC	ENSG00000179409	protein_coding
MIR22HG	GLOD4	0.09203146787097732	0.8003776447383397	0.9657077377827288	Astrocytes_EC	ENSG00000167699	protein_coding
MIR22HG	NXN	0.7669288989248111	0.009638359377523331	0.3216957463902917	Astrocytes_EC	ENSG00000167693	protein_coding
MIR22HG	TIMM22	0.23928181646454105	0.5055248490013542	0.9284358174074311	Astrocytes_EC	ENSG00000177370	protein_coding
MIR22HG	ABR	0.11657319263657127	0.748433303989289	0.9657077377827288	Astrocytes_EC	ENSG00000159842	protein_coding
MIR22HG	YWHAE	0.042948018339789416	0.9062243097567702	0.9657077377827288	Astrocytes_EC	ENSG00000108953	protein_coding
MIR22HG	CRK	0.1533857797849622	0.67225190847117	0.9643495718007118	Astrocytes_EC	ENSG00000167193	protein_coding
MIR22HG	MYO1C	-0.042948018339789416	0.9062243097567702	0.9657077377827288	Astrocytes_EC	ENSG00000197879	protein_coding
MIR22HG	INPP5K	0.5951368255656534	0.06951501015301109	0.48660507107107764	Astrocytes_EC	ENSG00000132376	protein_coding
MIR22HG	PITPNA	0.3497195779097138	0.32188624393748233	0.8056468917933564	Astrocytes_EC	ENSG00000174238	protein_coding
MIR22HG	SLC43A2	-0.1043023302537743	0.7743046543540668	0.9657077377827288	Astrocytes_EC	ENSG00000167703	protein_coding
MIR22HG	SCARF1	-0.07384930015555073	0.8393327996762139	0.9657077377827288	Astrocytes_EC	ENSG00000074660	protein_coding
MIR22HG	RILP	-0.4110738898236987	0.23794186616753032	0.7446669932640704	Astrocytes_EC	ENSG00000167705	protein_coding
MIR22HG	PRPF8	0.3865321650581048	0.2698685825760243	0.7636601497260538	Astrocytes_EC	ENSG00000174231	protein_coding
MIR22HG	TLCD2	-0.013824371037826477	0.9697649671114008	0.9840836444781463	Astrocytes_EC	ENSG00000185561	protein_coding
MIR22HG	WDR81	0.05521888072258639	0.8795763328505939	0.9657077377827288	Astrocytes_EC	ENSG00000167716	protein_coding
MIR22HG	SERPINF2	0.042948018339789416	0.9062243097567702	0.9657077377827288	Astrocytes_EC	ENSG00000167711	protein_coding
MIR22HG	SERPINF1	0.34687973637841585	0.32610073213963053	0.8056468917933564	Astrocytes_EC	ENSG00000132386	protein_coding
MIR22HG	SMYD4	0.2147400916989471	0.5513247480759309	0.9298569635616326	Astrocytes_EC	ENSG00000186532	protein_coding
MIR22HG	RPA1	0.37426130267530777	0.2866631890735265	0.7746358633614462	Astrocytes_EC	ENSG00000132383	protein_coding
MIR22HG	RTN4RL1	0.6831060264388443	0.02945727858148084	0.3906965369754301	Astrocytes_EC	ENSG00000185924	protein_coding
MIR22HG	DPH1	0.2658707148721874	0.45780468180923517	0.9101013533919412	Astrocytes_EC	ENSG00000108963	protein_coding
MIR22HG	HIC1	-0.055297484151305906	0.8794059581309677	0.9657077377827288	Astrocytes_EC	ENSG00000177374	protein_coding
MIR22HG	SMG6	0.06748974310538337	0.8530368033430833	0.9657077377827288	Astrocytes_EC	ENSG00000070366	protein_coding
MIR22HG	SRR	-0.07976060548818034	0.8266294205655287	0.9657077377827288	Astrocytes_EC	ENSG00000167720	protein_coding
MIR22HG	TSR1	0.03067715595699244	0.9329568385993041	0.9657077377827288	Astrocytes_EC	ENSG00000167721	protein_coding
MIR22HG	SGSM2	0.3129069907613229	0.37868901667234756	0.8531963931892376	Astrocytes_EC	ENSG00000141258	protein_coding
MIR22HG	MNT	0.06748974310538337	0.8530368033430833	0.9657077377827288	Astrocytes_EC	ENSG00000070444	protein_coding
MIR22HG	METTL16	-0.17792750455055617	0.6228731846521807	0.9514676110201081	Astrocytes_EC	ENSG00000127804	protein_coding
MIR22HG	PAFAH1B1	0.22701095408174407	0.5282230346638654	0.9298569635616326	Astrocytes_EC	ENSG00000007168	protein_coding
MIR22HG	CLUH	0.3129069907613229	0.37868901667234756	0.8531963931892376	Astrocytes_EC	ENSG00000132361	protein_coding
FIRRE	ARHGAP36	0.058025885318565944	0.8734948923712951	0.9657077377827288	Astrocytes_EC	ENSG00000147256	protein_coding
FIRRE	IGSF1	0.4909090909090909	0.14965567342083674	0.6549311270735821	Astrocytes_EC	ENSG00000147255	protein_coding
FIRRE	STK26	0.5222329678670935	0.12150291881711306	0.6083192491770694	Astrocytes_EC	ENSG00000134602	protein_coding
FIRRE	RAP2C	0.2006088294144213	0.5784061446498445	0.9362510769230771	Astrocytes_EC	ENSG00000123728	protein_coding
FIRRE	MBNL3	0.503030303030303	0.13833369839449183	0.6415967851916308	Astrocytes_EC	ENSG00000076770	protein_coding
MEG3	EVL	0.6848484848484848	0.028882797506732727	0.3899177663408918	Astrocytes_EC	ENSG00000196405	protein_coding
MEG3	DEGS2	0.38181818181818183	0.27625533338543606	0.7636601497260538	Astrocytes_EC	ENSG00000168350	protein_coding
MEG3	YY1	-0.18787878787878787	0.603217610029209	0.9506331820144291	Astrocytes_EC	ENSG00000100811	protein_coding
MEG3	SLC25A29	0.806060606060606	0.004862061101964521	0.28274755331424445	Astrocytes_EC	ENSG00000197119	protein_coding
MEG3	WDR25	-0.2606060606060606	0.4670890543863402	0.9101013533919412	Astrocytes_EC	ENSG00000176473	protein_coding
MEG3	BEGAIN	0.9272727272727272	1.1203450639385437e-4	0.0282326956112513	Astrocytes_EC	ENSG00000183092	protein_coding
MIR99AHG	NRIP1	0.08510677611520903	0.8151715445415291	0.9657077377827288	Astrocytes_EC	ENSG00000180530	protein_coding
MIR99AHG	USP25	0.3939393939393939	0.2599977668348876	0.7559935066429809	Astrocytes_EC	ENSG00000155313	protein_coding
MIR99AHG	CXADR	-0.030303030303030304	0.9337729580941465	0.9657077377827288	Astrocytes_EC	ENSG00000154639	protein_coding
MIR99AHG	BTG3	0.018759161984421673	0.9589787708141431	0.9776864581709737	Astrocytes_EC	ENSG00000154640	protein_coding
LINC00623	SEC22B	0.44242424242424244	0.20042268671194208	0.7080352857674216	Astrocytes_EC	ENSG00000265808	protein_coding
LINC00623	NBPF26	0.6686960980480711	0.034509541651785325	0.41789431535272586	Astrocytes_EC	ENSG00000273136	protein_coding
LINC00623	SRGAP2C	-0.21212121212121213	0.5563057751029299	0.9298569635616326	Astrocytes_EC	ENSG00000171943	protein_coding
SLC16A1-AS1	CTTNBP2NL	0.44242424242424244	0.20042268671194208	0.7080352857674216	Astrocytes_EC	ENSG00000143079	protein_coding
SLC16A1-AS1	WNT2B	0.2	0.5795840000000001	0.9362510769230771	Astrocytes_EC	ENSG00000134245	protein_coding
SLC16A1-AS1	ST7L	0.07878787878787878	0.8287173946974606	0.9657077377827288	Astrocytes_EC	ENSG00000007341	protein_coding
SLC16A1-AS1	CAPZA1	0.3212121212121212	0.36546831043867045	0.8342797001106008	Astrocytes_EC	ENSG00000116489	protein_coding
SLC16A1-AS1	MOV10	-0.2	0.5795840000000001	0.9362510769230771	Astrocytes_EC	ENSG00000155363	protein_coding
SLC16A1-AS1	RHOC	-0.6727272727272727	0.03304122254543773	0.4094944958090316	Astrocytes_EC	ENSG00000155366	protein_coding
SLC16A1-AS1	SLC16A1	0.1393939393939394	0.7009318849100583	0.9657077377827288	Astrocytes_EC	ENSG00000155380	protein_coding
SLC16A1-AS1	LRIG2	0.12727272727272726	0.7260570147627894	0.9657077377827288	Astrocytes_EC	ENSG00000198799	protein_coding
SLC16A1-AS1	MAGI3	0.34545454545454546	0.3282265114713674	0.8056468917933564	Astrocytes_EC	ENSG00000081026	protein_coding
SLC16A1-AS1	PHTF1	0.44242424242424244	0.20042268671194208	0.7080352857674216	Astrocytes_EC	ENSG00000116793	protein_coding
SLC16A1-AS1	RSBN1	-0.3212121212121212	0.36546831043867045	0.8342797001106008	Astrocytes_EC	ENSG00000081019	protein_coding
SLC16A1-AS1	PTPN22	-0.2392080280190373	0.5056601006121271	0.9284358174074311	Astrocytes_EC	ENSG00000134242	protein_coding
SLC16A1-AS1	BCL2L15	0.2392080280190373	0.5056601006121271	0.9284358174074311	Astrocytes_EC	ENSG00000188761	protein_coding
SLC16A1-AS1	AP4B1	-0.56535215562246	0.08853684802469886	0.5419436206131705	Astrocytes_EC	ENSG00000134262	protein_coding
SLC16A1-AS1	DCLRE1B	-0.4460906468463128	0.19627559914738413	0.7080352857674216	Astrocytes_EC	ENSG00000118655	protein_coding
SLC16A1-AS1	HIPK1	-0.40606060606060607	0.24428229408662627	0.7446669932640704	Astrocytes_EC	ENSG00000163349	protein_coding
SLC16A1-AS1	OLFML3	-0.5753922836133599	0.08179176568254176	0.5196182761008535	Astrocytes_EC	ENSG00000116774	protein_coding
LINC00511	SOX9	-0.34545454545454546	0.3282265114713674	0.8056468917933564	Astrocytes_EC	ENSG00000125398	protein_coding
LINC00511	SLC39A11	0.21212121212121213	0.5563057751029299	0.9298569635616326	Astrocytes_EC	ENSG00000133195	protein_coding
LINC00511	SSTR2	0.1393939393939394	0.7009318849100583	0.9657077377827288	Astrocytes_EC	ENSG00000180616	protein_coding
LINC00511	COG1	0.21212121212121213	0.5563057751029299	0.9298569635616326	Astrocytes_EC	ENSG00000166685	protein_coding
LINC00511	CDC42EP4	-0.34545454545454546	0.3282265114713674	0.8056468917933564	Astrocytes_EC	ENSG00000179604	protein_coding
LINC00511	CPSF4L	-0.3277385961594811	0.355242935624291	0.8342797001106008	Astrocytes_EC	ENSG00000187959	protein_coding
LMCD1-AS1	LMCD1	0.2313629978078673	0.5201257276706603	0.9298569635616326	Astrocytes_EC	ENSG00000071282	protein_coding
LMCD1-AS1	SSUH2	-0.04377137796365057	0.9044333503367092	0.9657077377827288	Astrocytes_EC	ENSG00000125046	protein_coding
LMCD1-AS1	CAV3	-0.5828659631828564	0.07699231666639217	0.5061407947808042	Astrocytes_EC	ENSG00000182533	protein_coding
LMCD1-AS1	OXTR	0.006827887419989189	0.9850646925664868	0.989360266397098	Astrocytes_EC	ENSG00000180914	protein_coding
LMCD1-AS1	RAD18	0.16363636363636364	0.6514773427962428	0.9582040294824117	Astrocytes_EC	ENSG00000070950	protein_coding
LMCD1-AS1	SRGAP3	0.45454545454545453	0.18690481034933182	0.7080352857674216	Astrocytes_EC	ENSG00000196220	protein_coding
LMCD1-AS1	THUMPD3	-0.46200821319684904	0.17885658556184714	0.7005988532888935	Astrocytes_EC	ENSG00000134077	protein_coding
LMCD1-AS1	SETD5	-0.3333333333333333	0.3465935070873343	0.8239770168491343	Astrocytes_EC	ENSG00000168137	protein_coding
LMCD1-AS1	LHFPL4	-0.05454545454545454	0.8810361811618526	0.9657077377827288	Astrocytes_EC	ENSG00000156959	protein_coding
MIR646HG	ZNF831	-0.08202334269083021	0.8217762205978925	0.9657077377827288	Astrocytes_EC	ENSG00000124203	protein_coding
MIR646HG	EDN3	-0.17407765595569785	0.6305360755569764	0.9514676110201081	Astrocytes_EC	ENSG00000124205	protein_coding
MIR646HG	PHACTR3	0.07878787878787878	0.8287173946974606	0.9657077377827288	Astrocytes_EC	ENSG00000087495	protein_coding
MIR646HG	SYCP2	0.2	0.5795840000000001	0.9362510769230771	Astrocytes_EC	ENSG00000196074	protein_coding
MIR646HG	FAM217B	0.17575757575757575	0.6271883447764846	0.9514676110201081	Astrocytes_EC	ENSG00000196227	protein_coding
MIR646HG	PPP1R3D	0.006135431191398488	0.9865792494806584	0.989360266397098	Astrocytes_EC	ENSG00000132825	protein_coding
MIR646HG	CDH26	0.11515151515151516	0.7514196523258483	0.9657077377827288	Astrocytes_EC	ENSG00000124215	protein_coding
PCDH9-AS2	PCDH9	0.5515151515151515	0.09840117666963488	0.5722406889403382	Astrocytes_EC	ENSG00000184226	protein_coding
LINC00276	TRIB2	-0.05454545454545454	0.8810361811618526	0.9657077377827288	Astrocytes_EC	ENSG00000071575	protein_coding
LINC00486	MEMO1	-0.006060606060606061	0.9867429111949892	0.989360266397098	Astrocytes_EC	ENSG00000162959	protein_coding
LINC00486	DPY30	0.16363636363636364	0.6514773427962428	0.9582040294824117	Astrocytes_EC	ENSG00000162961	protein_coding
LINC00486	SPAST	0.47878787878787876	0.1615229280174557	0.682186221124003	Astrocytes_EC	ENSG00000021574	protein_coding
LINC00486	SLC30A6	0.3575757575757576	0.3103760917056799	0.7954044926423526	Astrocytes_EC	ENSG00000152683	protein_coding
LINC00486	NLRC4	-0.29092868272585615	0.4147782884882203	0.8762866619814395	Astrocytes_EC	ENSG00000091106	protein_coding
LINC00486	YIPF4	0.21212121212121213	0.5563057751029299	0.9298569635616326	Astrocytes_EC	ENSG00000119820	protein_coding
LINC00486	BIRC6	-0.06666666666666667	0.8548130882487426	0.9657077377827288	Astrocytes_EC	ENSG00000115760	protein_coding
LINC00486	TTC27	-0.3939393939393939	0.2599977668348876	0.7559935066429809	Astrocytes_EC	ENSG00000018699	protein_coding
LINC00486	LTBP1	0.2727272727272727	0.44583834154275137	0.8916766830855027	Astrocytes_EC	ENSG00000049323	protein_coding
LINC00486	RASGRP3	0.6606060606060606	0.037588377571409204	0.41789431535272586	Astrocytes_EC	ENSG00000152689	protein_coding
LINC00486	FAM98A	0.03647433262080387	0.9203184602756675	0.9657077377827288	Astrocytes_EC	ENSG00000119812	protein_coding
GNA14-AS1	PRUNE2	0.1393939393939394	0.7009318849100583	0.9657077377827288	Astrocytes_EC	ENSG00000106772	protein_coding
GNA14-AS1	VPS13A	0.24848484848484848	0.48877630451924303	0.9237872155413693	Astrocytes_EC	ENSG00000197969	protein_coding
GNA14-AS1	GNA14	0.4303030303030303	0.21449233253280764	0.7271578627569623	Astrocytes_EC	ENSG00000156049	protein_coding
GNA14-AS1	GNAQ	0.5272727272727272	0.11730806555020212	0.6083192491770694	Astrocytes_EC	ENSG00000156052	protein_coding
GNA14-AS1	CEP78	-0.7696969696969697	0.009221952722215931	0.3216957463902917	Astrocytes_EC	ENSG00000148019	protein_coding
GNA14-AS1	PSAT1	-0.3212121212121212	0.36546831043867045	0.8342797001106008	Astrocytes_EC	ENSG00000135069	protein_coding
DPP10-AS3	ACTR3	-0.09090909090909091	0.8027717312071618	0.9657077377827288	Astrocytes_EC	ENSG00000115091	protein_coding
DIRC3	SMARCAL1	0.07878787878787878	0.8287173946974606	0.9657077377827288	Astrocytes_EC	ENSG00000138375	protein_coding
DIRC3	RPL37A	0.6242424242424243	0.05371776721716737	0.4614844547293015	Astrocytes_EC	ENSG00000197756	protein_coding
DIRC3	IGFBP2	0.14338563581977298	0.6927133568527288	0.9657077377827288	Astrocytes_EC	ENSG00000115457	protein_coding
DIRC3	IGFBP5	0.2606060606060606	0.4670890543863402	0.9101013533919412	Astrocytes_EC	ENSG00000115461	protein_coding
DIRC3	TNS1	0.05454545454545454	0.8810361811618526	0.9657077377827288	Astrocytes_EC	ENSG00000079308	protein_coding
DIRC3	RUFY4	-0.1875916198442167	0.6037816838313677	0.9506331820144291	Astrocytes_EC	ENSG00000188282	protein_coding
DIRC3	ARPC2	0.10303030303030303	0.7769984634438898	0.9657077377827288	Astrocytes_EC	ENSG00000163466	protein_coding
DIRC3	AAMP	0.2	0.5795840000000001	0.9362510769230771	Astrocytes_EC	ENSG00000127837	protein_coding
DIRC3	PNKD	0.16363636363636364	0.6514773427962428	0.9582040294824117	Astrocytes_EC	ENSG00000127838	protein_coding
DIRC3	TMBIM1	-0.3575757575757576	0.3103760917056799	0.7954044926423526	Astrocytes_EC	ENSG00000135926	protein_coding
DIRC3	CATIP	0.38143629368324067	0.2767762976520354	0.7636601497260538	Astrocytes_EC	ENSG00000158428	protein_coding
DIRC3	SLC11A1	0.23100410659842452	0.5207915330258044	0.9298569635616326	Astrocytes_EC	ENSG00000018280	protein_coding
DIRC3	CTDSP1	0.030303030303030304	0.9337729580941465	0.9657077377827288	Astrocytes_EC	ENSG00000144579	protein_coding
DIRC3	VIL1	0.14869688228210426	0.681822724838232	0.9657077377827288	Astrocytes_EC	ENSG00000127831	protein_coding
DIRC3	USP37	0.04242424242424243	0.9073638178128158	0.9657077377827288	Astrocytes_EC	ENSG00000135913	protein_coding
DIRC3	PLCD4	-0.08510677611520903	0.8151715445415291	0.9657077377827288	Astrocytes_EC	ENSG00000115556	protein_coding
DIRC3	ZNF142	0.3575757575757576	0.3103760917056799	0.7954044926423526	Astrocytes_EC	ENSG00000115568	protein_coding
DIRC3	BCS1L	0.14111491740216522	0.6973850724458668	0.9657077377827288	Astrocytes_EC	ENSG00000074582	protein_coding
DIRC3	RNF25	0.16363636363636364	0.6514773427962428	0.9582040294824117	Astrocytes_EC	ENSG00000163481	protein_coding
DIRC3	STK36	-0.3939393939393939	0.2599977668348876	0.7559935066429809	Astrocytes_EC	ENSG00000163482	protein_coding
DIRC3	TTLL4	-0.01818181818181818	0.9602404181286244	0.9776864581709737	Astrocytes_EC	ENSG00000135912	protein_coding
LINC-PINT	UBE2H	0.3333333333333333	0.3465935070873343	0.8239770168491343	Astrocytes_EC	ENSG00000186591	protein_coding
LINC-PINT	ZC3HC1	-0.6121212121212121	0.05997214247725524	0.47228062200838505	Astrocytes_EC	ENSG00000091732	protein_coding
LINC-PINT	KLHDC10	-0.5636363636363636	0.08972402831709125	0.5419436206131705	Astrocytes_EC	ENSG00000128607	protein_coding
LINC-PINT	TMEM209	0.07878787878787878	0.8287173946974606	0.9657077377827288	Astrocytes_EC	ENSG00000146842	protein_coding
LINC-PINT	CPA2	-0.06711000765613381	0.8538562386421884	0.9657077377827288	Astrocytes_EC	ENSG00000158516	protein_coding
LINC-PINT	CPA4	0.3027495893961478	0.3951712933485605	0.8667265254397692	Astrocytes_EC	ENSG00000128510	protein_coding
LINC-PINT	CEP41	0.006079055436800646	0.9867025576451145	0.989360266397098	Astrocytes_EC	ENSG00000106477	protein_coding
LINC-PINT	MEST	-0.23636363636363636	0.5108853175152002	0.9284358174074311	Astrocytes_EC	ENSG00000106484	protein_coding
LINC-PINT	COPG2	-0.01818181818181818	0.9602404181286244	0.9776864581709737	Astrocytes_EC	ENSG00000158623	protein_coding
LINC-PINT	MKLN1	0.47878787878787876	0.1615229280174557	0.682186221124003	Astrocytes_EC	ENSG00000128585	protein_coding
LINC-PINT	PODXL	0.6810328622452322	0.030150884031876934	0.3930011780706718	Astrocytes_EC	ENSG00000128567	protein_coding
LINC-PINT	SSMEM1	0.058025885318565944	0.8734948923712951	0.9657077377827288	Astrocytes_EC	ENSG00000165120	protein_coding
LINC-PINT	TSGA13	-0.7510676161988108	0.01228337861165718	0.356534902758974	Astrocytes_EC	ENSG00000213265	protein_coding
LINC-PINT	CPA5	0.01729997653692273	0.9621676255015932	0.9776864581709737	Astrocytes_EC	ENSG00000158525	protein_coding
SLC6A1-AS1	FANCD2	-0.7212121212121212	0.018573155089460114	0.369508032832417	Astrocytes_EC	ENSG00000144554	protein_coding
SLC6A1-AS1	FANCD2OS	0.48148515760015625	0.15883481600868055	0.682186221124003	Astrocytes_EC	ENSG00000163705	protein_coding
SLC6A1-AS1	BRK1	0.2606060606060606	0.4670890543863402	0.9101013533919412	Astrocytes_EC	ENSG00000254999	protein_coding
SLC6A1-AS1	VHL	0	1	1	Astrocytes_EC	ENSG00000134086	protein_coding
SLC6A1-AS1	IRAK2	0.22424242424242424	0.5334005612725947	0.9298569635616326	Astrocytes_EC	ENSG00000134070	protein_coding
SLC6A1-AS1	GHRL	-0.05454545454545454	0.8810361811618526	0.9657077377827288	Astrocytes_EC	ENSG00000157017	protein_coding
SLC6A1-AS1	SEC13	-0.01818181818181818	0.9602404181286244	0.9776864581709737	Astrocytes_EC	ENSG00000157020	protein_coding
SLC6A1-AS1	ATP2B2	-0.4666666666666667	0.1739385971650662	0.6957543886602648	Astrocytes_EC	ENSG00000157087	protein_coding
SLC6A1-AS1	SLC6A11	0.3575757575757576	0.3103760917056799	0.7954044926423526	Astrocytes_EC	ENSG00000132164	protein_coding
SLC6A1-AS1	SLC6A1	-0.503030303030303	0.13833369839449183	0.6415967851916308	Astrocytes_EC	ENSG00000157103	protein_coding
SLC6A1-AS1	HRH1	0.11515151515151516	0.7514196523258483	0.9657077377827288	Astrocytes_EC	ENSG00000196639	protein_coding
SLC6A1-AS1	ATG7	-0.16363636363636364	0.6514773427962428	0.9582040294824117	Astrocytes_EC	ENSG00000197548	protein_coding
SLC6A1-AS1	VGLL4	-0.6848484848484848	0.028882797506732727	0.3899177663408918	Astrocytes_EC	ENSG00000144560	protein_coding
SLC6A1-AS1	TAMM41	0.17575757575757575	0.6271883447764846	0.9514676110201081	Astrocytes_EC	ENSG00000144559	protein_coding
PTCHD1-AS	CNKSR2	0.030303030303030304	0.9337729580941465	0.9657077377827288	Astrocytes_EC	ENSG00000149970	protein_coding
PTCHD1-AS	KLHL34	-0.0518999296107682	0.886774217724859	0.9657077377827288	Astrocytes_EC	ENSG00000185915	protein_coding
PTCHD1-AS	MBTPS2	-0.04242424242424243	0.9073638178128158	0.9657077377827288	Astrocytes_EC	ENSG00000012174	protein_coding
PTCHD1-AS	SMS	0.21212121212121213	0.5563057751029299	0.9298569635616326	Astrocytes_EC	ENSG00000102172	protein_coding
PTCHD1-AS	PHEX	0.41818181818181815	0.22911284098281892	0.7446669932640704	Astrocytes_EC	ENSG00000102174	protein_coding
PTCHD1-AS	PTCHD1	-0.11515151515151516	0.7514196523258483	0.9657077377827288	Astrocytes_EC	ENSG00000165186	protein_coding
PTCHD1-AS	PRDX4	0.03647433262080387	0.9203184602756675	0.9657077377827288	Astrocytes_EC	ENSG00000123131	protein_coding
PTCHD1-AS	ACOT9	0.12727272727272726	0.7260570147627894	0.9657077377827288	Astrocytes_EC	ENSG00000123130	protein_coding
PTCHD1-AS	SAT1	0.07878787878787878	0.8287173946974606	0.9657077377827288	Astrocytes_EC	ENSG00000130066	protein_coding
PTCHD1-AS	APOO	-0.17575757575757575	0.6271883447764846	0.9514676110201081	Astrocytes_EC	ENSG00000184831	protein_coding
PTCHD1-AS	CXorf58	0.5190034815689996	0.12423936805850566	0.6179273832383572	Astrocytes_EC	ENSG00000165182	protein_coding
PTCHD1-AS	KLHL15	0.042948018339789416	0.9062243097567702	0.9657077377827288	Astrocytes_EC	ENSG00000174010	protein_coding
PTCHD1-AS	EIF2S3	0.09090909090909091	0.8027717312071618	0.9657077377827288	Astrocytes_EC	ENSG00000130741	protein_coding
PTCHD1-AS	ZFX	0.3939393939393939	0.2599977668348876	0.7559935066429809	Astrocytes_EC	ENSG00000005889	protein_coding
DIAPH2-AS1	DIAPH2	0.5393939393939394	0.10759318778241456	0.5937259121423752	Astrocytes_EC	ENSG00000147202	protein_coding
LINC00299	ID2	0.296969696969697	0.40470167127015677	0.8667265254397692	Astrocytes_EC	ENSG00000115738	protein_coding
LINC00299	KIDINS220	-0.296969696969697	0.40470167127015677	0.8667265254397692	Astrocytes_EC	ENSG00000134313	protein_coding
LINC00299	MBOAT2	-0.12727272727272726	0.7260570147627894	0.9657077377827288	Astrocytes_EC	ENSG00000143797	protein_coding
LINC00299	ASAP2	0.5757575757575758	0.08155281477260234	0.5196182761008535	Astrocytes_EC	ENSG00000151693	protein_coding
LINC00299	ITGB1BP1	0.5272727272727272	0.11730806555020212	0.6083192491770694	Astrocytes_EC	ENSG00000119185	protein_coding
LINC00299	CPSF3	-0.5531940447488587	0.097168790958360507	0.5722406889403382	Astrocytes_EC	ENSG00000119203	protein_coding
LINC00299	IAH1	0.18787878787878787	0.603217610029209	0.9506331820144291	Astrocytes_EC	ENSG00000134330	protein_coding
LINC00299	ADAM17	0.05454545454545454	0.8810361811618526	0.9657077377827288	Astrocytes_EC	ENSG00000151694	protein_coding
BCYRN1	ATP6V1E2	-0.44242424242424244	0.20042268671194208	0.7080352857674216	Astrocytes_EC	ENSG00000250565	protein_coding
BCYRN1	RHOQ	-0.21212121212121213	0.5563057751029299	0.9298569635616326	Astrocytes_EC	ENSG00000119729	protein_coding
BCYRN1	PIGF	-0.7090909090909091	0.021665923367532258	0.3722599560421452	Astrocytes_EC	ENSG00000151665	protein_coding
BCYRN1	CRIPT	-0.6121212121212121	0.05997214247725524	0.47228062200838505	Astrocytes_EC	ENSG00000119878	protein_coding
BCYRN1	SOCS5	-0.2606060606060606	0.4670890543863402	0.9101013533919412	Astrocytes_EC	ENSG00000171150	protein_coding
BCYRN1	MCFD2	-0.6242424242424243	0.05371776721716737	0.4614844547293015	Astrocytes_EC	ENSG00000180398	protein_coding
BCYRN1	TTC7A	0.28484848484848485	0.4250381548921456	0.880353000269759	Astrocytes_EC	ENSG00000068724	protein_coding
BCYRN1	CALM2	-0.5881992022553729	0.073681455883843	0.48992584568267955	Astrocytes_EC	ENSG00000143933	protein_coding
BCYRN1	EPCAM	-0.04863244349440517	0.8938677821006586	0.9657077377827288	Astrocytes_EC	ENSG00000119888	protein_coding
BCYRN1	MSH2	0.05454545454545454	0.8810361811618526	0.9657077377827288	Astrocytes_EC	ENSG00000095002	protein_coding
BCYRN1	KCNK12	0.2799433842195568	0.4334002518232958	0.8890187934844404	Astrocytes_EC	ENSG00000184261	protein_coding
BCYRN1	MSH6	-0.3090909090909091	0.38484123026128314	0.8531963931892376	Astrocytes_EC	ENSG00000116062	protein_coding
BCYRN1	FBXO11	0.24848484848484848	0.48877630451924303	0.9237872155413693	Astrocytes_EC	ENSG00000138081	protein_coding
LINC00844	IPMK	-0.3575757575757576	0.3103760917056799	0.7954044926423526	Astrocytes_EC	ENSG00000151151	protein_coding
LINC00844	CISD1	-0.030303030303030304	0.9337729580941465	0.9657077377827288	Astrocytes_EC	ENSG00000122873	protein_coding
LINC00844	UBE2D1	0.10334394242561097	0.7763340602409095	0.9657077377827288	Astrocytes_EC	ENSG00000072401	protein_coding
LINC00844	TFAM	0.296969696969697	0.40470167127015677	0.8667265254397692	Astrocytes_EC	ENSG00000108064	protein_coding
LINC00844	BICC1	0.45454545454545453	0.18690481034933182	0.7080352857674216	Astrocytes_EC	ENSG00000122870	protein_coding
LINC00844	PHYHIPL	0.5515151515151515	0.09840117666963488	0.5722406889403382	Astrocytes_EC	ENSG00000165443	protein_coding
LINC00844	FAM13C	0.3212121212121212	0.36546831043867045	0.8342797001106008	Astrocytes_EC	ENSG00000148541	protein_coding
LINC00844	SLC16A9	0.44242424242424244	0.20042268671194208	0.7080352857674216	Astrocytes_EC	ENSG00000165449	protein_coding
LINC00844	MRLN	0.38924947208076144	0.2662240730692269	0.7636601497260538	Astrocytes_EC	ENSG00000227877	protein_coding
LINC00844	CCDC6	0.38181818181818183	0.27625533338543606	0.7636601497260538	Astrocytes_EC	ENSG00000108091	protein_coding
KCNMB2-AS1	KCNMB2	-0.21849239743965404	0.544218677620746	0.9298569635616326	Astrocytes_EC	ENSG00000197584	protein_coding
KCNMB2-AS1	ZMAT3	0.6242424242424243	0.05371776721716737	0.4614844547293015	Astrocytes_EC	ENSG00000172667	protein_coding
KCNMB2-AS1	PIK3CA	0.4909090909090909	0.14965567342083674	0.6549311270735821	Astrocytes_EC	ENSG00000121879	protein_coding
KCNMB2-AS1	KCNMB3	0.3090909090909091	0.38484123026128314	0.8531963931892376	Astrocytes_EC	ENSG00000171121	protein_coding
KCNMB2-AS1	ZNF639	0.47878787878787876	0.1615229280174557	0.682186221124003	Astrocytes_EC	ENSG00000121864	protein_coding
KCNMB2-AS1	MFN1	0.2727272727272727	0.44583834154275137	0.8916766830855027	Astrocytes_EC	ENSG00000171109	protein_coding
KCNMB2-AS1	GNB4	-0.41818181818181815	0.22911284098281892	0.7446669932640704	Astrocytes_EC	ENSG00000114450	protein_coding
KCNMB2-AS1	ACTL6A	-0.06748974310538337	0.8530368033430833	0.9657077377827288	Astrocytes_EC	ENSG00000136518	protein_coding
KCNMB2-AS1	MRPL47	0.08510677611520903	0.8151715445415291	0.9657077377827288	Astrocytes_EC	ENSG00000136522	protein_coding
KCNMB2-AS1	NDUFB5	0.17021355223041806	0.6382593583672791	0.9554932176745802	Astrocytes_EC	ENSG00000136521	protein_coding
KCNMB2-AS1	USP13	0.4666666666666667	0.1739385971650662	0.6957543886602648	Astrocytes_EC	ENSG00000058056	protein_coding
LSAMP-AS1	GAP43	-0.3696969696969697	0.29305007529282223	0.7746358633614462	Astrocytes_EC	ENSG00000172020	protein_coding
XACT	LHFPL1	-0.09723176722920451	0.7893049459193078	0.9657077377827288	Astrocytes_EC	ENSG00000182508	protein_coding
XACT	AMOT	0.45592915776004844	0.18539676445371578	0.7080352857674216	Astrocytes_EC	ENSG00000126016	protein_coding
XACT	HTR2C	0.44377104688644714	0.1988934422361146	0.7080352857674216	Astrocytes_EC	ENSG00000147246	protein_coding
XACT	IL13RA2	-0.29101262323732424	0.4146374694365895	0.8762866619814395	Astrocytes_EC	ENSG00000123496	protein_coding
FAM3D-AS1	DENND6A	0.17021355223041806	0.6382593583672791	0.9554932176745802	Astrocytes_EC	ENSG00000174839	protein_coding
FAM3D-AS1	SLMAP	-0.060790554368006455	0.8675109976588955	0.9657077377827288	Astrocytes_EC	ENSG00000163681	protein_coding
FAM3D-AS1	FLNB	-0.27963655009282967	0.4339258396769292	0.8890187934844404	Astrocytes_EC	ENSG00000136068	protein_coding
FAM3D-AS1	DNASE1L3	0.03470528041969024	0.9241735727077498	0.9657077377827288	Astrocytes_EC	ENSG00000163687	protein_coding
FAM3D-AS1	ABHD6	-0.030395277184003228	0.9335717251179996	0.9657077377827288	Astrocytes_EC	ENSG00000163686	protein_coding
FAM3D-AS1	RPP14	0.3567073170731707	0.3116376566648815	0.795939420400846	Astrocytes_EC	ENSG00000163684	protein_coding
FAM3D-AS1	PXK	0.15197638592001614	0.6751243317896831	0.9643495718007118	Astrocytes_EC	ENSG00000168297	protein_coding
FAM3D-AS1	PDHB	0.15197638592001614	0.6751243317896831	0.9643495718007118	Astrocytes_EC	ENSG00000168291	protein_coding
FAM3D-AS1	KCTD6	0.07294866524160774	0.8412712675592937	0.9657077377827288	Astrocytes_EC	ENSG00000168301	protein_coding
FAM3D-AS1	ACOX2	0.5227987675648555	0.1210273940838007	0.6083192491770694	Astrocytes_EC	ENSG00000168306	protein_coding
FAM3D-AS1	FAM107A	-0.3100318272768329	0.38331979780098857	0.8531963931892376	Astrocytes_EC	ENSG00000168309	protein_coding
FAM3D-AS1	FAM3D	-0.4656201971797188	0.17503628233382984	0.6964601549703966	Astrocytes_EC	ENSG00000198643	protein_coding
GABPB1-AS1	FGF7	0.5627748595326502	0.09032393676886175	0.5419436206131705	Astrocytes_EC	ENSG00000140285	protein_coding
GABPB1-AS1	DTWD1	0.6484848484848484	0.04254012768448945	0.45296248633062003	Astrocytes_EC	ENSG00000104047	protein_coding
GABPB1-AS1	ATP8B4	-0.15151515151515152	0.6760651759978535	0.9643495718007118	Astrocytes_EC	ENSG00000104043	protein_coding
GABPB1-AS1	SLC27A2	-0.07976060548818034	0.8266294205655287	0.9657077377827288	Astrocytes_EC	ENSG00000140284	protein_coding
GABPB1-AS1	HDC	0.36537670835006186	0.29916484362349594	0.7880439783253064	Astrocytes_EC	ENSG00000140287	protein_coding
GABPB1-AS1	GABPB1	0.01818181818181818	0.9602404181286244	0.9776864581709737	Astrocytes_EC	ENSG00000104064	protein_coding
GABPB1-AS1	USP8	0.503030303030303	0.13833369839449183	0.6415967851916308	Astrocytes_EC	ENSG00000138592	protein_coding
GABPB1-AS1	USP50	-0.05471149893120581	0.8806762012346143	0.9657077377827288	Astrocytes_EC	ENSG00000170236	protein_coding
GABPB1-AS1	TRPM7	0.503030303030303	0.13833369839449183	0.6415967851916308	Astrocytes_EC	ENSG00000092439	protein_coding
GABPB1-AS1	SPPL2A	0.3090909090909091	0.38484123026128314	0.8531963931892376	Astrocytes_EC	ENSG00000138600	protein_coding
GABPB1-AS1	AP4E1	0.2606060606060606	0.4670890543863402	0.9101013533919412	Astrocytes_EC	ENSG00000081014	protein_coding
GABPB1-AS1	TNFAIP8L3	-0.3333333333333333	0.3465935070873343	0.8239770168491343	Astrocytes_EC	ENSG00000183578	protein_coding
GABPB1-AS1	CYP19A1	0.6623050797389514	0.03692698285406504	0.41789431535272586	Astrocytes_EC	ENSG00000137869	protein_coding
NEAT1	SLC22A11	0.058025885318565944	0.8734948923712951	0.9657077377827288	Astrocytes_EC	ENSG00000168065	protein_coding
NEAT1	NRXN2	-0.7454545454545455	0.01333014631544005	0.356534902758974	Astrocytes_EC	ENSG00000110076	protein_coding
NEAT1	RASGRP2	-0.04242424242424243	0.9073638178128158	0.9657077377827288	Astrocytes_EC	ENSG00000068831	protein_coding
NEAT1	PYGM	-0.4666666666666667	0.1739385971650662	0.6957543886602648	Astrocytes_EC	ENSG00000068976	protein_coding
NEAT1	SF1	-0.5151515151515151	0.12755286970323443	0.6248457591279545	Astrocytes_EC	ENSG00000168066	protein_coding
NEAT1	MAP4K2	0.06666666666666667	0.8548130882487426	0.9657077377827288	Astrocytes_EC	ENSG00000168067	protein_coding
NEAT1	MEN1	0.06666666666666667	0.8548130882487426	0.9657077377827288	Astrocytes_EC	ENSG00000133895	protein_coding
NEAT1	EHD1	-0.6242424242424243	0.05371776721716737	0.4614844547293015	Astrocytes_EC	ENSG00000110047	protein_coding
NEAT1	ATG2A	-0.2606060606060606	0.4670890543863402	0.9101013533919412	Astrocytes_EC	ENSG00000110046	protein_coding
NEAT1	PPP2R5B	-0.22424242424242424	0.5334005612725947	0.9298569635616326	Astrocytes_EC	ENSG00000068971	protein_coding
NEAT1	BATF2	-0.16257940386498781	0.6536097730590957	0.9594737639469445	Astrocytes_EC	ENSG00000168062	protein_coding
NEAT1	SNX15	-0.17407765595569785	0.6305360755569764	0.9514676110201081	Astrocytes_EC	ENSG00000110025	protein_coding
NEAT1	SAC3D1	0.018237166310401936	0.960119464496727	0.9776864581709737	Astrocytes_EC	ENSG00000168061	protein_coding
NEAT1	NAALADL1	-0.15659001786431223	0.6657357311128085	0.9643495718007118	Astrocytes_EC	ENSG00000168060	protein_coding
NEAT1	CDCA5	0.2526318345396	0.4813083005379246	0.9237872155413693	Astrocytes_EC	ENSG00000146670	protein_coding
NEAT1	ZFPL1	-0.5393939393939394	0.10759318778241456	0.5937259121423752	Astrocytes_EC	ENSG00000162300	protein_coding
NEAT1	TMEM262	0.5222329678670935	0.12150291881711306	0.6083192491770694	Astrocytes_EC	ENSG00000187066	protein_coding
NEAT1	VPS51	-0.6848484848484848	0.028882797506732727	0.3899177663408918	Astrocytes_EC	ENSG00000149823	protein_coding
NEAT1	TM7SF2	-0.8303030303030303	0.0029402270232794514	0.2222811629599265	Astrocytes_EC	ENSG00000149809	protein_coding
NEAT1	ZNHIT2	0.08404606389858067	0.8174424145389816	0.9657077377827288	Astrocytes_EC	ENSG00000174276	protein_coding
NEAT1	FAU	0.4909090909090909	0.14965567342083674	0.6549311270735821	Astrocytes_EC	ENSG00000149806	protein_coding
NEAT1	SYVN1	0.10334394242561097	0.7763340602409095	0.9657077377827288	Astrocytes_EC	ENSG00000162298	protein_coding
NEAT1	MRPL49	0.4689790496105418	0.17152759556376407	0.6957543886602648	Astrocytes_EC	ENSG00000149792	protein_coding
NEAT1	CAPN1	-0.5636363636363636	0.08972402831709125	0.5419436206131705	Astrocytes_EC	ENSG00000014216	protein_coding
NEAT1	POLA2	0.12158110873601291	0.7379379712336098	0.9657077377827288	Astrocytes_EC	ENSG00000014138	protein_coding
NEAT1	CDC42EP2	-0.03126526997403612	0.9316740378402397	0.9657077377827288	Astrocytes_EC	ENSG00000149798	protein_coding
NEAT1	DPF2	-0.05454545454545454	0.8810361811618526	0.9657077377827288	Astrocytes_EC	ENSG00000133884	protein_coding
NEAT1	SLC25A45	0.11244984748999776	0.757102891042885	0.9657077377827288	Astrocytes_EC	ENSG00000162241	protein_coding
NEAT1	FRMD8	-0.3212121212121212	0.36546831043867045	0.8342797001106008	Astrocytes_EC	ENSG00000126391	protein_coding
NEAT1	SCYL1	-0.6363636363636364	0.047911726129975296	0.4614844547293015	Astrocytes_EC	ENSG00000142186	protein_coding
NEAT1	LTBP3	-0.696969696969697	0.02509667588225173	0.3899177663408918	Astrocytes_EC	ENSG00000168056	protein_coding
NEAT1	FAM89B	-0.05454545454545454	0.8810361811618526	0.9657077377827288	Astrocytes_EC	ENSG00000176973	protein_coding
NEAT1	SIPA1	-0.5393939393939394	0.10759318778241456	0.5937259121423752	Astrocytes_EC	ENSG00000213445	protein_coding
NEAT1	KCNK7	-0.06919990614769092	0.8493480024065823	0.9657077377827288	Astrocytes_EC	ENSG00000173338	protein_coding
NEAT1	MAP3K11	-0.7575757575757576	0.011143446799694257	0.3510185741903691	Astrocytes_EC	ENSG00000173327	protein_coding
NEAT1	RELA	-0.0668696098048071	0.8543750609172778	0.9657077377827288	Astrocytes_EC	ENSG00000173039	protein_coding
NEAT1	KAT5	-0.10303030303030303	0.7769984634438898	0.9657077377827288	Astrocytes_EC	ENSG00000172977	protein_coding
NEAT1	RNASEH2C	-0.09090909090909091	0.8027717312071618	0.9657077377827288	Astrocytes_EC	ENSG00000172922	protein_coding
NEAT1	AP5B1	-0.07111590022187594	0.8452183544324907	0.9657077377827288	Astrocytes_EC	ENSG00000254470	protein_coding
NEAT1	CFL1	-0.793939393939394	0.006099923313696909	0.28822137657217894	Astrocytes_EC	ENSG00000172757	protein_coding
NEAT1	SNX32	-0.44242424242424244	0.20042268671194208	0.7080352857674216	Astrocytes_EC	ENSG00000172803	protein_coding
NEAT1	MUS81	-0.41818181818181815	0.22911284098281892	0.7446669932640704	Astrocytes_EC	ENSG00000172732	protein_coding
NEAT1	EFEMP2	-0.7090909090909091	0.021665923367532258	0.3722599560421452	Astrocytes_EC	ENSG00000172638	protein_coding
NEAT1	FIBP	-0.24848484848484848	0.48877630451924303	0.9237872155413693	Astrocytes_EC	ENSG00000172500	protein_coding
NEAT1	CCDC85B	-0.6363636363636364	0.047911726129975296	0.4614844547293015	Astrocytes_EC	ENSG00000175602	protein_coding
NEAT1	FOSL1	-0.296969696969697	0.40470167127015677	0.8667265254397692	Astrocytes_EC	ENSG00000175592	protein_coding
NEAT1	C11orf68	-0.6606060606060606	0.037588377571409204	0.41789431535272586	Astrocytes_EC	ENSG00000175573	protein_coding
NEAT1	DRAP1	0.12727272727272726	0.7260570147627894	0.9657077377827288	Astrocytes_EC	ENSG00000175550	protein_coding
NEAT1	TSGA10IP	0.29012942659282975	0.41612025350705917	0.8762866619814395	Astrocytes_EC	ENSG00000175513	protein_coding
NEAT1	SART1	-0.4303030303030303	0.21449233253280764	0.7271578627569623	Astrocytes_EC	ENSG00000175467	protein_coding
NEAT1	EIF1AD	0.7669288989248111	0.009638359377523331	0.3216957463902917	Astrocytes_EC	ENSG00000175376	protein_coding
NEAT1	BANF1	0.030303030303030304	0.9337729580941465	0.9657077377827288	Astrocytes_EC	ENSG00000175334	protein_coding
NEAT1	CATSPER1	-0.23354968324845687	0.5160766337811764	0.9298569635616326	Astrocytes_EC	ENSG00000175294	protein_coding
NEAT1	GAL3ST3	-0.2024692293161501	0.5748125526418608	0.9362510769230771	Astrocytes_EC	ENSG00000175229	protein_coding
NEAT1	SF3B2	-0.16363636363636364	0.6514773427962428	0.9582040294824117	Astrocytes_EC	ENSG00000087365	protein_coding
NEAT1	PACS1	0.3212121212121212	0.36546831043867045	0.8342797001106008	Astrocytes_EC	ENSG00000175115	protein_coding
NEAT1	KLC2	-0.2727272727272727	0.44583834154275137	0.8916766830855027	Astrocytes_EC	ENSG00000174996	protein_coding
NEAT1	RAB1B	-0.12727272727272726	0.7260570147627894	0.9657077377827288	Astrocytes_EC	ENSG00000174903	protein_coding
NEAT1	CNIH2	-0.3696969696969697	0.29305007529282223	0.7746358633614462	Astrocytes_EC	ENSG00000174871	protein_coding
NEAT1	YIF1A	-0.18787878787878787	0.603217610029209	0.9506331820144291	Astrocytes_EC	ENSG00000174851	protein_coding
NEAT1	TMEM151A	-0.5272727272727272	0.11730806555020212	0.6083192491770694	Astrocytes_EC	ENSG00000179292	protein_coding
NEAT1	CD248	-0.17407765595569785	0.6305360755569764	0.9514676110201081	Astrocytes_EC	ENSG00000174807	protein_coding
NEAT1	RIN1	-0.6018264882432639	0.0656459921362531	0.4756238490566043	Astrocytes_EC	ENSG00000174791	protein_coding
NEAT1	BRMS1	-0.5757575757575758	0.08155281477260234	0.5196182761008535	Astrocytes_EC	ENSG00000174744	protein_coding
NEAT1	B4GAT1	-0.6848484848484848	0.028882797506732727	0.3899177663408918	Astrocytes_EC	ENSG00000174684	protein_coding
NEAT1	SLC29A2	-0.5272727272727272	0.11730806555020212	0.6083192491770694	Astrocytes_EC	ENSG00000174669	protein_coding
NEAT1	NPAS4	-0.3802900433847583	0.27834319060893553	0.7651907349103827	Astrocytes_EC	ENSG00000174576	protein_coding
NEAT1	CDC42BPG	0.4061811972299616	0.24412868189649117	0.7446669932640704	Astrocytes_EC	ENSG00000171219	protein_coding
NEAT1	EHBP1L1	0.5222329678670935	0.12150291881711306	0.6083192491770694	Astrocytes_EC	ENSG00000173442	protein_coding
MIR4300HG	FAM181B	-0.1393939393939394	0.7009318849100583	0.9657077377827288	Astrocytes_EC	ENSG00000182103	protein_coding
MIR4300HG	PRCP	0.09090909090909091	0.8027717312071618	0.9657077377827288	Astrocytes_EC	ENSG00000137509	protein_coding
MIR4300HG	DDIAS	-0.12290197355980541	0.7351761831739889	0.9657077377827288	Astrocytes_EC	ENSG00000165490	protein_coding
MIR4300HG	RAB30	0.4909090909090909	0.14965567342083674	0.6549311270735821	Astrocytes_EC	ENSG00000137502	protein_coding
MIR4300HG	PCF11	-0.2727272727272727	0.44583834154275137	0.8916766830855027	Astrocytes_EC	ENSG00000165494	protein_coding
MIR4300HG	ANKRD42	0.1393939393939394	0.7009318849100583	0.9657077377827288	Astrocytes_EC	ENSG00000137494	protein_coding
MIR4300HG	CCDC90B	0.3708223816448394	0.29146827129895847	0.7746358633614462	Astrocytes_EC	ENSG00000137500	protein_coding
MEF2C-AS1	TMEM161B	0.3696969696969697	0.29305007529282223	0.7746358633614462	Astrocytes_EC	ENSG00000164180	protein_coding
MEF2C-AS1	MEF2C	0.2	0.5795840000000001	0.9362510769230771	Astrocytes_EC	ENSG00000081189	protein_coding
MEF2C-AS1	CETN3	-0.23636363636363636	0.5108853175152002	0.9284358174074311	Astrocytes_EC	ENSG00000153140	protein_coding
LINC01411	BOD1	-0.2	0.5795840000000001	0.9362510769230771	Astrocytes_EC	ENSG00000145919	protein_coding
LINC01411	CPEB4	-0.01818181818181818	0.9602404181286244	0.9776864581709737	Astrocytes_EC	ENSG00000113742	protein_coding
LINC01411	C5orf47	-0.15659001786431223	0.6657357311128085	0.9643495718007118	Astrocytes_EC	ENSG00000185056	protein_coding
LINC01411	MSX2	0.7978634243562576	0.0056771818107934635	0.28822137657217894	Astrocytes_EC	ENSG00000120149	protein_coding
LINC01411	DRD1	-0.12676334779491943	0.7271182163492038	0.9657077377827288	Astrocytes_EC	ENSG00000184845	protein_coding
LINC01411	SFXN1	-0.7333333333333333	0.01580059625057162	0.356534902758974	Astrocytes_EC	ENSG00000164466	protein_coding
LINC01088	FRAS1	-0.24848484848484848	0.48877630451924303	0.9237872155413693	Astrocytes_EC	ENSG00000138759	protein_coding
LINC01088	ANXA3	-0.39789946034922286	0.2548036026359237	0.7559935066429809	Astrocytes_EC	ENSG00000138772	protein_coding
LINC01088	BMP2K	0.3212121212121212	0.36546831043867045	0.8342797001106008	Astrocytes_EC	ENSG00000138756	protein_coding
LINC01088	PAQR3	0.16363636363636364	0.6514773427962428	0.9582040294824117	Astrocytes_EC	ENSG00000163291	protein_coding
LINC01088	NAA11	0.5151515151515151	0.12755286970323443	0.6248457591279545	Astrocytes_EC	ENSG00000156269	protein_coding
LINC01088	ANTXR2	0.6242424242424243	0.05371776721716737	0.4614844547293015	Astrocytes_EC	ENSG00000163297	protein_coding
LINC01088	PRDM8	-0.3439179697143973	0.3305264309208815	0.8086666076899236	Astrocytes_EC	ENSG00000152784	protein_coding
LINC01091	BBS12	0.6917637567037024	0.02667824021337184	0.3899177663408918	Astrocytes_EC	ENSG00000181004	protein_coding
LINC01091	FGF2	0.6606060606060606	0.037588377571409204	0.41789431535272586	Astrocytes_EC	ENSG00000138685	protein_coding
LINC01091	NUDT6	0.27963655009282967	0.4339258396769292	0.8890187934844404	Astrocytes_EC	ENSG00000170917	protein_coding
LINC01091	SPRY1	0.9483326481409007	2.9285883237806232e-5	0.02214012772778151	Astrocytes_EC	ENSG00000164056	protein_coding
LINC01091	ANKRD50	-0.24848484848484848	0.48877630451924303	0.9237872155413693	Astrocytes_EC	ENSG00000151458	protein_coding
LINC01470	SPARC	-0.4666666666666667	0.1739385971650662	0.6957543886602648	Astrocytes_EC	ENSG00000113140	protein_coding
LINC01470	ATOX1	-0.2	0.5795840000000001	0.9362510769230771	Astrocytes_EC	ENSG00000177556	protein_coding
LINC01470	G3BP1	-0.28484848484848485	0.4250381548921456	0.880353000269759	Astrocytes_EC	ENSG00000145907	protein_coding
LINC01470	GLRA1	0.1043023302537743	0.7743046543540668	0.9657077377827288	Astrocytes_EC	ENSG00000145888	protein_coding
LINC01470	GRIA1	-0.4909090909090909	0.14965567342083674	0.6549311270735821	Astrocytes_EC	ENSG00000155511	protein_coding
LINC01470	FAM114A2	0.6606060606060606	0.037588377571409204	0.41789431535272586	Astrocytes_EC	ENSG00000055147	protein_coding
LINC01470	MFAP3	0.7090909090909091	0.021665923367532258	0.3722599560421452	Astrocytes_EC	ENSG00000037749	protein_coding
MCPH1-AS1	MCPH1	0.40606060606060607	0.24428229408662627	0.7446669932640704	Astrocytes_EC	ENSG00000147316	protein_coding
MCPH1-AS1	ANGPT2	0.4110738898236987	0.23794186616753032	0.7446669932640704	Astrocytes_EC	ENSG00000091879	protein_coding
MCPH1-AS1	AGPAT5	-0.01818181818181818	0.9602404181286244	0.9776864581709737	Astrocytes_EC	ENSG00000155189	protein_coding
MCPH1-AS1	XKR5	0.4250300484888475	0.22078495537619336	0.7446669932640704	Astrocytes_EC	ENSG00000275591	protein_coding
MCPH1-AS1	ZNF705G	0.5881992022553729	0.073681455883843	0.48992584568267955	Astrocytes_EC	ENSG00000215372	protein_coding
ZBED3-AS1	IQGAP2	-0.2006088294144213	0.5784061446498445	0.9362510769230771	Astrocytes_EC	ENSG00000145703	protein_coding
ZBED3-AS1	F2R	-0.3829804925184407	0.2746730143433991	0.7636601497260538	Astrocytes_EC	ENSG00000181104	protein_coding
ZBED3-AS1	F2RL1	0.06748974310538337	0.8530368033430833	0.9657077377827288	Astrocytes_EC	ENSG00000164251	protein_coding
ZBED3-AS1	S100Z	-0.3333333333333333	0.3465935070873343	0.8239770168491343	Astrocytes_EC	ENSG00000171643	protein_coding
ZBED3-AS1	CRHBP	-0.12283655492869482	0.7353129025554093	0.9657077377827288	Astrocytes_EC	ENSG00000145708	protein_coding
ZBED3-AS1	AGGF1	-0.030303030303030304	0.9337729580941465	0.9657077377827288	Astrocytes_EC	ENSG00000164252	protein_coding
ZBED3-AS1	ZBED3	0.3939393939393939	0.2599977668348876	0.7559935066429809	Astrocytes_EC	ENSG00000132846	protein_coding
ZBED3-AS1	PDE8B	-0.38181818181818183	0.27625533338543606	0.7636601497260538	Astrocytes_EC	ENSG00000284762	protein_coding
ZBED3-AS1	WDR41	0.17575757575757575	0.6271883447764846	0.9514676110201081	Astrocytes_EC	ENSG00000164253	protein_coding
ZBED3-AS1	TBCA	-0.2727272727272727	0.44583834154275137	0.8916766830855027	Astrocytes_EC	ENSG00000171530	protein_coding
ZBED3-AS1	F2RL2	-0.06711000765613381	0.8538562386421884	0.9657077377827288	Astrocytes_EC	ENSG00000164220	protein_coding
ZBED3-AS1	OTP	-0.17407765595569785	0.6305360755569764	0.9514676110201081	Astrocytes_EC	ENSG00000171540	protein_coding
F11-AS1	LRP2BP	-0.2606060606060606	0.4670890543863402	0.9101013533919412	Astrocytes_EC	ENSG00000109771	protein_coding
F11-AS1	ANKRD37	-0.07976060548818034	0.8266294205655287	0.9657077377827288	Astrocytes_EC	ENSG00000186352	protein_coding
F11-AS1	UFSP2	0.17021355223041806	0.6382593583672791	0.9554932176745802	Astrocytes_EC	ENSG00000109775	protein_coding
F11-AS1	CCDC110	-0.2799433842195568	0.4334002518232958	0.8890187934844404	Astrocytes_EC	ENSG00000168491	protein_coding
F11-AS1	PDLIM3	-0.2	0.5795840000000001	0.9362510769230771	Astrocytes_EC	ENSG00000154553	protein_coding
F11-AS1	SORBS2	-0.12727272727272726	0.7260570147627894	0.9657077377827288	Astrocytes_EC	ENSG00000154556	protein_coding
F11-AS1	TLR3	0.4642963445592649	0.1764308078117598	0.6983334591920963	Astrocytes_EC	ENSG00000164342	protein_coding
F11-AS1	FAM149A	-0.18787878787878787	0.603217610029209	0.9506331820144291	Astrocytes_EC	ENSG00000109794	protein_coding
F11-AS1	CYP4V2	0.10303030303030303	0.7769984634438898	0.9657077377827288	Astrocytes_EC	ENSG00000145476	protein_coding
F11-AS1	KLKB1	0.23636363636363636	0.5108853175152002	0.9284358174074311	Astrocytes_EC	ENSG00000164344	protein_coding
F11-AS1	F11	-0.4399433835235439	0.203257439285764	0.7147098795350586	Astrocytes_EC	ENSG00000088926	protein_coding
F11-AS1	FAT1	0.04242424242424243	0.9073638178128158	0.9657077377827288	Astrocytes_EC	ENSG00000083857	protein_coding
LINC00499	PCDH18	0.18641668793370503	0.6060915260991466	0.9506331820144291	Astrocytes_EC	ENSG00000189184	protein_coding
LINC00499	SLC7A11	0.1393939393939394	0.7009318849100583	0.9657077377827288	Astrocytes_EC	ENSG00000151012	protein_coding
LINC00499	NOCT	-0.12727272727272726	0.7260570147627894	0.9657077377827288	Astrocytes_EC	ENSG00000151014	protein_coding
LINC00499	ELF2	-0.47878787878787876	0.1615229280174557	0.682186221124003	Astrocytes_EC	ENSG00000109381	protein_coding
LINC00499	MGARP	0.24219967151691824	0.500188742939847	0.9284358174074311	Astrocytes_EC	ENSG00000137463	protein_coding
LINC00499	NDUFC1	0.23636363636363636	0.5108853175152002	0.9284358174074311	Astrocytes_EC	ENSG00000109390	protein_coding
LINC00499	NAA15	0.05454545454545454	0.8810361811618526	0.9657077377827288	Astrocytes_EC	ENSG00000164134	protein_coding
LINC00499	RAB33B	-0.35017102370920455	0.3212188966683138	0.8056468917933564	Astrocytes_EC	ENSG00000172007	protein_coding
LINC00499	SETD7	-0.3696969696969697	0.29305007529282223	0.7746358633614462	Astrocytes_EC	ENSG00000145391	protein_coding
LINC01094	CNOT6L	0.15151515151515152	0.6760651759978535	0.9643495718007118	Astrocytes_EC	ENSG00000138767	protein_coding
LINC01094	MRPL1	-0.3939393939393939	0.2599977668348876	0.7559935066429809	Astrocytes_EC	ENSG00000169288	protein_coding
LINC01094	FRAS1	-0.38181818181818183	0.27625533338543606	0.7636601497260538	Astrocytes_EC	ENSG00000138759	protein_coding
LINC01094	ANXA3	-0.3027495893961478	0.3951712933485605	0.8667265254397692	Astrocytes_EC	ENSG00000138772	protein_coding
LINC01094	BMP2K	0.07878787878787878	0.8287173946974606	0.9657077377827288	Astrocytes_EC	ENSG00000138756	protein_coding
LINC01094	PAQR3	0.09090909090909091	0.8027717312071618	0.9657077377827288	Astrocytes_EC	ENSG00000163291	protein_coding
LINC01094	NAA11	-0.06666666666666667	0.8548130882487426	0.9657077377827288	Astrocytes_EC	ENSG00000156269	protein_coding
MALAT1	SLC22A11	0.058025885318565944	0.8734948923712951	0.9657077377827288	Astrocytes_EC	ENSG00000168065	protein_coding
MALAT1	NRXN2	-0.9030303030303031	3.4361219776313234e-4	0.06494270537723201	Astrocytes_EC	ENSG00000110076	protein_coding
MALAT1	RASGRP2	-0.24848484848484848	0.48877630451924303	0.9237872155413693	Astrocytes_EC	ENSG00000068831	protein_coding
MALAT1	PYGM	-0.296969696969697	0.40470167127015677	0.8667265254397692	Astrocytes_EC	ENSG00000068976	protein_coding
MALAT1	SF1	-0.41818181818181815	0.22911284098281892	0.7446669932640704	Astrocytes_EC	ENSG00000168066	protein_coding
MALAT1	MAP4K2	-0.22424242424242424	0.5334005612725947	0.9298569635616326	Astrocytes_EC	ENSG00000168067	protein_coding
MALAT1	MEN1	-0.21212121212121213	0.5563057751029299	0.9298569635616326	Astrocytes_EC	ENSG00000133895	protein_coding
MALAT1	EHD1	-0.4666666666666667	0.1739385971650662	0.6957543886602648	Astrocytes_EC	ENSG00000110047	protein_coding
MALAT1	ATG2A	-0.22424242424242424	0.5334005612725947	0.9298569635616326	Astrocytes_EC	ENSG00000110046	protein_coding
MALAT1	PPP2R5B	-0.296969696969697	0.40470167127015677	0.8667265254397692	Astrocytes_EC	ENSG00000068971	protein_coding
MALAT1	BATF2	-0.6440645614651441	0.044449587875937	0.4603272388247723	Astrocytes_EC	ENSG00000168062	protein_coding
MALAT1	SNX15	-0.4061811972299616	0.24412868189649117	0.7446669932640704	Astrocytes_EC	ENSG00000110025	protein_coding
MALAT1	SAC3D1	-0.17629260766721871	0.6261234187474363	0.9514676110201081	Astrocytes_EC	ENSG00000168061	protein_coding
MALAT1	NAALADL1	-0.3952033784194547	0.2583335848059769	0.7559935066429809	Astrocytes_EC	ENSG00000168060	protein_coding
MALAT1	CDCA5	0.6281656426390054	0.05179013655665354	0.4614844547293015	Astrocytes_EC	ENSG00000146670	protein_coding
MALAT1	ZFPL1	-0.3090909090909091	0.38484123026128314	0.8531963931892376	Astrocytes_EC	ENSG00000162300	protein_coding
MALAT1	TMEM262	0.17407765595569785	0.6305360755569764	0.9514676110201081	Astrocytes_EC	ENSG00000187066	protein_coding
MALAT1	VPS51	-0.8545454545454545	0.0016368033159865902	0.17677475812655175	Astrocytes_EC	ENSG00000149823	protein_coding
MALAT1	TM7SF2	-0.7696969696969697	0.009221952722215931	0.3216957463902917	Astrocytes_EC	ENSG00000149809	protein_coding
MALAT1	ZNHIT2	-0.14869688228210426	0.681822724838232	0.9657077377827288	Astrocytes_EC	ENSG00000174276	protein_coding
MALAT1	FAU	0.6121212121212121	0.05997214247725524	0.47228062200838505	Astrocytes_EC	ENSG00000149806	protein_coding
MALAT1	SYVN1	-0.12766016417281356	0.7252501396569362	0.9657077377827288	Astrocytes_EC	ENSG00000162298	protein_coding
MALAT1	MRPL49	0.7316073173924452	0.016176527731212476	0.356534902758974	Astrocytes_EC	ENSG00000149792	protein_coding
MALAT1	CAPN1	-0.8303030303030303	0.0029402270232794514	0.2222811629599265	Astrocytes_EC	ENSG00000014216	protein_coding
MALAT1	POLA2	0.2553203283456271	0.47649345335133586	0.9237872155413693	Astrocytes_EC	ENSG00000014138	protein_coding
MALAT1	CDC42EP2	-0.03126526997403612	0.9316740378402397	0.9657077377827288	Astrocytes_EC	ENSG00000149798	protein_coding
MALAT1	DPF2	-0.17575757575757575	0.6271883447764846	0.9514676110201081	Astrocytes_EC	ENSG00000133884	protein_coding
MALAT1	SLC25A45	0.354649519006916	0.3146377079404612	0.8008959838484466	Astrocytes_EC	ENSG00000162241	protein_coding
MALAT1	FRMD8	-0.6	0.06668800000000008	0.4756238490566043	Astrocytes_EC	ENSG00000126391	protein_coding
MALAT1	SCYL1	-0.6242424242424243	0.05371776721716737	0.4614844547293015	Astrocytes_EC	ENSG00000142186	protein_coding
MALAT1	LTBP3	-0.6363636363636364	0.047911726129975296	0.4614844547293015	Astrocytes_EC	ENSG00000168056	protein_coding
MALAT1	FAM89B	-0.06666666666666667	0.8548130882487426	0.9657077377827288	Astrocytes_EC	ENSG00000176973	protein_coding
MALAT1	SIPA1	-0.7212121212121212	0.018573155089460114	0.369508032832417	Astrocytes_EC	ENSG00000213445	protein_coding
MALAT1	KCNK7	-0.2248996949799955	0.532169526525156	0.9298569635616326	Astrocytes_EC	ENSG00000173338	protein_coding
MALAT1	MAP3K11	-0.5636363636363636	0.08972402831709125	0.5419436206131705	Astrocytes_EC	ENSG00000173327	protein_coding
MALAT1	RELA	-0.3586642707712381	0.30879863426800136	0.7954044926423526	Astrocytes_EC	ENSG00000173039	protein_coding
MALAT1	KAT5	0.24848484848484848	0.48877630451924303	0.9237872155413693	Astrocytes_EC	ENSG00000172977	protein_coding
MALAT1	RNASEH2C	0.06666666666666667	0.8548130882487426	0.9657077377827288	Astrocytes_EC	ENSG00000172922	protein_coding
MALAT1	AP5B1	-0.1745572096355137	0.6295798042228826	0.9514676110201081	Astrocytes_EC	ENSG00000254470	protein_coding
MALAT1	CFL1	-0.6727272727272727	0.03304122254543773	0.4094944958090316	Astrocytes_EC	ENSG00000172757	protein_coding
MALAT1	SNX32	-0.24848484848484848	0.48877630451924303	0.9237872155413693	Astrocytes_EC	ENSG00000172803	protein_coding
MALAT1	MUS81	-0.34545454545454546	0.3282265114713674	0.8056468917933564	Astrocytes_EC	ENSG00000172732	protein_coding
MALAT1	EFEMP2	-0.6	0.06668800000000008	0.4756238490566043	Astrocytes_EC	ENSG00000172638	protein_coding
MALAT1	FIBP	-0.45454545454545453	0.18690481034933182	0.7080352857674216	Astrocytes_EC	ENSG00000172500	protein_coding
MALAT1	CCDC85B	-0.5878787878787879	0.07387770688865802	0.48992584568267955	Astrocytes_EC	ENSG00000175602	protein_coding
MALAT1	FOSL1	-0.45454545454545453	0.18690481034933182	0.7080352857674216	Astrocytes_EC	ENSG00000175592	protein_coding
MALAT1	C11orf68	-0.7454545454545455	0.01333014631544005	0.356534902758974	Astrocytes_EC	ENSG00000175573	protein_coding
MALAT1	DRAP1	0.6242424242424243	0.05371776721716737	0.4614844547293015	Astrocytes_EC	ENSG00000175550	protein_coding
MALAT1	TSGA10IP	0.4061811972299616	0.24412868189649117	0.7446669932640704	Astrocytes_EC	ENSG00000175513	protein_coding
MALAT1	SART1	-0.806060606060606	0.004862061101964521	0.28274755331424445	Astrocytes_EC	ENSG00000175467	protein_coding
MALAT1	EIF1AD	0.5951368255656534	0.06951501015301109	0.48660507107107764	Astrocytes_EC	ENSG00000175376	protein_coding
MALAT1	BANF1	0.12727272727272726	0.7260570147627894	0.9657077377827288	Astrocytes_EC	ENSG00000175334	protein_coding
MALAT1	CATSPER1	-0.1556997888323046	0.6675441131143782	0.9643495718007118	Astrocytes_EC	ENSG00000175294	protein_coding
MALAT1	GAL3ST3	-0.3251778531441199	0.35923767071478263	0.8342797001106008	Astrocytes_EC	ENSG00000175229	protein_coding
MALAT1	SF3B2	0.030303030303030304	0.9337729580941465	0.9657077377827288	Astrocytes_EC	ENSG00000087365	protein_coding
MALAT1	PACS1	0.2	0.5795840000000001	0.9362510769230771	Astrocytes_EC	ENSG00000175115	protein_coding
MALAT1	KLC2	-0.7333333333333333	0.01580059625057162	0.356534902758974	Astrocytes_EC	ENSG00000174996	protein_coding
MALAT1	RAB1B	0.05454545454545454	0.8810361811618526	0.9657077377827288	Astrocytes_EC	ENSG00000174903	protein_coding
MALAT1	CNIH2	-0.6121212121212121	0.05997214247725524	0.47228062200838505	Astrocytes_EC	ENSG00000174871	protein_coding
MALAT1	YIF1A	0.11515151515151516	0.7514196523258483	0.9657077377827288	Astrocytes_EC	ENSG00000174851	protein_coding
MALAT1	TMEM151A	-0.8666666666666667	0.00117353818015542	0.14786581069958293	Astrocytes_EC	ENSG00000179292	protein_coding
MALAT1	CD248	-0.4061811972299616	0.24412868189649117	0.7446669932640704	Astrocytes_EC	ENSG00000174807	protein_coding
MALAT1	RIN1	-0.7355657078528781	0.015323456377804856	0.356534902758974	Astrocytes_EC	ENSG00000174791	protein_coding
MALAT1	BRMS1	-0.44242424242424244	0.20042268671194208	0.7080352857674216	Astrocytes_EC	ENSG00000174744	protein_coding
MALAT1	B4GAT1	-0.45454545454545453	0.18690481034933182	0.7080352857674216	Astrocytes_EC	ENSG00000174684	protein_coding
MALAT1	SLC29A2	-0.41818181818181815	0.22911284098281892	0.7446669932640704	Astrocytes_EC	ENSG00000174669	protein_coding
MALAT1	NPAS4	-0.5741633988358115	0.08259893568618248	0.5203732948229496	Astrocytes_EC	ENSG00000174576	protein_coding
MALAT1	MRPL11	0.042553388057604516	0.9070828390046617	0.9657077377827288	Astrocytes_EC	ENSG00000174547	protein_coding
MALAT1	PELI3	0.1458973304832155	0.6875567115411831	0.9657077377827288	Astrocytes_EC	ENSG00000174516	protein_coding
MALAT1	CDC42BPG	-0.058025885318565944	0.8734948923712951	0.9657077377827288	Astrocytes_EC	ENSG00000171219	protein_coding
MALAT1	EHBP1L1	0.17407765595569785	0.6305360755569764	0.9514676110201081	Astrocytes_EC	ENSG00000173442	protein_coding
FAM85B	ZNF705G	-0.2767996245907637	0.4387991966448963	0.8916766830855027	Astrocytes_EC	ENSG00000215372	protein_coding
FAM85B	MFHAS1	-0.18787878787878787	0.603217610029209	0.9506331820144291	Astrocytes_EC	ENSG00000147324	protein_coding
FAM85B	ERI1	-0.23636363636363636	0.5108853175152002	0.9284358174074311	Astrocytes_EC	ENSG00000104626	protein_coding
FAM85B	PPP1R3B	0.05219667262143741	0.8861303536160943	0.9657077377827288	Astrocytes_EC	ENSG00000173281	protein_coding
SNHG9	SOX8	-0.23636363636363636	0.5108853175152002	0.9284358174074311	Astrocytes_EC	ENSG00000005513	protein_coding
SNHG9	C1QTNF8	-0.058025885318565944	0.8734948923712951	0.9657077377827288	Astrocytes_EC	ENSG00000184471	protein_coding
SNHG9	CACNA1H	-0.018759161984421673	0.9589787708141431	0.9776864581709737	Astrocytes_EC	ENSG00000196557	protein_coding
SNHG9	TPSB2	0.058025885318565944	0.8734948923712951	0.9657077377827288	Astrocytes_EC	ENSG00000197253	protein_coding
SNHG9	UBE2I	0.3333333333333333	0.3465935070873343	0.8239770168491343	Astrocytes_EC	ENSG00000103275	protein_coding
SNHG9	BAIAP3	0.21212121212121213	0.5563057751029299	0.9298569635616326	Astrocytes_EC	ENSG00000007516	protein_coding
SNHG9	TSR3	0.38181818181818183	0.27625533338543606	0.7636601497260538	Astrocytes_EC	ENSG00000007520	protein_coding
SNHG9	GNPTG	-0.06666666666666667	0.8548130882487426	0.9657077377827288	Astrocytes_EC	ENSG00000090581	protein_coding
SNHG9	UNKL	0.2727272727272727	0.44583834154275137	0.8916766830855027	Astrocytes_EC	ENSG00000059145	protein_coding
SNHG9	CCDC154	-0.11515151515151516	0.7514196523258483	0.9657077377827288	Astrocytes_EC	ENSG00000197599	protein_coding
SNHG9	CLCN7	-0.1393939393939394	0.7009318849100583	0.9657077377827288	Astrocytes_EC	ENSG00000103249	protein_coding
SNHG9	TELO2	0.21212121212121213	0.5563057751029299	0.9298569635616326	Astrocytes_EC	ENSG00000100726	protein_coding
SNHG9	IFT140	0.3212121212121212	0.36546831043867045	0.8342797001106008	Astrocytes_EC	ENSG00000187535	protein_coding
SNHG9	TMEM204	0.4151994368861456	0.23279441018467484	0.7446669932640704	Astrocytes_EC	ENSG00000131634	protein_coding
SNHG9	CRAMP1	-0.16883245785979506	0.6410274493173327	0.957740615976094	Astrocytes_EC	ENSG00000007545	protein_coding
SNHG9	MAPK8IP3	-0.3696969696969697	0.29305007529282223	0.7746358633614462	Astrocytes_EC	ENSG00000138834	protein_coding
SNHG9	NME3	-0.15151515151515152	0.6760651759978535	0.9643495718007118	Astrocytes_EC	ENSG00000103024	protein_coding
SNHG9	MRPS34	-0.5878787878787879	0.07387770688865802	0.48992584568267955	Astrocytes_EC	ENSG00000074071	protein_coding
SNHG9	EME2	0.3333333333333333	0.3465935070873343	0.8239770168491343	Astrocytes_EC	ENSG00000197774	protein_coding
SNHG9	SPSB3	0.18787878787878787	0.603217610029209	0.9506331820144291	Astrocytes_EC	ENSG00000162032	protein_coding
SNHG9	NUBP2	0.24848484848484848	0.48877630451924303	0.9237872155413693	Astrocytes_EC	ENSG00000095906	protein_coding
SNHG9	HAGH	0.34545454545454546	0.3282265114713674	0.8056468917933564	Astrocytes_EC	ENSG00000063854	protein_coding
SNHG9	FAHD1	-0.1458973304832155	0.6875567115411831	0.9657077377827288	Astrocytes_EC	ENSG00000180185	protein_coding
SNHG9	MEIOB	-0.395138603392042	0.25841872523187837	0.7559935066429809	Astrocytes_EC	ENSG00000162039	protein_coding
SNHG9	HS3ST6	0.058025885318565944	0.8734948923712951	0.9657077377827288	Astrocytes_EC	ENSG00000162040	protein_coding
SNHG9	MSRB1	0.3939393939393939	0.2599977668348876	0.7559935066429809	Astrocytes_EC	ENSG00000198736	protein_coding
SNHG9	RPL3L	0.09693667772552662	0.7899323732727863	0.9657077377827288	Astrocytes_EC	ENSG00000140986	protein_coding
SNHG9	NDUFB10	-0.296969696969697	0.40470167127015677	0.8667265254397692	Astrocytes_EC	ENSG00000140990	protein_coding
SNHG9	RPS2	0.22424242424242424	0.5334005612725947	0.9298569635616326	Astrocytes_EC	ENSG00000140988	protein_coding
SNHG9	TBL3	0.6322217654272672	0.049846099509679664	0.4614844547293015	Astrocytes_EC	ENSG00000183751	protein_coding
SNHG9	NOXO1	-0.11185001276022302	0.7583661388348002	0.9657077377827288	Astrocytes_EC	ENSG00000196408	protein_coding
SNHG9	GFER	0.503030303030303	0.13833369839449183	0.6415967851916308	Astrocytes_EC	ENSG00000127554	protein_coding
SNHG9	SYNGR3	-0.04242424242424243	0.9073638178128158	0.9657077377827288	Astrocytes_EC	ENSG00000127561	protein_coding
SNHG9	ZNF598	0.5757575757575758	0.08155281477260234	0.5196182761008535	Astrocytes_EC	ENSG00000167962	protein_coding
SNHG9	NPW	-0.28677127163954597	0.42178090783152866	0.880353000269759	Astrocytes_EC	ENSG00000183971	protein_coding
SNHG9	NTHL1	0.21212121212121213	0.5563057751029299	0.9298569635616326	Astrocytes_EC	ENSG00000065057	protein_coding
SNHG9	TSC2	0.16363636363636364	0.6514773427962428	0.9582040294824117	Astrocytes_EC	ENSG00000103197	protein_coding
SNHG9	PKD1	0.44242424242424244	0.20042268671194208	0.7080352857674216	Astrocytes_EC	ENSG00000008710	protein_coding
SNHG9	RAB26	-0.34545454545454546	0.3282265114713674	0.8056468917933564	Astrocytes_EC	ENSG00000167964	protein_coding
SNHG9	TRAF7	0.503030303030303	0.13833369839449183	0.6415967851916308	Astrocytes_EC	ENSG00000131653	protein_coding
SNHG9	CASKIN1	0.11515151515151516	0.7514196523258483	0.9657077377827288	Astrocytes_EC	ENSG00000167971	protein_coding
SNHG9	MLST8	0.2606060606060606	0.4670890543863402	0.9101013533919412	Astrocytes_EC	ENSG00000167965	protein_coding
SNHG9	BRICD5	0.41818181818181815	0.22911284098281892	0.7446669932640704	Astrocytes_EC	ENSG00000182685	protein_coding
SNHG9	PGP	0.12727272727272726	0.7260570147627894	0.9657077377827288	Astrocytes_EC	ENSG00000184207	protein_coding
SNHG9	E4F1	0.05454545454545454	0.8810361811618526	0.9657077377827288	Astrocytes_EC	ENSG00000167967	protein_coding
SNHG9	DNASE1L2	0.7659609850368814	0.009787039903408346	0.3216957463902917	Astrocytes_EC	ENSG00000167968	protein_coding
SNHG9	ECI1	0.06666666666666667	0.8548130882487426	0.9657077377827288	Astrocytes_EC	ENSG00000167969	protein_coding
SNHG9	RNPS1	-0.006060606060606061	0.9867429111949892	0.989360266397098	Astrocytes_EC	ENSG00000205937	protein_coding
SNHG9	ABCA3	0.44242424242424244	0.20042268671194208	0.7080352857674216	Astrocytes_EC	ENSG00000167972	protein_coding
SNHG9	CCNF	-0.17575757575757575	0.6271883447764846	0.9514676110201081	Astrocytes_EC	ENSG00000162063	protein_coding
SNHG9	TBC1D24	-0.5106406566912542	0.1315019930659458	0.6332197882665924	Astrocytes_EC	ENSG00000162065	protein_coding
SNHG9	AMDHD2	0.10303030303030303	0.7769984634438898	0.9657077377827288	Astrocytes_EC	ENSG00000162066	protein_coding
SNHG9	PDPK1	0.11515151515151516	0.7514196523258483	0.9657077377827288	Astrocytes_EC	ENSG00000140992	protein_coding
SNHG9	KCTD5	-0.3829804925184407	0.2746730143433991	0.7636601497260538	Astrocytes_EC	ENSG00000167977	protein_coding
SNHG9	PRSS27	-0.16162704595880897	0.6555331032057026	0.9604322209757967	Astrocytes_EC	ENSG00000172382	protein_coding
SNHG9	SRRM2	-0.006060606060606061	0.9867429111949892	0.989360266397098	Astrocytes_EC	ENSG00000167978	protein_coding
SNHG9	FLYWCH2	-0.41818181818181815	0.22911284098281892	0.7446669932640704	Astrocytes_EC	ENSG00000162076	protein_coding
SNHG9	FLYWCH1	0.24848484848484848	0.48877630451924303	0.9237872155413693	Astrocytes_EC	ENSG00000059122	protein_coding
SNHG9	TPSD1	-0.061450986779902704	0.8660824325635184	0.9657077377827288	Astrocytes_EC	ENSG00000095917	protein_coding
MIR9-3HG	MRPL46	-0.4377137796365057	0.20582481567483346	0.7201796067140489	Astrocytes_EC	ENSG00000259494	protein_coding
MIR9-3HG	MRPS11	-0.3575757575757576	0.3103760917056799	0.7954044926423526	Astrocytes_EC	ENSG00000181991	protein_coding
MIR9-3HG	DET1	-0.28484848484848485	0.4250381548921456	0.880353000269759	Astrocytes_EC	ENSG00000140543	protein_coding
MIR9-3HG	AEN	-0.21334770066562786	0.5539708535058017	0.9298569635616326	Astrocytes_EC	ENSG00000181026	protein_coding
MIR9-3HG	ISG20	0.6012526109667694	0.06597223110051798	0.4756238490566043	Astrocytes_EC	ENSG00000172183	protein_coding
MIR9-3HG	ACAN	-0.15704141065975136	0.6648193783045886	0.9643495718007118	Astrocytes_EC	ENSG00000157766	protein_coding
MIR9-3HG	HAPLN3	0.4627259956157346	0.17809350988104589	0.7005988532888935	Astrocytes_EC	ENSG00000140511	protein_coding
MIR9-3HG	MFGE8	0.7090909090909091	0.021665923367532258	0.3722599560421452	Astrocytes_EC	ENSG00000140545	protein_coding
MIR9-3HG	ABHD2	0.7212121212121212	0.018573155089460114	0.369508032832417	Astrocytes_EC	ENSG00000140526	protein_coding
MIR9-3HG	RLBP1	-0.12766016417281356	0.7252501396569362	0.9657077377827288	Astrocytes_EC	ENSG00000140522	protein_coding
MIR9-3HG	FANCI	-0.5288778230016562	0.1159913206258465	0.6083192491770694	Astrocytes_EC	ENSG00000140525	protein_coding
MIR9-3HG	POLG	0.6	0.06668800000000008	0.4756238490566043	Astrocytes_EC	ENSG00000140521	protein_coding
MIR9-3HG	RHCG	0.4233447522064957	0.22281810428303173	0.7446669932640704	Astrocytes_EC	ENSG00000140519	protein_coding
MIR9-3HG	TICRR	0.21849239743965404	0.544218677620746	0.9298569635616326	Astrocytes_EC	ENSG00000140534	protein_coding
MIR9-3HG	KIF7	0.6363636363636364	0.047911726129975296	0.4614844547293015	Astrocytes_EC	ENSG00000166813	protein_coding
MIR9-3HG	PLIN1	0.018237166310401936	0.960119464496727	0.9776864581709737	Astrocytes_EC	ENSG00000166819	protein_coding
MIR9-3HG	PEX11A	0.030303030303030304	0.9337729580941465	0.9657077377827288	Astrocytes_EC	ENSG00000166821	protein_coding
MIR9-3HG	WDR93	0.04242424242424243	0.9073638178128158	0.9657077377827288	Astrocytes_EC	ENSG00000140527	protein_coding
MIR9-3HG	MESP1	0.06748974310538337	0.8530368033430833	0.9657077377827288	Astrocytes_EC	ENSG00000166823	protein_coding
MIR9-3HG	MESP2	0.14338563581977298	0.6927133568527288	0.9657077377827288	Astrocytes_EC	ENSG00000188095	protein_coding
MIR9-3HG	ANPEP	-0.1874873733122184	0.6039864983022589	0.9506331820144291	Astrocytes_EC	ENSG00000166825	protein_coding
MIR9-3HG	AP3S2	0.15197638592001614	0.6751243317896831	0.9643495718007118	Astrocytes_EC	ENSG00000157823	protein_coding
MIR9-3HG	ZNF710	0.04242424242424243	0.9073638178128158	0.9657077377827288	Astrocytes_EC	ENSG00000140548	protein_coding
MIR9-3HG	IDH2	-0.21212121212121213	0.5563057751029299	0.9298569635616326	Astrocytes_EC	ENSG00000182054	protein_coding
MIR9-3HG	SEMA4B	-0.06666666666666667	0.8548130882487426	0.9657077377827288	Astrocytes_EC	ENSG00000185033	protein_coding
MIR9-3HG	CIB1	-0.030303030303030304	0.9337729580941465	0.9657077377827288	Astrocytes_EC	ENSG00000185043	protein_coding
MIR9-3HG	GDPGP1	0.030303030303030304	0.9337729580941465	0.9657077377827288	Astrocytes_EC	ENSG00000183208	protein_coding
MIR9-3HG	ZNF774	0.0790277206784084	0.8282024798594116	0.9657077377827288	Astrocytes_EC	ENSG00000196391	protein_coding
CCND2-AS1	PRMT8	0.030395277184003228	0.9335717251179996	0.9657077377827288	Astrocytes_EC	ENSG00000111218	protein_coding
CCND2-AS1	CRACR2A	-0.23100410659842452	0.5207915330258044	0.9298569635616326	Astrocytes_EC	ENSG00000130038	protein_coding
CCND2-AS1	PARP11	-0.4666666666666667	0.1739385971650662	0.6957543886602648	Astrocytes_EC	ENSG00000111224	protein_coding
CCND2-AS1	CCND2	0.793939393939394	0.006099923313696909	0.28822137657217894	Astrocytes_EC	ENSG00000118971	protein_coding
CCND2-AS1	TIGAR	0.11515151515151516	0.7514196523258483	0.9657077377827288	Astrocytes_EC	ENSG00000078237	protein_coding
CCND2-AS1	RAD51AP1	0.15659001786431223	0.6657357311128085	0.9643495718007118	Astrocytes_EC	ENSG00000111247	protein_coding
CCND2-AS1	DYRK4	0.08193464903987027	0.8219663524755072	0.9657077377827288	Astrocytes_EC	ENSG00000010219	protein_coding
CCND2-AS1	AKAP3	-0.37426130267530777	0.2866631890735265	0.7746358633614462	Astrocytes_EC	ENSG00000111254	protein_coding
CCND2-AS1	GALNT8	-0.1393939393939394	0.7009318849100583	0.9657077377827288	Astrocytes_EC	ENSG00000130035	protein_coding
CCND2-AS1	KCNA1	-0.2313629978078673	0.5201257276706603	0.9298569635616326	Astrocytes_EC	ENSG00000111262	protein_coding
CCND2-AS1	KCNA5	0.007456667517348202	0.9836894467235675	0.989360266397098	Astrocytes_EC	ENSG00000130037	protein_coding
CCND2-AS1	FGF6	0.058025885318565944	0.8734948923712951	0.9657077377827288	Astrocytes_EC	ENSG00000111241	protein_coding
CCND2-AS1	FGF23	0.24607002807249065	0.49314776343991173	0.9284358174074311	Astrocytes_EC	ENSG00000118972	protein_coding
LINC00609	SRP54	0.296969696969697	0.40470167127015677	0.8667265254397692	Astrocytes_EC	ENSG00000100883	protein_coding
LINC00609	FAM177A1	-0.4909090909090909	0.14965567342083674	0.6549311270735821	Astrocytes_EC	ENSG00000151327	protein_coding
LINC00609	PPP2R3C	-0.07878787878787878	0.8287173946974606	0.9657077377827288	Astrocytes_EC	ENSG00000092020	protein_coding
LINC00609	NFKBIA	0.4303030303030303	0.21449233253280764	0.7271578627569623	Astrocytes_EC	ENSG00000100906	protein_coding
LINC00609	RALGAPA1	-0.07878787878787878	0.8287173946974606	0.9657077377827288	Astrocytes_EC	ENSG00000174373	protein_coding
LINC00609	BRMS1L	-0.18787878787878787	0.603217610029209	0.9506331820144291	Astrocytes_EC	ENSG00000100916	protein_coding
LINC00609	MBIP	-0.2727272727272727	0.44583834154275137	0.8916766830855027	Astrocytes_EC	ENSG00000151332	protein_coding
LINC00609	SFTA3	0.475232103605349	0.1651081260447027	0.6896228911038412	Astrocytes_EC	ENSG00000257520	protein_coding
LINC00609	SLC25A21	-0.3575757575757576	0.3103760917056799	0.7954044926423526	Astrocytes_EC	ENSG00000183032	protein_coding
LINC00609	NKX2-1	0.058025885318565944	0.8734948923712951	0.9657077377827288	Astrocytes_EC	ENSG00000136352	protein_coding
AQP4-AS1	SS18	0.3090909090909091	0.38484123026128314	0.8531963931892376	Astrocytes_EC	ENSG00000141380	protein_coding
AQP4-AS1	PSMA8	0.05818573654517123	0.8731487476737789	0.9657077377827288	Astrocytes_EC	ENSG00000154611	protein_coding
AQP4-AS1	TAF4B	0.5337825136516685	0.11202516929143735	0.6083192491770694	Astrocytes_EC	ENSG00000141384	protein_coding
AQP4-AS1	KCTD1	0.5272727272727272	0.11730806555020212	0.6083192491770694	Astrocytes_EC	ENSG00000134504	protein_coding
AQP4-AS1	AQP4	0.8909090909090909	5.421442248338959e-4	0.08197220679488505	Astrocytes_EC	ENSG00000171885	protein_coding
AQP4-AS1	CHST9	0.6242424242424243	0.05371776721716737	0.4614844547293015	Astrocytes_EC	ENSG00000154080	protein_coding
AQP4-AS1	CDH2	0.006060606060606061	0.9867429111949892	0.989360266397098	Astrocytes_EC	ENSG00000170558	protein_coding
PRKCA-AS1	AXIN2	0.5896683773696626	0.07278593695976276	0.48992584568267955	Astrocytes_EC	ENSG00000168646	protein_coding
PRKCA-AS1	CEP112	0.48632443494405164	0.15407996514663647	0.6694508830509033	Astrocytes_EC	ENSG00000154240	protein_coding
PRKCA-AS1	APOH	0.19443476553533448	0.590391904961179	0.9506331820144291	Astrocytes_EC	ENSG00000091583	protein_coding
PRKCA-AS1	PRKCA	0.7173285415424762	0.019528343138302873	0.3722599560421452	Astrocytes_EC	ENSG00000154229	protein_coding
PRKCA-AS1	CACNG5	0.2289312561948293	0.524643864057645	0.9298569635616326	Astrocytes_EC	ENSG00000075429	protein_coding
PRKCA-AS1	CACNG4	-0.13109756097560976	0.7181021634011862	0.9657077377827288	Astrocytes_EC	ENSG00000075461	protein_coding
PRKCA-AS1	HELZ	-0.6747751534848716	0.032311808542025755	0.4094944958090316	Astrocytes_EC	ENSG00000198265	protein_coding
PRKCA-AS1	PSMD12	0.35258521533443743	0.3176623794209248	0.8056468917933564	Astrocytes_EC	ENSG00000197170	protein_coding
DSG1-AS1	DSC2	-0.44788647697208966	0.1942627512864803	0.7080352857674216	Astrocytes_EC	ENSG00000134755	protein_coding
DSG1-AS1	DSC1	-0.4438126822992973	0.19884627540291167	0.7080352857674216	Astrocytes_EC	ENSG00000134765	protein_coding
DSG1-AS1	DSG3	-0.4061811972299616	0.24412868189649117	0.7446669932640704	Astrocytes_EC	ENSG00000134757	protein_coding
DSG1-AS1	DSG2	0.6213377552190162	0.055175182551105095	0.46867907874871295	Astrocytes_EC	ENSG00000046604	protein_coding
DSG1-AS1	B4GALT6	0.04242424242424243	0.9073638178128158	0.9657077377827288	Astrocytes_EC	ENSG00000118276	protein_coding
DSG1-AS1	TRAPPC8	-0.2	0.5795840000000001	0.9362510769230771	Astrocytes_EC	ENSG00000153339	protein_coding
DSG1-AS1	RNF125	-0.6074076879484503	0.06252817596740035	0.4756238490566043	Astrocytes_EC	ENSG00000101695	protein_coding
DSG1-AS1	RNF138	-0.3333333333333333	0.3465935070873343	0.8239770168491343	Astrocytes_EC	ENSG00000134758	protein_coding
DSG1-AS1	MEP1B	-0.09697622757528539	0.7898482749872355	0.9657077377827288	Astrocytes_EC	ENSG00000141434	protein_coding
DSG1-AS1	DSC3	0.32063670324597265	0.3663767995194702	0.8342797001106008	Astrocytes_EC	ENSG00000134762	protein_coding
DSG1-AS1	TTR	0.1099063912519901	0.76246291721995485	0.9657077377827288	Astrocytes_EC	ENSG00000118271	protein_coding
TBC1D3P1-DHX40P1	TRIM37	-0.7454545454545455	0.01333014631544005	0.356534902758974	Astrocytes_EC	ENSG00000108395	protein_coding
TBC1D3P1-DHX40P1	SKA2	-0.030303030303030304	0.9337729580941465	0.9657077377827288	Astrocytes_EC	ENSG00000182628	protein_coding
TBC1D3P1-DHX40P1	PRR11	0.12884405501936824	0.722786082611341	0.9657077377827288	Astrocytes_EC	ENSG00000068489	protein_coding
TBC1D3P1-DHX40P1	GDPD1	0.21212121212121213	0.5563057751029299	0.9298569635616326	Astrocytes_EC	ENSG00000153982	protein_coding
TBC1D3P1-DHX40P1	YPEL2	0.06666666666666667	0.8548130882487426	0.9657077377827288	Astrocytes_EC	ENSG00000175155	protein_coding
TBC1D3P1-DHX40P1	DHX40	-0.28484848484848485	0.4250381548921456	0.880353000269759	Astrocytes_EC	ENSG00000108406	protein_coding
TBC1D3P1-DHX40P1	CLTC	-0.6121212121212121	0.05997214247725524	0.47228062200838505	Astrocytes_EC	ENSG00000141367	protein_coding
TBC1D3P1-DHX40P1	PTRH2	-0.5272727272727272	0.11730806555020212	0.6083192491770694	Astrocytes_EC	ENSG00000141378	protein_coding
TBC1D3P1-DHX40P1	VMP1	0.5878787878787879	0.07387770688865802	0.48992584568267955	Astrocytes_EC	ENSG00000062716	protein_coding
TBC1D3P1-DHX40P1	TUBD1	-0.01818181818181818	0.9602404181286244	0.9776864581709737	Astrocytes_EC	ENSG00000108423	protein_coding
TBC1D3P1-DHX40P1	RPS6KB1	-0.04242424242424243	0.9073638178128158	0.9657077377827288	Astrocytes_EC	ENSG00000108443	protein_coding
TBC1D3P1-DHX40P1	RNFT1	-0.7416447632896788	0.014075178336931726	0.356534902758974	Astrocytes_EC	ENSG00000189050	protein_coding
TBC1D3P1-DHX40P1	HEATR6	-0.2249250511616239	0.5321220586935935	0.9298569635616326	Astrocytes_EC	ENSG00000068097	protein_coding
TBC1D3P1-DHX40P1	CA4	-0.3504633733153655	0.3207871171095398	0.8056468917933564	Astrocytes_EC	ENSG00000167434	protein_coding
TBC1D3P1-DHX40P1	USP32	0.3696969696969697	0.29305007529282223	0.7746358633614462	Astrocytes_EC	ENSG00000170832	protein_coding
TBC1D3P1-DHX40P1	APPBP2	-0.04242424242424243	0.9073638178128158	0.9657077377827288	Astrocytes_EC	ENSG00000062725	protein_coding
TBC1D3P1-DHX40P1	PPM1D	0.6848484848484848	0.028882797506732727	0.3899177663408918	Astrocytes_EC	ENSG00000170836	protein_coding
TBC1D3P1-DHX40P1	SMG8	0.058025885318565944	0.8734948923712951	0.9657077377827288	Astrocytes_EC	ENSG00000167447	protein_coding
LINC00836	PRTFDC1	-0.2	0.5795840000000001	0.9362510769230771	Astrocytes_EC	ENSG00000099256	protein_coding
LINC00836	ENKUR	0.1393939393939394	0.7009318849100583	0.9657077377827288	Astrocytes_EC	ENSG00000151023	protein_coding
LINC00836	THNSL1	-0.006135431191398488	0.9865792494806584	0.989360266397098	Astrocytes_EC	ENSG00000185875	protein_coding
LINC00836	GPR158	-0.5636363636363636	0.08972402831709125	0.5419436206131705	Astrocytes_EC	ENSG00000151025	protein_coding
LINC00836	MYO3A	-0.1043023302537743	0.7743046543540668	0.9657077377827288	Astrocytes_EC	ENSG00000095777	protein_coding
LINC00836	GAD2	-0.6933037246280291	0.026203489677142144	0.3899177663408918	Astrocytes_EC	ENSG00000136750	protein_coding
LINC00836	APBB1IP	-0.3090909090909091	0.38484123026128314	0.8531963931892376	Astrocytes_EC	ENSG00000077420	protein_coding
MIRLET7BHG	NUP50	-0.6059553951126695	0.03675851562618826	0.36227683449120685	Astrocytes_PFC	ENSG00000093000	protein_coding
MIRLET7BHG	KIAA0930	0.6783216783216783	0.015317329053281759	0.31141656517743044	Astrocytes_PFC	ENSG00000100364	protein_coding
MIRLET7BHG	FAM118A	0.17606070380099964	0.5841405301281157	0.8829948975276808	Astrocytes_PFC	ENSG00000100376	protein_coding
MIRLET7BHG	SMC1B	-0.009178948540071955	0.9774137187053094	0.9874495497981217	Astrocytes_PFC	ENSG00000077935	protein_coding
MIRLET7BHG	RIBC2	-0.05507369124043173	0.8650137091171668	0.9680714971515039	Astrocytes_PFC	ENSG00000128408	protein_coding
MIRLET7BHG	FBLN1	0.42657342657342656	0.1666999876249451	0.5753450053083754	Astrocytes_PFC	ENSG00000077942	protein_coding
MIRLET7BHG	ATXN10	0.48951048951048953	0.10625237175934599	0.45755743084017997	Astrocytes_PFC	ENSG00000130638	protein_coding
MIRLET7BHG	WNT7B	0.34265734265734266	0.2755674509567805	0.6872976423863231	Astrocytes_PFC	ENSG00000188064	protein_coding
MIRLET7BHG	PPARA	0.6083916083916084	0.03580599705202925	0.36227683449120685	Astrocytes_PFC	ENSG00000186951	protein_coding
MIRLET7BHG	CDPF1	-0.16677617027676858	0.6044191985316112	0.8829948975276808	Astrocytes_PFC	ENSG00000205643	protein_coding
MIRLET7BHG	TTC38	0.6083916083916084	0.03580599705202925	0.36227683449120685	Astrocytes_PFC	ENSG00000075234	protein_coding
MIRLET7BHG	TRMU	0.09807370556736847	0.7617153278260849	0.9542762081158017	Astrocytes_PFC	ENSG00000100416	protein_coding
MIRLET7BHG	CELSR1	0.20427155497804675	0.5242389541018297	0.8344017575558733	Astrocytes_PFC	ENSG00000075275	protein_coding
MIRLET7BHG	GRAMD4	0.7342657342657343	0.006543490146837971	0.23120331852160833	Astrocytes_PFC	ENSG00000075240	protein_coding
MIRLET7BHG	CERK	0.598950130429286	0.03959805571514319	0.36227683449120685	Astrocytes_PFC	ENSG00000100422	protein_coding
MIR99AHG	NRIP1	0.13286713286713286	0.6805975082860818	0.9017883693080971	Astrocytes_PFC	ENSG00000180530	protein_coding
MIR99AHG	USP25	0.15384615384615385	0.6330906812462618	0.8829948975276808	Astrocytes_PFC	ENSG00000155313	protein_coding
MIR99AHG	CXADR	-0.42381851334469944	0.16975340732567457	0.5753450053083754	Astrocytes_PFC	ENSG00000154639	protein_coding
MIR99AHG	BTG3	-0.10151592973368523	0.753576706985726	0.9542762081158017	Astrocytes_PFC	ENSG00000154640	protein_coding
HDAC2-AS2	MARCKS	-0.36363636363636365	0.24526500073077728	0.6458778440514947	Astrocytes_PFC	ENSG00000277443	protein_coding
HDAC2-AS2	HDAC2	0.7482517482517482	0.0051240816987530025	0.2172610640271273	Astrocytes_PFC	ENSG00000196591	protein_coding
HDAC2-AS2	HS3ST5	0.5314685314685315	0.07536233505348378	0.4096619238804759	Astrocytes_PFC	ENSG00000249853	protein_coding
RAP2C-AS1	IGSF1	-0.02080229749932523	0.9488363719620745	0.9800328051541849	Astrocytes_PFC	ENSG00000147255	protein_coding
RAP2C-AS1	RAP2C	-0.09155156597651982	0.7771962894578055	0.9542762081158017	Astrocytes_PFC	ENSG00000123728	protein_coding
RAP2C-AS1	MBNL3	0.2241684698682708	0.48366596570100784	0.8344017575558733	Astrocytes_PFC	ENSG00000076770	protein_coding
RAP2C-AS1	HS6ST2	0.0701819725665741	0.8284158044226562	0.9603989715444674	Astrocytes_PFC	ENSG00000171004	protein_coding
RAP2C-AS1	USP26	0.393041832067032	0.20625575661998363	0.5753450053083754	Astrocytes_PFC	ENSG00000134588	protein_coding
RAP2C-AS1	GPC4	-0.24475524475524477	0.4432619364501833	0.8344017575558733	Astrocytes_PFC	ENSG00000076716	protein_coding
PTCHD1-AS	CNKSR2	0.4825174825174825	0.11210929146889193	0.45755743084017997	Astrocytes_PFC	ENSG00000149970	protein_coding
PTCHD1-AS	SMPX	-0.48038446141526137	0.11393741215192055	0.45755743084017997	Astrocytes_PFC	ENSG00000091482	protein_coding
PTCHD1-AS	MBTPS2	0.027972027972027972	0.9312343512018808	0.9773350616574195	Astrocytes_PFC	ENSG00000012174	protein_coding
PTCHD1-AS	SMS	0.35664335664335667	0.25513775175895725	0.6596244313768164	Astrocytes_PFC	ENSG00000102172	protein_coding
PTCHD1-AS	PHEX	0.38733354836219924	0.21351155267439137	0.5878499891814412	Astrocytes_PFC	ENSG00000102174	protein_coding
PTCHD1-AS	PTCHD1	0.6363636363636364	0.026096891052703075	0.32544358253959127	Astrocytes_PFC	ENSG00000165186	protein_coding
PTCHD1-AS	PRDX4	-0.2175341351436112	0.4970327150830487	0.8344017575558733	Astrocytes_PFC	ENSG00000123131	protein_coding
PTCHD1-AS	ACOT9	0.3076923076923077	0.3305892594121096	0.7701639889600795	Astrocytes_PFC	ENSG00000123130	protein_coding
PTCHD1-AS	SAT1	0.006993006993006993	0.9827917689028476	0.9874495497981217	Astrocytes_PFC	ENSG00000130066	protein_coding
PTCHD1-AS	APOO	0.5384615384615384	0.07089431754922315	0.4096619238804759	Astrocytes_PFC	ENSG00000184831	protein_coding
PTCHD1-AS	CXorf58	-0.24962756999190275	0.4339443091677273	0.8344017575558733	Astrocytes_PFC	ENSG00000165182	protein_coding
PTCHD1-AS	KLHL15	-0.7972792489909619	0.0018970500499890797	0.10054365264942122	Astrocytes_PFC	ENSG00000174010	protein_coding
PTCHD1-AS	EIF2S3	0.6713286713286714	0.016831456186893412	0.31141656517743044	Astrocytes_PFC	ENSG00000130741	protein_coding
PTCHD1-AS	ZFX	-0.3006993006993007	0.34225952894002454	0.7719044695243107	Astrocytes_PFC	ENSG00000005889	protein_coding
NEAT1	NRXN2	-0.2727272727272727	0.3910967709418962	0.812867798428255	Astrocytes_PFC	ENSG00000110076	protein_coding
NEAT1	RASGRP2	-0.010677847084700383	0.9737264800375165	0.9874495497981217	Astrocytes_PFC	ENSG00000068831	protein_coding
NEAT1	PYGM	0.3006993006993007	0.34225952894002454	0.7719044695243107	Astrocytes_PFC	ENSG00000068976	protein_coding
NEAT1	SF1	-0.5664335664335665	0.05484211977540765	0.37504933523827166	Astrocytes_PFC	ENSG00000168066	protein_coding
NEAT1	MAP4K2	0.42381851334469944	0.16975340732567457	0.5753450053083754	Astrocytes_PFC	ENSG00000168067	protein_coding
NEAT1	MEN1	-0.03559282361566794	0.9125560710217557	0.9773350616574195	Astrocytes_PFC	ENSG00000133895	protein_coding
NEAT1	EHD1	-0.5314685314685315	0.07536233505348378	0.4096619238804759	Astrocytes_PFC	ENSG00000110047	protein_coding
NEAT1	ATG2A	-0.4405594405594406	0.15173503571673042	0.5546177167577043	Astrocytes_PFC	ENSG00000110046	protein_coding
NEAT1	PPP2R5B	0.28721585201872196	0.3653744519386999	0.791683122880157	Astrocytes_PFC	ENSG00000068971	protein_coding
NEAT1	BATF2	-0.10077293020427842	0.7553314998039051	0.9542762081158017	Astrocytes_PFC	ENSG00000168062	protein_coding
NEAT1	SNX15	0.393041832067032	0.20625575661998363	0.5753450053083754	Astrocytes_PFC	ENSG00000110025	protein_coding
NEAT1	SAC3D1	-0.09155156597651982	0.7771962894578055	0.9542762081158017	Astrocytes_PFC	ENSG00000168061	protein_coding
NEAT1	NAALADL1	-0.10751134472528776	0.7394566920349361	0.9542762081158017	Astrocytes_PFC	ENSG00000168060	protein_coding
NEAT1	CDCA5	-0.04838010512637949	0.8813103724067937	0.9680714971515039	Astrocytes_PFC	ENSG00000146670	protein_coding
NEAT1	ZFPL1	-0.13986013986013987	0.6646331617926677	0.9017883693080971	Astrocytes_PFC	ENSG00000162300	protein_coding
NEAT1	TMEM262	0.21835657337057335	0.4953667595162976	0.8344017575558733	Astrocytes_PFC	ENSG00000187066	protein_coding
NEAT1	VPS51	-0.7132867132867133	0.009201779777634922	0.24384716410732543	Astrocytes_PFC	ENSG00000149823	protein_coding
NEAT1	TM7SF2	-0.6783216783216783	0.015317329053281759	0.31141656517743044	Astrocytes_PFC	ENSG00000149809	protein_coding
NEAT1	ZNHIT2	-0.5380617896770681	0.07114469336906915	0.4096619238804759	Astrocytes_PFC	ENSG00000174276	protein_coding
NEAT1	FAU	0.04195804195804196	0.8969858708195542	0.9702092072129872	Astrocytes_PFC	ENSG00000149806	protein_coding
NEAT1	SYVN1	-0.14711055835105272	0.6482152290826797	0.8931473407425278	Astrocytes_PFC	ENSG00000162298	protein_coding
NEAT1	MRPL49	-0.09254134140073665	0.7748420204627595	0.9542762081158017	Astrocytes_PFC	ENSG00000149792	protein_coding
NEAT1	CAPN1	0.22377622377622378	0.48445166145539886	0.8344017575558733	Astrocytes_PFC	ENSG00000014216	protein_coding
NEAT1	POLA2	0.39881258109662054	0.19907547261187064	0.5753450053083754	Astrocytes_PFC	ENSG00000014138	protein_coding
NEAT1	CDC42EP2	0.16049022217718417	0.6182969154636466	0.8829948975276808	Astrocytes_PFC	ENSG00000149798	protein_coding
NEAT1	DPF2	-0.3047290137271806	0.3355078216764542	0.7719044695243107	Astrocytes_PFC	ENSG00000133884	protein_coding
NEAT1	SLC25A45	0.21835657337057335	0.4953667595162976	0.8344017575558733	Astrocytes_PFC	ENSG00000162241	protein_coding
NEAT1	FRMD8	-0.08450913782447983	0.7939959959092633	0.9603989715444674	Astrocytes_PFC	ENSG00000126391	protein_coding
NEAT1	SCYL1	0.017513161708458656	0.9569188239005484	0.9800328051541849	Astrocytes_PFC	ENSG00000142186	protein_coding
NEAT1	LTBP3	-0.23076923076923078	0.4705319953815419	0.8344017575558733	Astrocytes_PFC	ENSG00000168056	protein_coding
NEAT1	FAM89B	0.4084608328183192	0.18741773178386256	0.5753450053083754	Astrocytes_PFC	ENSG00000176973	protein_coding
NEAT1	SIPA1	0.2384719182249752	0.4554180404622179	0.8344017575558733	Astrocytes_PFC	ENSG00000213445	protein_coding
NEAT1	KCNK7	0.20274792074788073	0.5274048844928634	0.8344017575558733	Astrocytes_PFC	ENSG00000173338	protein_coding
NEAT1	MAP3K11	-0.47986063081176716	0.11438935771004499	0.45755743084017997	Astrocytes_PFC	ENSG00000173327	protein_coding
NEAT1	RELA	-0.26573426573426573	0.40383308831471165	0.8153582354544654	Astrocytes_PFC	ENSG00000173039	protein_coding
NEAT1	KAT5	-0.651489615554662	0.021724735067411682	0.31141656517743044	Astrocytes_PFC	ENSG00000172977	protein_coding
NEAT1	RNASEH2C	0.18181818181818182	0.5717012385276554	0.8792401119132284	Astrocytes_PFC	ENSG00000172922	protein_coding
NEAT1	AP5B1	0.16422255292549076	0.6100427471097243	0.8829948975276808	Astrocytes_PFC	ENSG00000254470	protein_coding
NEAT1	OVOL1	0.393041832067032	0.20625575661998363	0.5753450053083754	Astrocytes_PFC	ENSG00000172818	protein_coding
NEAT1	CFL1	-0.23776223776223776	0.4568008526399234	0.8344017575558733	Astrocytes_PFC	ENSG00000172757	protein_coding
NEAT1	SNX32	-0.14685314685314685	0.6487957097846664	0.8931473407425278	Astrocytes_PFC	ENSG00000172803	protein_coding
NEAT1	MUS81	-0.4623474691033085	0.13018583568230113	0.48703492518457314	Astrocytes_PFC	ENSG00000172732	protein_coding
NEAT1	EFEMP2	-0.2867132867132867	0.36625146058358227	0.791683122880157	Astrocytes_PFC	ENSG00000172638	protein_coding
NEAT1	FIBP	0.07118564723133589	0.8259948179694909	0.9603989715444674	Astrocytes_PFC	ENSG00000172500	protein_coding
NEAT1	CCDC85B	-0.055944055944055944	0.8628980736949712	0.9680714971515039	Astrocytes_PFC	ENSG00000175602	protein_coding
NEAT1	FOSL1	0.49509468048394045	0.10172429586071341	0.45755743084017997	Astrocytes_PFC	ENSG00000175592	protein_coding
NEAT1	C11orf68	-0.5104895104895105	0.08991373630263921	0.4528211133427491	Astrocytes_PFC	ENSG00000175573	protein_coding
NEAT1	DRAP1	0.07042428152039987	0.827831199192635	0.9603989715444674	Astrocytes_PFC	ENSG00000175550	protein_coding
NEAT1	SART1	-0.32167832167832167	0.3079098761806527	0.7417828835261179	Astrocytes_PFC	ENSG00000175467	protein_coding
NEAT1	EIF1AD	-0.6526024054308336	0.021425721663137498	0.31141656517743044	Astrocytes_PFC	ENSG00000175376	protein_coding
NEAT1	BANF1	-0.4028027192945491	0.19420166941805794	0.5753450053083754	Astrocytes_PFC	ENSG00000175334	protein_coding
NEAT1	GAL3ST3	0.25733389941077167	0.4194038712912993	0.8321674867384851	Astrocytes_PFC	ENSG00000175229	protein_coding
NEAT1	SF3B2	0.06993006993006994	0.8290236405313092	0.9603989715444674	Astrocytes_PFC	ENSG00000087365	protein_coding
NEAT1	PACS1	0.20279720279720279	0.5273023541661082	0.8344017575558733	Astrocytes_PFC	ENSG00000175115	protein_coding
NEAT1	KLC2	-0.09090909090909091	0.7787253962454419	0.9542762081158017	Astrocytes_PFC	ENSG00000174996	protein_coding
NEAT1	RAB1B	-0.3076923076923077	0.3305892594121096	0.7701639889600795	Astrocytes_PFC	ENSG00000174903	protein_coding
NEAT1	CNIH2	-0.04895104895104895	0.8799185788786748	0.9680714971515039	Astrocytes_PFC	ENSG00000174871	protein_coding
NEAT1	YIF1A	-0.5915639647713589	0.042757331504029494	0.36227683449120685	Astrocytes_PFC	ENSG00000174851	protein_coding
NEAT1	TMEM151A	0.07464661496613217	0.8176573218498915	0.9603989715444674	Astrocytes_PFC	ENSG00000179292	protein_coding
NEAT1	CD248	-0.25701055912201476	0.42000906170291463	0.8321674867384851	Astrocytes_PFC	ENSG00000174807	protein_coding
NEAT1	RIN1	-0.5218922189120679	0.08178822638152838	0.43347759982210043	Astrocytes_PFC	ENSG00000174791	protein_coding
NEAT1	BRMS1	-0.1549334193448797	0.6306611257501797	0.8829948975276808	Astrocytes_PFC	ENSG00000174744	protein_coding
NEAT1	B4GAT1	0	1	1	Astrocytes_PFC	ENSG00000174684	protein_coding
NEAT1	SLC29A2	-0.017513161708458656	0.9569188239005484	0.9800328051541849	Astrocytes_PFC	ENSG00000174669	protein_coding
NEAT1	NPAS4	0.04838010512637949	0.8813103724067937	0.9680714971515039	Astrocytes_PFC	ENSG00000174576	protein_coding
NEAT1	EHBP1L1	-0.26573426573426573	0.40383308831471165	0.8153582354544654	Astrocytes_PFC	ENSG00000173442	protein_coding
NEAT1	PCNX3	-0.5734265734265734	0.05126558978649154	0.36227683449120685	Astrocytes_PFC	ENSG00000197136	protein_coding
NEAT1	MAJIN	-0.393041832067032	0.20625575661998363	0.5753450053083754	Astrocytes_PFC	ENSG00000168070	protein_coding
BAALC-AS1	RRM2B	0.07692307692307693	0.8121826980280591	0.9603989715444674	Astrocytes_PFC	ENSG00000048392	protein_coding
BAALC-AS1	UBR5	0.27972027972027974	0.37856866966230296	0.794619385825824	Astrocytes_PFC	ENSG00000104517	protein_coding
BAALC-AS1	KLF10	0.29112179836791546	0.3585959954629776	0.791683122880157	Astrocytes_PFC	ENSG00000155090	protein_coding
BAALC-AS1	AZIN1	0.26573426573426573	0.40383308831471165	0.8153582354544654	Astrocytes_PFC	ENSG00000155096	protein_coding
BAALC-AS1	ATP6V1C1	-0.43356643356643354	0.15910576941219556	0.5717020867014485	Astrocytes_PFC	ENSG00000155097	protein_coding
BAALC-AS1	BAALC	0.5944055944055944	0.041521494410318605	0.36227683449120685	Astrocytes_PFC	ENSG00000164929	protein_coding
BAALC-AS1	FZD6	0.34265734265734266	0.2755674509567805	0.6872976423863231	Astrocytes_PFC	ENSG00000164930	protein_coding
BAALC-AS1	CTHRC1	-0.48038446141526137	0.11393741215192055	0.45755743084017997	Astrocytes_PFC	ENSG00000164932	protein_coding
BAALC-AS1	SLC25A32	0.20279720279720279	0.5273023541661082	0.8344017575558733	Astrocytes_PFC	ENSG00000164933	protein_coding
BAALC-AS1	DCAF13	-0.021355694169400766	0.9474769163247239	0.9800328051541849	Astrocytes_PFC	ENSG00000164934	protein_coding
BAALC-AS1	RIMS2	0.06293706293706294	0.8459309212287789	0.9641793295725868	Astrocytes_PFC	ENSG00000176406	protein_coding
MEF2C-AS1	TMEM161B	-0.5594405594405595	0.058589475388567624	0.3881552744492605	Astrocytes_PFC	ENSG00000164180	protein_coding
MEF2C-AS1	MEF2C	-0.06293706293706294	0.8459309212287789	0.9641793295725868	Astrocytes_PFC	ENSG00000081189	protein_coding
MEF2C-AS1	CETN3	-0.07692307692307693	0.8121826980280591	0.9603989715444674	Astrocytes_PFC	ENSG00000153140	protein_coding
MALAT1	NRXN2	-0.7202797202797203	0.008239768712338336	0.24384716410732543	Astrocytes_PFC	ENSG00000110076	protein_coding
MALAT1	RASGRP2	-0.1316934473779714	0.683288954948474	0.9017883693080971	Astrocytes_PFC	ENSG00000068831	protein_coding
MALAT1	PYGM	-0.055944055944055944	0.8628980736949712	0.9680714971515039	Astrocytes_PFC	ENSG00000068976	protein_coding
MALAT1	SF1	-0.3986013986013986	0.19933549461780897	0.5753450053083754	Astrocytes_PFC	ENSG00000168066	protein_coding
MALAT1	MAP4K2	0.03152369107522558	0.9225248645215405	0.9773350616574195	Astrocytes_PFC	ENSG00000168067	protein_coding
MALAT1	MEN1	-0.28474258892534354	0.36970108096762044	0.791683122880157	Astrocytes_PFC	ENSG00000133895	protein_coding
MALAT1	EHD1	-0.8041958041958042	0.0016147689860699366	0.10054365264942122	Astrocytes_PFC	ENSG00000110047	protein_coding
MALAT1	ATG2A	-0.3356643356643357	0.28612290291498743	0.7053262257904341	Astrocytes_PFC	ENSG00000110046	protein_coding
MALAT1	PPP2R5B	0.1366026613259775	0.6720542172178205	0.9017883693080971	Astrocytes_PFC	ENSG00000068971	protein_coding
MALAT1	BATF2	-0.23513683714331635	0.46193362554946793	0.8344017575558733	Astrocytes_PFC	ENSG00000168062	protein_coding
MALAT1	SNX15	-0.131013944022344	0.6848487144273756	0.9017883693080971	Astrocytes_PFC	ENSG00000110025	protein_coding
MALAT1	SAC3D1	-0.21831527271323958	0.49545035953231165	0.8344017575558733	Astrocytes_PFC	ENSG00000168061	protein_coding
MALAT1	NAALADL1	-0.2257738239231043	0.4804564014991364	0.8344017575558733	Astrocytes_PFC	ENSG00000168060	protein_coding
MALAT1	CDCA5	-0.4031675427198291	0.1937597570380576	0.5753450053083754	Astrocytes_PFC	ENSG00000146670	protein_coding
MALAT1	ZFPL1	-0.34965034965034963	0.2652387868927899	0.6774773833888127	Astrocytes_PFC	ENSG00000162300	protein_coding
MALAT1	TMEM262	0.48038446141526137	0.11393741215192055	0.45755743084017997	Astrocytes_PFC	ENSG00000187066	protein_coding
MALAT1	VPS51	-0.46153846153846156	0.13094806950717297	0.48703492518457314	Astrocytes_PFC	ENSG00000149823	protein_coding
MALAT1	TM7SF2	-0.46853146853146854	0.12445479118883407	0.48703492518457314	Astrocytes_PFC	ENSG00000149809	protein_coding
MALAT1	ZNHIT2	-0.12476795122946506	0.6992383076186353	0.9150526000935227	Astrocytes_PFC	ENSG00000174276	protein_coding
MALAT1	FAU	0.027972027972027972	0.9312343512018808	0.9773350616574195	Astrocytes_PFC	ENSG00000149806	protein_coding
MALAT1	SYVN1	-0.507881689545301	0.09184579185725572	0.4528211133427491	Astrocytes_PFC	ENSG00000162298	protein_coding
MALAT1	MRPL49	0.22423478877870803	0.48353318185867344	0.8344017575558733	Astrocytes_PFC	ENSG00000149792	protein_coding
MALAT1	CAPN1	0.07692307692307693	0.8121826980280591	0.9603989715444674	Astrocytes_PFC	ENSG00000014216	protein_coding
MALAT1	POLA2	-0.16677617027676858	0.6044191985316112	0.8829948975276808	Astrocytes_PFC	ENSG00000014138	protein_coding
MALAT1	CDC42EP2	0.171687214422104	0.59365966458504	0.8829948975276808	Astrocytes_PFC	ENSG00000149798	protein_coding
MALAT1	DPF2	-0.5183895865703763	0.08422878043475901	0.43552442566265637	Astrocytes_PFC	ENSG00000133884	protein_coding
MALAT1	SLC25A45	0.48038446141526137	0.11393741215192055	0.45755743084017997	Astrocytes_PFC	ENSG00000162241	protein_coding
MALAT1	FRMD8	-0.10563642228059979	0.743864672402831	0.9542762081158017	Astrocytes_PFC	ENSG00000126391	protein_coding
MALAT1	SCYL1	-0.15411582303443616	0.6324877788515912	0.8829948975276808	Astrocytes_PFC	ENSG00000142186	protein_coding
MALAT1	LTBP3	-0.20279720279720279	0.5273023541661082	0.8344017575558733	Astrocytes_PFC	ENSG00000168056	protein_coding
MALAT1	FAM89B	0.042254568912239915	0.8962612978961098	0.9702092072129872	Astrocytes_PFC	ENSG00000176973	protein_coding
MALAT1	SIPA1	-0.41643603630331494	0.17810838379077154	0.5753450053083754	Astrocytes_PFC	ENSG00000213445	protein_coding
MALAT1	KCNK7	-0.22614191160340544	0.4797218665993037	0.8344017575558733	Astrocytes_PFC	ENSG00000173338	protein_coding
MALAT1	MAP3K11	-0.5779343363791356	0.049048848151311386	0.36227683449120685	Astrocytes_PFC	ENSG00000173327	protein_coding
MALAT1	RELA	-0.6503496503496503	0.02203419093236536	0.31141656517743044	Astrocytes_PFC	ENSG00000173039	protein_coding
MALAT1	KAT5	-0.5499132776456018	0.06397666975408134	0.4096619238804759	Astrocytes_PFC	ENSG00000172977	protein_coding
MALAT1	RNASEH2C	-0.2937062937062937	0.35414764123292164	0.7903084204355725	Astrocytes_PFC	ENSG00000172922	protein_coding
MALAT1	AP5B1	0.2537984908848494	0.42604438789552423	0.8344017575558733	Astrocytes_PFC	ENSG00000254470	protein_coding
MALAT1	OVOL1	-0.131013944022344	0.6848487144273756	0.9017883693080971	Astrocytes_PFC	ENSG00000172818	protein_coding
MALAT1	CFL1	-0.2097902097902098	0.5128409431818262	0.8344017575558733	Astrocytes_PFC	ENSG00000172757	protein_coding
MALAT1	SNX32	-0.32167832167832167	0.3079098761806527	0.7417828835261179	Astrocytes_PFC	ENSG00000172803	protein_coding
MALAT1	MUS81	-0.09457107322567675	0.7700195826820102	0.9542762081158017	Astrocytes_PFC	ENSG00000172732	protein_coding
MALAT1	EFEMP2	-0.24475524475524477	0.4432619364501833	0.8344017575558733	Astrocytes_PFC	ENSG00000172638	protein_coding
MALAT1	FIBP	0.19931981224774048	0.534557886000188	0.8394538654225175	Astrocytes_PFC	ENSG00000172500	protein_coding
MALAT1	CCDC85B	-0.027972027972027972	0.9312343512018808	0.9773350616574195	Astrocytes_PFC	ENSG00000175602	protein_coding
MALAT1	FOSL1	0.1705788394944669	0.5960815376780106	0.8829948975276808	Astrocytes_PFC	ENSG00000175592	protein_coding
MALAT1	C11orf68	-0.3146853146853147	0.31913878550330477	0.7601957587269732	Astrocytes_PFC	ENSG00000175573	protein_coding
MALAT1	DRAP1	0.48592754249075903	0.10922718492902828	0.45755743084017997	Astrocytes_PFC	ENSG00000175550	protein_coding
MALAT1	SART1	-0.40559440559440557	0.1908358740045002	0.5753450053083754	Astrocytes_PFC	ENSG00000175467	protein_coding
MALAT1	EIF1AD	-0.3625568919060187	0.24677408192533523	0.6458778440514947	Astrocytes_PFC	ENSG00000175376	protein_coding
MALAT1	BANF1	0.07355527917552636	0.8202845257024425	0.9603989715444674	Astrocytes_PFC	ENSG00000175334	protein_coding
MALAT1	GAL3ST3	0.2105459176997223	0.5112886419546152	0.8344017575558733	Astrocytes_PFC	ENSG00000175229	protein_coding
MALAT1	SF3B2	-0.006993006993006993	0.9827917689028476	0.9874495497981217	Astrocytes_PFC	ENSG00000087365	protein_coding
MALAT1	PACS1	-0.15384615384615385	0.6330906812462618	0.8829948975276808	Astrocytes_PFC	ENSG00000175115	protein_coding
MALAT1	KLC2	-0.4825174825174825	0.11210929146889193	0.45755743084017997	Astrocytes_PFC	ENSG00000174996	protein_coding
MALAT1	RAB1B	-0.8811188811188811	1.5267406467667222e-4	0.03236690171145451	Astrocytes_PFC	ENSG00000174903	protein_coding
MALAT1	CNIH2	0.13986013986013987	0.6646331617926677	0.9017883693080971	Astrocytes_PFC	ENSG00000174871	protein_coding
MALAT1	YIF1A	-0.8028368093325584	0.0016675055995292176	0.10054365264942122	Astrocytes_PFC	ENSG00000174851	protein_coding
MALAT1	TMEM151A	0.19034886816363702	0.5534683093202064	0.8627594233520864	Astrocytes_PFC	ENSG00000179292	protein_coding
MALAT1	CD248	-0.06425263978050369	0.8427454283671825	0.9641793295725868	Astrocytes_PFC	ENSG00000174807	protein_coding
MALAT1	RIN1	-0.24168163157672945	0.4491887440384277	0.8344017575558733	Astrocytes_PFC	ENSG00000174791	protein_coding
MALAT1	BRMS1	-0.1549334193448797	0.6306611257501797	0.8829948975276808	Astrocytes_PFC	ENSG00000174744	protein_coding
MALAT1	B4GAT1	-0.5804195804195804	0.047855976842060555	0.36227683449120685	Astrocytes_PFC	ENSG00000174684	protein_coding
MALAT1	SLC29A2	0.2802105873353385	0.3776981560766677	0.794619385825824	Astrocytes_PFC	ENSG00000174669	protein_coding
MALAT1	NPAS4	-0.37091413930224276	0.23523313348604047	0.6393515935774433	Astrocytes_PFC	ENSG00000174576	protein_coding
MALAT1	MRPL11	0.09426479189556486	0.7707468015755512	0.9542762081158017	Astrocytes_PFC	ENSG00000174547	protein_coding
MALAT1	PELI3	0.021015794050150388	0.9483118884972519	0.9800328051541849	Astrocytes_PFC	ENSG00000174516	protein_coding
MALAT1	EHBP1L1	-0.46153846153846156	0.13094806950717297	0.48703492518457314	Astrocytes_PFC	ENSG00000173442	protein_coding
MALAT1	PCNX3	-0.6153846153846154	0.03316990109010587	0.36227683449120685	Astrocytes_PFC	ENSG00000197136	protein_coding
MALAT1	MAJIN	-0.393041832067032	0.20625575661998363	0.5753450053083754	Astrocytes_PFC	ENSG00000168070	protein_coding
GLIDR	CNTNAP3	0.15384615384615385	0.6330906812462618	0.8829948975276808	Astrocytes_PFC	ENSG00000106714	protein_coding
FAM182B	APMAP	-0.28484848484848485	0.4250381548921456	0.7517692537310828	Astrocytes_SFG	ENSG00000101474	protein_coding
FAM182B	ACSS1	-0.45454545454545453	0.18690481034933182	0.5706260497786418	Astrocytes_SFG	ENSG00000154930	protein_coding
FAM182B	VSX1	-0.8267515394048878	0.0031797140860105877	0.056941214565480444	Astrocytes_SFG	ENSG00000100987	protein_coding
FAM182B	ENTPD6	-0.18787878787878787	0.603217610029209	0.8786146943091946	Astrocytes_SFG	ENSG00000197586	protein_coding
FAM182B	PYGB	-0.41818181818181815	0.22911284098281892	0.6002790519323805	Astrocytes_SFG	ENSG00000100994	protein_coding
FAM182B	ABHD12	-0.41818181818181815	0.22911284098281892	0.6002790519323805	Astrocytes_SFG	ENSG00000100997	protein_coding
FAM182B	GINS1	-0.5272727272727272	0.11730806555020212	0.43371697630028855	Astrocytes_SFG	ENSG00000101003	protein_coding
FAM182B	NINL	0.10303030303030303	0.7769984634438898	0.9460132349483008	Astrocytes_SFG	ENSG00000101004	protein_coding
FAM182B	NANP	-0.2650683553724467	0.45921430011338593	0.761577625290924	Astrocytes_SFG	ENSG00000170191	protein_coding
FAM182B	ZNF337	-0.6727272727272727	0.03304122254543773	0.19874048784793144	Astrocytes_SFG	ENSG00000130684	protein_coding
LINC00486	MEMO1	0.3212121212121212	0.36546831043867045	0.7401192417426341	Astrocytes_SFG	ENSG00000162959	protein_coding
LINC00486	DPY30	0.24848484848484848	0.48877630451924303	0.7847683295667527	Astrocytes_SFG	ENSG00000162961	protein_coding
LINC00486	SPAST	-0.12727272727272726	0.7260570147627894	0.9259524587006459	Astrocytes_SFG	ENSG00000021574	protein_coding
LINC00486	SLC30A6	0.6606060606060606	0.037588377571409204	0.2133537487503931	Astrocytes_SFG	ENSG00000152683	protein_coding
LINC00486	NLRC4	0.27609440361293197	0.44001452222946114	0.7517692537310828	Astrocytes_SFG	ENSG00000091106	protein_coding
LINC00486	YIPF4	0.5636363636363636	0.08972402831709125	0.3930302544759541	Astrocytes_SFG	ENSG00000119820	protein_coding
LINC00486	BIRC6	0.6121212121212121	0.05997214247725524	0.29119004118474534	Astrocytes_SFG	ENSG00000115760	protein_coding
LINC00486	TTC27	0.296969696969697	0.40470167127015677	0.7517692537310828	Astrocytes_SFG	ENSG00000018699	protein_coding
LINC00486	LTBP1	0.11515151515151516	0.7514196523258483	0.9404413661096797	Astrocytes_SFG	ENSG00000049323	protein_coding
LINC00486	RASGRP3	-0.04242424242424243	0.9073638178128158	0.9699406328343892	Astrocytes_SFG	ENSG00000152689	protein_coding
LINC00486	FAM98A	-0.3619904402925108	0.3040046620233934	0.6882802179518401	Astrocytes_SFG	ENSG00000119812	protein_coding
SLC6A1-AS1	FANCD2	-0.0790277206784084	0.8282024798594116	0.9648303831745287	Astrocytes_SFG	ENSG00000144554	protein_coding
SLC6A1-AS1	FANCD2OS	0.6127992914911079	0.05961019586447569	0.29119004118474534	Astrocytes_SFG	ENSG00000163705	protein_coding
SLC6A1-AS1	BRK1	-0.09090909090909091	0.8027717312071618	0.9571509102854622	Astrocytes_SFG	ENSG00000254999	protein_coding
SLC6A1-AS1	VHL	0.28484848484848485	0.4250381548921456	0.7517692537310828	Astrocytes_SFG	ENSG00000134086	protein_coding
SLC6A1-AS1	IRAK2	-0.22424242424242424	0.5334005612725947	0.8236031654898684	Astrocytes_SFG	ENSG00000134070	protein_coding
SLC6A1-AS1	GHRL	-0.14111491740216522	0.6973850724458668	0.919812286668328	Astrocytes_SFG	ENSG00000157017	protein_coding
SLC6A1-AS1	SEC13	0.05454545454545454	0.8810361811618526	0.9648303831745287	Astrocytes_SFG	ENSG00000157020	protein_coding
SLC6A1-AS1	ATP2B2	-0.006060606060606061	0.9867429111949892	0.9891974955511957	Astrocytes_SFG	ENSG00000157087	protein_coding
SLC6A1-AS1	SLC6A11	0.7818181818181819	0.0075470077810679825	0.08448455932695548	Astrocytes_SFG	ENSG00000132164	protein_coding
SLC6A1-AS1	SLC6A1	-0.21212121212121213	0.5563057751029299	0.8460046315716255	Astrocytes_SFG	ENSG00000157103	protein_coding
SLC6A1-AS1	HRH1	-0.6606060606060606	0.037588377571409204	0.2133537487503931	Astrocytes_SFG	ENSG00000196639	protein_coding
SLC6A1-AS1	ATG7	-0.8666666666666667	0.00117353818015542	0.041219930662042714	Astrocytes_SFG	ENSG00000197548	protein_coding
SLC6A1-AS1	VGLL4	-0.41818181818181815	0.22911284098281892	0.6002790519323805	Astrocytes_SFG	ENSG00000144560	protein_coding
SLC6A1-AS1	TAMM41	-0.04242424242424243	0.9073638178128158	0.9699406328343892	Astrocytes_SFG	ENSG00000144559	protein_coding
ADAMTS9-AS2	C3orf49	-0.6487300740092935	0.04243583756970848	0.22858228609132328	Astrocytes_SFG	ENSG00000163632	protein_coding
ADAMTS9-AS2	THOC7	-0.7696969696969697	0.009221952722215931	0.0978012354487637	Astrocytes_SFG	ENSG00000163634	protein_coding
ADAMTS9-AS2	ATXN7	-0.04242424242424243	0.9073638178128158	0.9699406328343892	Astrocytes_SFG	ENSG00000163635	protein_coding
ADAMTS9-AS2	PSMD6	-0.05454545454545454	0.8810361811618526	0.9648303831745287	Astrocytes_SFG	ENSG00000163636	protein_coding
ADAMTS9-AS2	PRICKLE2	0.006060606060606061	0.9867429111949892	0.9891974955511957	Astrocytes_SFG	ENSG00000163637	protein_coding
ADAMTS9-AS2	ADAMTS9	0.2727272727272727	0.44583834154275137	0.7517692537310828	Astrocytes_SFG	ENSG00000163638	protein_coding
ADAMTS9-AS2	MAGI1	-0.24848484848484848	0.48877630451924303	0.7847683295667527	Astrocytes_SFG	ENSG00000151276	protein_coding
DUBR	BBX	0.07878787878787878	0.8287173946974606	0.9648303831745287	Astrocytes_SFG	ENSG00000114439	protein_coding
DUBR	CD47	-0.17575757575757575	0.6271883447764846	0.8926069083776663	Astrocytes_SFG	ENSG00000196776	protein_coding
DUBR	IFT57	-0.44242424242424244	0.20042268671194208	0.5768503382546682	Astrocytes_SFG	ENSG00000114446	protein_coding
DUBR	HHLA2	-0.3297191737559703	0.3521686608212744	0.7391873453696541	Astrocytes_SFG	ENSG00000114455	protein_coding
NEAT1	SLC22A11	-0.4061811972299616	0.24412868189649117	0.6002790519323805	Astrocytes_SFG	ENSG00000168065	protein_coding
NEAT1	NRXN2	-0.7212121212121212	0.018573155089460114	0.13861076853800788	Astrocytes_SFG	ENSG00000110076	protein_coding
NEAT1	RASGRP2	-0.6747751534848716	0.032311808542025755	0.19874048784793144	Astrocytes_SFG	ENSG00000068831	protein_coding
NEAT1	PYGM	-0.4303030303030303	0.21449233253280764	0.5880300000729353	Astrocytes_SFG	ENSG00000068976	protein_coding
NEAT1	SF1	-0.6	0.06668800000000008	0.3199436190476194	Astrocytes_SFG	ENSG00000168066	protein_coding
NEAT1	MAP4K2	-0.296969696969697	0.40470167127015677	0.7517692537310828	Astrocytes_SFG	ENSG00000168067	protein_coding
NEAT1	MEN1	-0.6383008208640678	0.047024452528598104	0.24935334696085573	Astrocytes_SFG	ENSG00000133895	protein_coding
NEAT1	EHD1	-0.772040040473682	0.00887953682961573	0.09671495519824701	Astrocytes_SFG	ENSG00000110047	protein_coding
NEAT1	ATG2A	-0.696969696969697	0.02509667588225173	0.1658026291893024	Astrocytes_SFG	ENSG00000110046	protein_coding
NEAT1	PPP2R5B	-0.4666666666666667	0.1739385971650662	0.5519468870670999	Astrocytes_SFG	ENSG00000068971	protein_coding
NEAT1	BATF2	0.03728333758674101	0.9185559730106301	0.9723785584287882	Astrocytes_SFG	ENSG00000168062	protein_coding
NEAT1	SNX15	-0.4399433835235439	0.203257439285764	0.5768503382546682	Astrocytes_SFG	ENSG00000110025	protein_coding
NEAT1	SAC3D1	-0.4233447522064957	0.22281810428303173	0.6002790519323805	Astrocytes_SFG	ENSG00000168061	protein_coding
NEAT1	NAALADL1	-0.7305839539388432	0.01640233378435374	0.1290133196386717	Astrocytes_SFG	ENSG00000168060	protein_coding
NEAT1	CDCA5	-0.10924619871982702	0.7638556900089997	0.9460132349483008	Astrocytes_SFG	ENSG00000146670	protein_coding
NEAT1	ZFPL1	-0.5151515151515151	0.12755286970323443	0.4509105832491533	Astrocytes_SFG	ENSG00000162300	protein_coding
NEAT1	TMEM262	-0.3504633733153655	0.3207871171095398	0.7064328316674564	Astrocytes_SFG	ENSG00000187066	protein_coding
NEAT1	VPS51	-0.9151515151515152	2.044724061489589e-4	0.02060059491950761	Astrocytes_SFG	ENSG00000149823	protein_coding
NEAT1	TM7SF2	-0.8303030303030303	0.0029402270232794514	0.056941214565480444	Astrocytes_SFG	ENSG00000149809	protein_coding
NEAT1	ZNHIT2	-0.26888132177671065	0.4525328538530571	0.7598780837615917	Astrocytes_SFG	ENSG00000174276	protein_coding
NEAT1	FAU	0.1393939393939394	0.7009318849100583	0.919812286668328	Astrocytes_SFG	ENSG00000149806	protein_coding
NEAT1	SYVN1	-0.06666666666666667	0.8548130882487426	0.9648303831745287	Astrocytes_SFG	ENSG00000162298	protein_coding
NEAT1	MRPL49	-0.19019836693335312	0.5986683040717655	0.8786146943091946	Astrocytes_SFG	ENSG00000149792	protein_coding
NEAT1	CAPN1	-0.696969696969697	0.02509667588225173	0.1658026291893024	Astrocytes_SFG	ENSG00000014216	protein_coding
NEAT1	POLA2	-0.3129069907613229	0.37868901667234756	0.7517692537310828	Astrocytes_SFG	ENSG00000014138	protein_coding
NEAT1	CDC42EP2	-0.4680872686336497	0.17245503609398916	0.5519468870670999	Astrocytes_SFG	ENSG00000149798	protein_coding
NEAT1	DPF2	-0.3575757575757576	0.3103760917056799	0.6948975830966057	Astrocytes_SFG	ENSG00000133884	protein_coding
NEAT1	TIGD3	-0.022370002552044604	0.9510900996624942	0.9878590468143948	Astrocytes_SFG	ENSG00000173825	protein_coding
NEAT1	SLC25A45	-0.45902081052301746	0.18205326326302584	0.5706260497786418	Astrocytes_SFG	ENSG00000162241	protein_coding
NEAT1	FRMD8	-0.8424242424242424	0.002220031225916852	0.05262779906144067	Astrocytes_SFG	ENSG00000126391	protein_coding
NEAT1	SCYL1	-0.5515151515151515	0.09840117666963488	0.4043127231019133	Astrocytes_SFG	ENSG00000142186	protein_coding
NEAT1	LTBP3	-0.8303030303030303	0.0029402270232794514	0.056941214565480444	Astrocytes_SFG	ENSG00000168056	protein_coding
NEAT1	FAM89B	-0.04242424242424243	0.9073638178128158	0.9699406328343892	Astrocytes_SFG	ENSG00000176973	protein_coding
NEAT1	SIPA1	-0.696969696969697	0.02509667588225173	0.1658026291893024	Astrocytes_SFG	ENSG00000213445	protein_coding
NEAT1	KCNK7	-0.4399433835235439	0.203257439285764	0.5768503382546682	Astrocytes_SFG	ENSG00000173338	protein_coding
NEAT1	MAP3K11	-0.6727272727272727	0.03304122254543773	0.19874048784793144	Astrocytes_SFG	ENSG00000173327	protein_coding
NEAT1	RELA	-0.3212121212121212	0.36546831043867045	0.7401192417426341	Astrocytes_SFG	ENSG00000173039	protein_coding
NEAT1	KAT5	-0.4303030303030303	0.21449233253280764	0.5880300000729353	Astrocytes_SFG	ENSG00000172977	protein_coding
NEAT1	RNASEH2C	-0.24848484848484848	0.48877630451924303	0.7847683295667527	Astrocytes_SFG	ENSG00000172922	protein_coding
NEAT1	AP5B1	-0.3952033784194547	0.2583335848059769	0.6163476472615277	Astrocytes_SFG	ENSG00000254470	protein_coding
NEAT1	CFL1	-0.9030303030303031	3.4361219776313234e-4	0.023079285949757056	Astrocytes_SFG	ENSG00000172757	protein_coding
NEAT1	SNX32	-0.3212121212121212	0.36546831043867045	0.7401192417426341	Astrocytes_SFG	ENSG00000172803	protein_coding
NEAT1	MUS81	-0.7333333333333333	0.01580059625057162	0.1290133196386717	Astrocytes_SFG	ENSG00000172732	protein_coding
NEAT1	EFEMP2	-0.8909090909090909	5.421442248338959e-4	0.03121201751543715	Astrocytes_SFG	ENSG00000172638	protein_coding
NEAT1	FIBP	-0.8424242424242424	0.002220031225916852	0.05262779906144067	Astrocytes_SFG	ENSG00000172500	protein_coding
NEAT1	CCDC85B	-0.8181818181818182	0.003814920082550799	0.056941214565480444	Astrocytes_SFG	ENSG00000175602	protein_coding
NEAT1	FOSL1	-0.3038588464025609	0.3933547444166936	0.7517692537310828	Astrocytes_SFG	ENSG00000175592	protein_coding
NEAT1	C11orf68	-0.8787878787878788	8.138621117321776e-4	0.03279864310280675	Astrocytes_SFG	ENSG00000175573	protein_coding
NEAT1	DRAP1	-0.45454545454545453	0.18690481034933182	0.5706260497786418	Astrocytes_SFG	ENSG00000175550	protein_coding
NEAT1	TSGA10IP	-0.17150335289900864	0.6356778727156085	0.8926069083776663	Astrocytes_SFG	ENSG00000175513	protein_coding
NEAT1	SART1	-0.6727272727272727	0.03304122254543773	0.19874048784793144	Astrocytes_SFG	ENSG00000175467	protein_coding
NEAT1	EIF1AD	-0.43561561458929265	0.208257887001565	0.5869085906407742	Astrocytes_SFG	ENSG00000175376	protein_coding
NEAT1	BANF1	-0.3696969696969697	0.29305007529282223	0.6710180701307236	Astrocytes_SFG	ENSG00000175334	protein_coding
NEAT1	GAL3ST3	-0.5565218055378429	0.09475516711420351	0.4043127231019133	Astrocytes_SFG	ENSG00000175229	protein_coding
NEAT1	SF3B2	-0.2727272727272727	0.44583834154275137	0.7517692537310828	Astrocytes_SFG	ENSG00000087365	protein_coding
NEAT1	PACS1	0.40606060606060607	0.24428229408662627	0.6002790519323805	Astrocytes_SFG	ENSG00000175115	protein_coding
NEAT1	KLC2	-0.7454545454545455	0.01333014631544005	0.12147889959807909	Astrocytes_SFG	ENSG00000174996	protein_coding
NEAT1	RAB1B	-0.7818181818181819	0.0075470077810679825	0.08448455932695548	Astrocytes_SFG	ENSG00000174903	protein_coding
NEAT1	CNIH2	-0.8206724839680871	0.0036217056383667234	0.056941214565480444	Astrocytes_SFG	ENSG00000174871	protein_coding
NEAT1	YIF1A	-0.5151515151515151	0.12755286970323443	0.4509105832491533	Astrocytes_SFG	ENSG00000174851	protein_coding
NEAT1	TMEM151A	-0.8206724839680871	0.0036217056383667234	0.056941214565480444	Astrocytes_SFG	ENSG00000179292	protein_coding
NEAT1	CD248	-0.4399433835235439	0.203257439285764	0.5768503382546682	Astrocytes_SFG	ENSG00000174807	protein_coding
NEAT1	RIN1	-0.8206724839680871	0.0036217056383667234	0.056941214565480444	Astrocytes_SFG	ENSG00000174791	protein_coding
NEAT1	BRMS1	-0.8545454545454545	0.0016368033159865902	0.043975449089506395	Astrocytes_SFG	ENSG00000174744	protein_coding
NEAT1	B4GAT1	-0.5393939393939394	0.10759318778241456	0.4209714046243987	Astrocytes_SFG	ENSG00000174684	protein_coding
NEAT1	SLC29A2	-0.8181818181818182	0.003814920082550799	0.056941214565480444	Astrocytes_SFG	ENSG00000174669	protein_coding
NEAT1	NPAS4	-0.665903429350293	0.03555227016094409	0.2106994834538304	Astrocytes_SFG	ENSG00000174576	protein_coding
NEAT1	EHBP1L1	0.4061811972299616	0.24412868189649117	0.6002790519323805	Astrocytes_SFG	ENSG00000173442	protein_coding
NEAT1	SPDYC	0.29012942659282975	0.41612025350705917	0.7517692537310828	Astrocytes_SFG	ENSG00000204710	protein_coding
MIR4300HG	FAM181B	0.12727272727272726	0.7260570147627894	0.9259524587006459	Astrocytes_SFG	ENSG00000182103	protein_coding
MIR4300HG	PRCP	0.4666666666666667	0.1739385971650662	0.5519468870670999	Astrocytes_SFG	ENSG00000137509	protein_coding
MIR4300HG	DDIAS	0.30572336821127627	0.3903104671530482	0.7517692537310828	Astrocytes_SFG	ENSG00000165490	protein_coding
MIR4300HG	RAB30	-0.22424242424242424	0.5334005612725947	0.8236031654898684	Astrocytes_SFG	ENSG00000137502	protein_coding
MIR4300HG	PCF11	0.030303030303030304	0.9337729580941465	0.9723785584287882	Astrocytes_SFG	ENSG00000165494	protein_coding
MIR4300HG	ANKRD42	0.030303030303030304	0.9337729580941465	0.9723785584287882	Astrocytes_SFG	ENSG00000137494	protein_coding
MIR4300HG	CCDC90B	0.11515151515151516	0.7514196523258483	0.9404413661096797	Astrocytes_SFG	ENSG00000137500	protein_coding
LINC01088	FRAS1	0.05454545454545454	0.8810361811618526	0.9648303831745287	Astrocytes_SFG	ENSG00000138759	protein_coding
LINC01088	ANXA3	0.17407765595569785	0.6305360755569764	0.8926069083776663	Astrocytes_SFG	ENSG00000138772	protein_coding
LINC01088	BMP2K	-0.09090909090909091	0.8027717312071618	0.9571509102854622	Astrocytes_SFG	ENSG00000138756	protein_coding
LINC01088	PAQR3	-0.44242424242424244	0.20042268671194208	0.5768503382546682	Astrocytes_SFG	ENSG00000163291	protein_coding
LINC01088	NAA11	-0.8650957979871868	0.001227392476289113	0.041219930662042714	Astrocytes_SFG	ENSG00000156269	protein_coding
LINC01088	ANTXR2	-0.3100318272768329	0.38331979780098857	0.7517692537310828	Astrocytes_SFG	ENSG00000163297	protein_coding
LINC01088	PRDM8	0.04242424242424243	0.9073638178128158	0.9699406328343892	Astrocytes_SFG	ENSG00000152784	protein_coding
LINC00499	PCDH18	0.17150335289900864	0.6356778727156085	0.8926069083776663	Astrocytes_SFG	ENSG00000189184	protein_coding
LINC00499	SLC7A11	0.06666666666666667	0.8548130882487426	0.9648303831745287	Astrocytes_SFG	ENSG00000151012	protein_coding
LINC00499	NOCT	0.44242424242424244	0.20042268671194208	0.5768503382546682	Astrocytes_SFG	ENSG00000151014	protein_coding
LINC00499	ELF2	-0.6484848484848484	0.04254012768448945	0.22858228609132328	Astrocytes_SFG	ENSG00000109381	protein_coding
LINC00499	MGARP	-0.04779521193992432	0.8956864834989988	0.9699406328343892	Astrocytes_SFG	ENSG00000137463	protein_coding
LINC00499	NDUFC1	0.2727272727272727	0.44583834154275137	0.7517692537310828	Astrocytes_SFG	ENSG00000109390	protein_coding
LINC00499	NAA15	-0.5151515151515151	0.12755286970323443	0.4509105832491533	Astrocytes_SFG	ENSG00000164134	protein_coding
LINC00499	RAB33B	0.006253053994807224	0.986321979214696	0.9891974955511957	Astrocytes_SFG	ENSG00000172007	protein_coding
LINC00499	SETD7	0.2727272727272727	0.44583834154275137	0.7517692537310828	Astrocytes_SFG	ENSG00000145391	protein_coding
MALAT1	SLC22A11	-0.29012942659282975	0.41612025350705917	0.7517692537310828	Astrocytes_SFG	ENSG00000168065	protein_coding
MALAT1	NRXN2	-0.9515151515151515	2.2798549206282104e-5	0.0030626051100438962	Astrocytes_SFG	ENSG00000110076	protein_coding
MALAT1	RASGRP2	-0.7538028741632801	0.01179478628998365	0.1105418342991491	Astrocytes_SFG	ENSG00000068831	protein_coding
MALAT1	PYGM	-0.6121212121212121	0.05997214247725524	0.29119004118474534	Astrocytes_SFG	ENSG00000068976	protein_coding
MALAT1	SF1	-0.38181818181818183	0.27625533338543606	0.6398327549099467	Astrocytes_SFG	ENSG00000168066	protein_coding
MALAT1	MAP4K2	-0.5515151515151515	0.09840117666963488	0.4043127231019133	Astrocytes_SFG	ENSG00000168067	protein_coding
MALAT1	MEN1	-0.5714312110592606	0.08441186126257039	0.38656795555472573	Astrocytes_SFG	ENSG00000133895	protein_coding
MALAT1	EHD1	-0.7294866524160775	0.016646879953376992	0.1290133196386717	Astrocytes_SFG	ENSG00000110047	protein_coding
MALAT1	ATG2A	-0.5393939393939394	0.10759318778241456	0.4209714046243987	Astrocytes_SFG	ENSG00000110046	protein_coding
MALAT1	PPP2R5B	-0.793939393939394	0.006099923313696909	0.072302032218231	Astrocytes_SFG	ENSG00000068971	protein_coding
MALAT1	BATF2	-0.007456667517348202	0.9836894467235675	0.9891974955511957	Astrocytes_SFG	ENSG00000168062	protein_coding
MALAT1	SNX15	-0.5294233937317223	0.11554587369051461	0.43371697630028855	Astrocytes_SFG	ENSG00000110025	protein_coding
MALAT1	SAC3D1	-0.6564911374796383	0.03922326475029214	0.21954132908844073	Astrocytes_SFG	ENSG00000168061	protein_coding
MALAT1	NAALADL1	-0.7442397287788216	0.013564641394326449	0.12147889959807909	Astrocytes_SFG	ENSG00000168060	protein_coding
MALAT1	CDCA5	-0.05462309935991351	0.8808678467694371	0.9648303831745287	Astrocytes_SFG	ENSG00000146670	protein_coding
MALAT1	ZFPL1	-0.7090909090909091	0.021665923367532258	0.15318187924764035	Astrocytes_SFG	ENSG00000162300	protein_coding
MALAT1	TMEM262	-0.6189034039399007	0.056416583842547885	0.28779599099426323	Astrocytes_SFG	ENSG00000187066	protein_coding
MALAT1	VPS51	-0.8181818181818182	0.003814920082550799	0.056941214565480444	Astrocytes_SFG	ENSG00000149823	protein_coding
MALAT1	TM7SF2	-0.8787878787878788	8.138621117321776e-4	0.03279864310280675	Astrocytes_SFG	ENSG00000149809	protein_coding
MALAT1	ZNHIT2	-0.40019545566766235	0.2518186546708352	0.6150479868627066	Astrocytes_SFG	ENSG00000174276	protein_coding
MALAT1	FAU	-0.01818181818181818	0.9602404181286244	0.9891974955511957	Astrocytes_SFG	ENSG00000149806	protein_coding
MALAT1	SYVN1	-0.22424242424242424	0.5334005612725947	0.8236031654898684	Astrocytes_SFG	ENSG00000162298	protein_coding
MALAT1	MRPL49	0.05521888072258639	0.8795763328505939	0.9648303831745287	Astrocytes_SFG	ENSG00000149792	protein_coding
MALAT1	CAPN1	-0.696969696969697	0.02509667588225173	0.1658026291893024	Astrocytes_SFG	ENSG00000014216	protein_coding
MALAT1	POLA2	-0.1043023302537743	0.7743046543540668	0.9460132349483008	Astrocytes_SFG	ENSG00000014138	protein_coding
MALAT1	CDC42EP2	-0.24316221747202582	0.49843371099777967	0.7939477689016016	Astrocytes_SFG	ENSG00000149798	protein_coding
MALAT1	DPF2	-0.5757575757575758	0.08155281477260234	0.3777676362455028	Astrocytes_SFG	ENSG00000133884	protein_coding
MALAT1	TIGD3	-0.03728333758674101	0.9185559730106301	0.9723785584287882	Astrocytes_SFG	ENSG00000173825	protein_coding
MALAT1	SLC25A45	-0.4073001558161986	0.24270590143017579	0.6002790519323805	Astrocytes_SFG	ENSG00000162241	protein_coding
MALAT1	FRMD8	-0.8181818181818182	0.003814920082550799	0.056941214565480444	Astrocytes_SFG	ENSG00000126391	protein_coding
MALAT1	SCYL1	-0.7333333333333333	0.01580059625057162	0.1290133196386717	Astrocytes_SFG	ENSG00000142186	protein_coding
MALAT1	LTBP3	-0.8545454545454545	0.0016368033159865902	0.043975449089506395	Astrocytes_SFG	ENSG00000168056	protein_coding
MALAT1	FAM89B	-0.4303030303030303	0.21449233253280764	0.5880300000729353	Astrocytes_SFG	ENSG00000176973	protein_coding
MALAT1	SIPA1	-0.7212121212121212	0.018573155089460114	0.13861076853800788	Astrocytes_SFG	ENSG00000213445	protein_coding
MALAT1	KCNK7	-0.4399433835235439	0.203257439285764	0.5768503382546682	Astrocytes_SFG	ENSG00000173338	protein_coding
MALAT1	MAP3K11	-0.8787878787878788	8.138621117321776e-4	0.03279864310280675	Astrocytes_SFG	ENSG00000173327	protein_coding
MALAT1	RELA	-0.6606060606060606	0.037588377571409204	0.2133537487503931	Astrocytes_SFG	ENSG00000173039	protein_coding
MALAT1	KAT5	-0.3696969696969697	0.29305007529282223	0.6710180701307236	Astrocytes_SFG	ENSG00000172977	protein_coding
MALAT1	RNASEH2C	-0.2	0.5795840000000001	0.86811869244434825	Astrocytes_SFG	ENSG00000172922	protein_coding
MALAT1	AP5B1	-0.18641668793370503	0.6060915260991466	0.8786146943091946	Astrocytes_SFG	ENSG00000254470	protein_coding
MALAT1	CFL1	-0.9515151515151515	2.2798549206282104e-5	0.0030626051100438962	Astrocytes_SFG	ENSG00000172757	protein_coding
MALAT1	SNX32	-0.44242424242424244	0.20042268671194208	0.5768503382546682	Astrocytes_SFG	ENSG00000172803	protein_coding
MALAT1	MUS81	-0.7090909090909091	0.021665923367532258	0.15318187924764035	Astrocytes_SFG	ENSG00000172732	protein_coding
MALAT1	EFEMP2	-0.8545454545454545	0.0016368033159865902	0.043975449089506395	Astrocytes_SFG	ENSG00000172638	protein_coding
MALAT1	FIBP	-0.7575757575757576	0.011143446799694257	0.1095319282994338	Astrocytes_SFG	ENSG00000172500	protein_coding
MALAT1	CCDC85B	-0.806060606060606	0.004862061101964521	0.06320679432553877	Astrocytes_SFG	ENSG00000175602	protein_coding
MALAT1	FOSL1	-0.3167890100792656	0.3724804381754241	0.7468140128591837	Astrocytes_SFG	ENSG00000175592	protein_coding
MALAT1	C11orf68	-0.9030303030303031	3.4361219776313234e-4	0.023079285949757056	Astrocytes_SFG	ENSG00000175573	protein_coding
MALAT1	DRAP1	-0.38181818181818183	0.27625533338543606	0.6398327549099467	Astrocytes_SFG	ENSG00000175550	protein_coding
MALAT1	TSGA10IP	0.007456667517348202	0.9836894467235675	0.9891974955511957	Astrocytes_SFG	ENSG00000175513	protein_coding
MALAT1	SART1	-0.6242424242424243	0.05371776721716737	0.2775417972886981	Astrocytes_SFG	ENSG00000175467	protein_coding
MALAT1	EIF1AD	-0.1533857797849622	0.67225190847117	0.9051636741765282	Astrocytes_SFG	ENSG00000175376	protein_coding
MALAT1	BANF1	-0.28484848484848485	0.4250381548921456	0.7517692537310828	Astrocytes_SFG	ENSG00000175334	protein_coding
MALAT1	GAL3ST3	-0.5440156975482285	0.10402705909535515	0.41507826549928833	Astrocytes_SFG	ENSG00000175229	protein_coding
MALAT1	SF3B2	-0.6121212121212121	0.05997214247725524	0.29119004118474534	Astrocytes_SFG	ENSG00000087365	protein_coding
MALAT1	PACS1	0.2727272727272727	0.44583834154275137	0.7517692537310828	Astrocytes_SFG	ENSG00000175115	protein_coding
MALAT1	KLC2	-0.9515151515151515	2.2798549206282104e-5	0.0030626051100438962	Astrocytes_SFG	ENSG00000174996	protein_coding
MALAT1	RAB1B	-0.7333333333333333	0.01580059625057162	0.1290133196386717	Astrocytes_SFG	ENSG00000174903	protein_coding
MALAT1	CNIH2	-0.7659609850368814	0.009787039903408346	0.1011327456685529	Astrocytes_SFG	ENSG00000174871	protein_coding
MALAT1	YIF1A	-0.2	0.5795840000000001	0.86811869244434825	Astrocytes_SFG	ENSG00000174851	protein_coding
MALAT1	TMEM151A	-0.6930123197952736	0.02629287817880499	0.17090370816223244	Astrocytes_SFG	ENSG00000179292	protein_coding
MALAT1	CD248	-0.5294233937317223	0.11554587369051461	0.43371697630028855	Astrocytes_SFG	ENSG00000174807	protein_coding
MALAT1	RIN1	-0.7538028741632801	0.01179478628998365	0.1105418342991491	Astrocytes_SFG	ENSG00000174791	protein_coding
MALAT1	BRMS1	-0.7575757575757576	0.011143446799694257	0.1095319282994338	Astrocytes_SFG	ENSG00000174744	protein_coding
MALAT1	B4GAT1	-0.5636363636363636	0.08972402831709125	0.3930302544759541	Astrocytes_SFG	ENSG00000174684	protein_coding
MALAT1	SLC29A2	-0.6484848484848484	0.04254012768448945	0.22858228609132328	Astrocytes_SFG	ENSG00000174669	protein_coding
MALAT1	NPAS4	-0.8081352297940448	0.00466981750430584	0.06320679432553877	Astrocytes_SFG	ENSG00000174576	protein_coding
MALAT1	MRPL11	-0.1393939393939394	0.7009318849100583	0.919812286668328	Astrocytes_SFG	ENSG00000174547	protein_coding
MALAT1	PELI3	-0.7301163117764201	0.016506245498100647	0.1290133196386717	Astrocytes_SFG	ENSG00000174516	protein_coding
MALAT1	EHBP1L1	0.058025885318565944	0.8734948923712951	0.9648303831745287	Astrocytes_SFG	ENSG00000173442	protein_coding
MALAT1	SPDYC	0.5222329678670935	0.12150291881711306	0.4451425116663324	Astrocytes_SFG	ENSG00000204710	protein_coding
SNHG9	SOX8	-0.06666666666666667	0.8548130882487426	0.9648303831745287	Astrocytes_SFG	ENSG00000005513	protein_coding
SNHG9	C1QTNF8	0.36537670835006186	0.29916484362349594	0.681149333221858	Astrocytes_SFG	ENSG00000184471	protein_coding
SNHG9	CACNA1H	0.12283655492869482	0.7353129025554093	0.9347984218606623	Astrocytes_SFG	ENSG00000196557	protein_coding
SNHG9	TPSB2	-0.058025885318565944	0.8734948923712951	0.9648303831745287	Astrocytes_SFG	ENSG00000197253	protein_coding
SNHG9	UBE2I	0.2727272727272727	0.44583834154275137	0.7517692537310828	Astrocytes_SFG	ENSG00000103275	protein_coding
SNHG9	BAIAP3	0.3333333333333333	0.3465935070873343	0.735143070295767	Astrocytes_SFG	ENSG00000007516	protein_coding
SNHG9	TSR3	0.2727272727272727	0.44583834154275137	0.7517692537310828	Astrocytes_SFG	ENSG00000007520	protein_coding
SNHG9	GNPTG	0.05454545454545454	0.8810361811618526	0.9648303831745287	Astrocytes_SFG	ENSG00000090581	protein_coding
SNHG9	UNKL	0.030303030303030304	0.9337729580941465	0.9723785584287882	Astrocytes_SFG	ENSG00000059145	protein_coding
SNHG9	CCDC154	-0.05471149893120581	0.8806762012346143	0.9648303831745287	Astrocytes_SFG	ENSG00000197599	protein_coding
SNHG9	CLCN7	0.40606060606060607	0.24428229408662627	0.6002790519323805	Astrocytes_SFG	ENSG00000103249	protein_coding
SNHG9	TELO2	0.4303030303030303	0.21449233253280764	0.5880300000729353	Astrocytes_SFG	ENSG00000100726	protein_coding
SNHG9	IFT140	0.23636363636363636	0.5108853175152002	0.8073991488573555	Astrocytes_SFG	ENSG00000187535	protein_coding
SNHG9	TMEM204	0.03728333758674101	0.9185559730106301	0.9723785584287882	Astrocytes_SFG	ENSG00000131634	protein_coding
SNHG9	CRAMP1	-0.019395245515057075	0.9575888568713233	0.9891974955511957	Astrocytes_SFG	ENSG00000007545	protein_coding
SNHG9	MAPK8IP3	0.3333333333333333	0.3465935070873343	0.735143070295767	Astrocytes_SFG	ENSG00000138834	protein_coding
SNHG9	NME3	0.06666666666666667	0.8548130882487426	0.9648303831745287	Astrocytes_SFG	ENSG00000103024	protein_coding
SNHG9	MRPS34	-0.2613993837824278	0.4656847063864631	0.7660038231581413	Astrocytes_SFG	ENSG00000074071	protein_coding
SNHG9	EME2	0.11550205329921226	0.7506830410405829	0.9404413661096797	Astrocytes_SFG	ENSG00000197774	protein_coding
SNHG9	SPSB3	-0.38181818181818183	0.27625533338543606	0.6398327549099467	Astrocytes_SFG	ENSG00000162032	protein_coding
SNHG9	NUBP2	-0.10303030303030303	0.7769984634438898	0.9460132349483008	Astrocytes_SFG	ENSG00000095906	protein_coding
SNHG9	HAGH	0.07878787878787878	0.8287173946974606	0.9648303831745287	Astrocytes_SFG	ENSG00000063854	protein_coding
SNHG9	FAHD1	0.2813874297663251	0.4309306401692856	0.7517692537310828	Astrocytes_SFG	ENSG00000180185	protein_coding
SNHG9	MEIOB	0.13576671860539954	0.7084243183280745	0.9209516138264969	Astrocytes_SFG	ENSG00000162039	protein_coding
SNHG9	MSRB1	0.018237166310401936	0.960119464496727	0.9891974955511957	Astrocytes_SFG	ENSG00000198736	protein_coding
SNHG9	RPL3L	-0.18641668793370503	0.6060915260991466	0.8786146943091946	Astrocytes_SFG	ENSG00000140986	protein_coding
SNHG9	NDUFB10	0.3212121212121212	0.36546831043867045	0.7401192417426341	Astrocytes_SFG	ENSG00000140990	protein_coding
SNHG9	RPS2	-0.4666666666666667	0.1739385971650662	0.5519468870670999	Astrocytes_SFG	ENSG00000140988	protein_coding
SNHG9	TBL3	0.4680872686336497	0.17245503609398916	0.5519468870670999	Astrocytes_SFG	ENSG00000183751	protein_coding
SNHG9	NOXO1	0.07111590022187594	0.8452183544324907	0.9648303831745287	Astrocytes_SFG	ENSG00000196408	protein_coding
SNHG9	GFER	-0.006079055436800646	0.9867025576451145	0.9891974955511957	Astrocytes_SFG	ENSG00000127554	protein_coding
SNHG9	SYNGR3	-0.11550205329921226	0.7506830410405829	0.9404413661096797	Astrocytes_SFG	ENSG00000127561	protein_coding
SNHG9	ZNF598	-0.0668696098048071	0.8543750609172778	0.9648303831745287	Astrocytes_SFG	ENSG00000167962	protein_coding
SNHG9	NPW	-0.30042704647952434	0.3989878071241497	0.7517692537310828	Astrocytes_SFG	ENSG00000183971	protein_coding
SNHG9	NTHL1	-0.1063019179117228	0.7700744599867213	0.9460132349483008	Astrocytes_SFG	ENSG00000065057	protein_coding
SNHG9	TSC2	0.4666666666666667	0.1739385971650662	0.5519468870670999	Astrocytes_SFG	ENSG00000103197	protein_coding
SNHG9	PKD1	0.5636363636363636	0.08972402831709125	0.3930302544759541	Astrocytes_SFG	ENSG00000008710	protein_coding
SNHG9	RAB26	-0.006060606060606061	0.9867429111949892	0.9891974955511957	Astrocytes_SFG	ENSG00000167964	protein_coding
SNHG9	TRAF7	-0.006060606060606061	0.9867429111949892	0.9891974955511957	Astrocytes_SFG	ENSG00000131653	protein_coding
SNHG9	CASKIN1	0.40606060606060607	0.24428229408662627	0.6002790519323805	Astrocytes_SFG	ENSG00000167971	protein_coding
SNHG9	MLST8	0.1393939393939394	0.7009318849100583	0.919812286668328	Astrocytes_SFG	ENSG00000167965	protein_coding
SNHG9	BRICD5	0.17575757575757575	0.6271883447764846	0.8926069083776663	Astrocytes_SFG	ENSG00000182685	protein_coding
SNHG9	PGP	0.4666666666666667	0.1739385971650662	0.5519468870670999	Astrocytes_SFG	ENSG00000184207	protein_coding
SNHG9	E4F1	-0.030303030303030304	0.9337729580941465	0.9723785584287882	Astrocytes_SFG	ENSG00000167967	protein_coding
SNHG9	DNASE1L2	0.2883652659957289	0.4190895266730381	0.7517692537310828	Astrocytes_SFG	ENSG00000167968	protein_coding
SNHG9	ECI1	0.6848484848484848	0.028882797506732727	0.18475821262243317	Astrocytes_SFG	ENSG00000167969	protein_coding
SNHG9	RNPS1	0.09090909090909091	0.8027717312071618	0.9571509102854622	Astrocytes_SFG	ENSG00000205937	protein_coding
SNHG9	ABCA3	0.5878787878787879	0.07387770688865802	0.34619437065266495	Astrocytes_SFG	ENSG00000167972	protein_coding
SNHG9	CCNF	-0.11515151515151516	0.7514196523258483	0.9404413661096797	Astrocytes_SFG	ENSG00000162063	protein_coding
SNHG9	TBC1D24	0.03067715595699244	0.9329568385993041	0.9723785584287882	Astrocytes_SFG	ENSG00000162065	protein_coding
SNHG9	AMDHD2	0.07878787878787878	0.8287173946974606	0.9648303831745287	Astrocytes_SFG	ENSG00000162066	protein_coding
SNHG9	PDPK1	0.3212121212121212	0.36546831043867045	0.7401192417426341	Astrocytes_SFG	ENSG00000140992	protein_coding
SNHG9	KCTD5	0.006060606060606061	0.9867429111949892	0.9891974955511957	Astrocytes_SFG	ENSG00000167977	protein_coding
SNHG9	PRSS27	0.13576671860539954	0.7084243183280745	0.9209516138264969	Astrocytes_SFG	ENSG00000172382	protein_coding
SNHG9	SRRM2	0.5878787878787879	0.07387770688865802	0.34619437065266495	Astrocytes_SFG	ENSG00000167978	protein_coding
SNHG9	FLYWCH2	0.09090909090909091	0.8027717312071618	0.9571509102854622	Astrocytes_SFG	ENSG00000162076	protein_coding
SNHG9	FLYWCH1	0.5272727272727272	0.11730806555020212	0.43371697630028855	Astrocytes_SFG	ENSG00000059122	protein_coding
SNHG9	TPSD1	0.061450986779902704	0.8660824325635184	0.9648303831745287	Astrocytes_SFG	ENSG00000095917	protein_coding
LINC00609	SRP54	-0.22424242424242424	0.5334005612725947	0.8236031654898684	Astrocytes_SFG	ENSG00000100883	protein_coding
LINC00609	FAM177A1	-0.21212121212121213	0.5563057751029299	0.8460046315716255	Astrocytes_SFG	ENSG00000151327	protein_coding
LINC00609	PPP2R3C	-0.12727272727272726	0.7260570147627894	0.9259524587006459	Astrocytes_SFG	ENSG00000092020	protein_coding
LINC00609	NFKBIA	-0.1393939393939394	0.7009318849100583	0.919812286668328	Astrocytes_SFG	ENSG00000100906	protein_coding
LINC00609	INSM2	0.08202334269083021	0.8217762205978925	0.9648303831745287	Astrocytes_SFG	ENSG00000168348	protein_coding
LINC00609	RALGAPA1	-0.15151515151515152	0.6760651759978535	0.9051636741765282	Astrocytes_SFG	ENSG00000174373	protein_coding
LINC00609	BRMS1L	-0.5272727272727272	0.11730806555020212	0.43371697630028855	Astrocytes_SFG	ENSG00000100916	protein_coding
LINC00609	MBIP	-0.16363636363636364	0.6514773427962428	0.8930114596832852	Astrocytes_SFG	ENSG00000151332	protein_coding
LINC00609	SFTA3	0.006465081838352359	0.9858582245762786	0.9891974955511957	Astrocytes_SFG	ENSG00000257520	protein_coding
LINC00609	SLC25A21	-0.06666666666666667	0.8548130882487426	0.9648303831745287	Astrocytes_SFG	ENSG00000183032	protein_coding
LINC00609	NKX2-1	-0.17407765595569785	0.6305360755569764	0.8926069083776663	Astrocytes_SFG	ENSG00000136352	protein_coding
AQP4-AS1	SS18	-0.5515151515151515	0.09840117666963488	0.4043127231019133	Astrocytes_SFG	ENSG00000141380	protein_coding
AQP4-AS1	PSMA8	-0.6281656426390054	0.05179013655665354	0.2710574679523556	Astrocytes_SFG	ENSG00000154611	protein_coding
AQP4-AS1	TAF4B	0.04242424242424243	0.9073638178128158	0.9699406328343892	Astrocytes_SFG	ENSG00000141384	protein_coding
AQP4-AS1	KCTD1	0.18787878787878787	0.603217610029209	0.8786146943091946	Astrocytes_SFG	ENSG00000134504	protein_coding
AQP4-AS1	AQP4	0.793939393939394	0.006099923313696909	0.072302032218231	Astrocytes_SFG	ENSG00000171885	protein_coding
AQP4-AS1	CHST9	0.4909090909090909	0.14965567342083674	0.5154806528939933	Astrocytes_SFG	ENSG00000154080	protein_coding
AQP4-AS1	CDH2	-0.3333333333333333	0.3465935070873343	0.735143070295767	Astrocytes_SFG	ENSG00000170558	protein_coding
ZNF350-AS1	KLK6	0.10334394242561097	0.7763340602409095	0.9460132349483008	Astrocytes_SFG	ENSG00000167755	protein_coding
ZNF350-AS1	KLK7	0.23897605969962163	0.5060853892829411	0.8029622515000995	Astrocytes_SFG	ENSG00000169035	protein_coding
ZNF350-AS1	KLK10	-0.4151994368861456	0.23279441018467484	0.6002790519323805	Astrocytes_SFG	ENSG00000129451	protein_coding
ZNF350-AS1	KLK14	0.0518999296107682	0.886774217724859	0.9658648911976166	Astrocytes_SFG	ENSG00000129437	protein_coding
ZNF350-AS1	CTU1	-0.27609440361293197	0.44001452222946114	0.7517692537310828	Astrocytes_SFG	ENSG00000142544	protein_coding
ZNF350-AS1	CD33	0.29012942659282975	0.41612025350705917	0.7517692537310828	Astrocytes_SFG	ENSG00000105383	protein_coding
ZNF350-AS1	IGLON5	-0.33744871552691685	0.340300167317376	0.7333741573738104	Astrocytes_SFG	ENSG00000142549	protein_coding
ZNF350-AS1	VSIG10L	0.342649337432675	0.3324315424131301	0.7202683418951152	Astrocytes_SFG	ENSG00000186806	protein_coding
ZNF350-AS1	ETFB	-0.18787878787878787	0.603217610029209	0.8786146943091946	Astrocytes_SFG	ENSG00000105379	protein_coding
ZNF350-AS1	SIGLEC10	-0.16162704595880897	0.6555331032057026	0.8955248833623666	Astrocytes_SFG	ENSG00000142512	protein_coding
ZNF350-AS1	SIGLEC8	0.3952033784194547	0.2583335848059769	0.6163476472615277	Astrocytes_SFG	ENSG00000105366	protein_coding
ZNF350-AS1	ZNF175	-0.3251778531441199	0.35923767071478263	0.7401192417426341	Astrocytes_SFG	ENSG00000105497	protein_coding
ZNF350-AS1	HAS1	0.17150335289900864	0.6356778727156085	0.8926069083776663	Astrocytes_SFG	ENSG00000105509	protein_coding
ZNF350-AS1	FPR1	0.31890575373516844	0.3691164377979401	0.7437696221628494	Astrocytes_SFG	ENSG00000171051	protein_coding
ZNF350-AS1	FPR2	0.4151994368861456	0.23279441018467484	0.6002790519323805	Astrocytes_SFG	ENSG00000171049	protein_coding
ZNF350-AS1	FPR3	0.4061811972299616	0.24412868189649117	0.6002790519323805	Astrocytes_SFG	ENSG00000187474	protein_coding
ZNF350-AS1	ZNF577	0.21212121212121213	0.5563057751029299	0.8460046315716255	Astrocytes_SFG	ENSG00000161551	protein_coding
ZNF350-AS1	ZNF613	0.2024692293161501	0.5748125526418608	0.8676009689688011	Astrocytes_SFG	ENSG00000176024	protein_coding
ZNF350-AS1	ZNF649	0.3027495893961478	0.3951712933485605	0.7517692537310828	Astrocytes_SFG	ENSG00000198093	protein_coding
ZNF350-AS1	ZNF350	0.4110738898236987	0.23794186616753032	0.6002790519323805	Astrocytes_SFG	ENSG00000256683	protein_coding
ZNF350-AS1	ZNF615	0.5471149893120582	0.10167803212899273	0.40976246947984074	Astrocytes_SFG	ENSG00000197619	protein_coding
ZNF350-AS1	ZNF614	-0.263823541230135	0.4614050713614082	0.7620747695026536	Astrocytes_SFG	ENSG00000142556	protein_coding
ZNF350-AS1	ZNF432	-0.5636363636363636	0.08972402831709125	0.3930302544759541	Astrocytes_SFG	ENSG00000256087	protein_coding
ZNF350-AS1	ZNF616	0.25012215979228897	0.4858218579853699	0.7847683295667527	Astrocytes_SFG	ENSG00000204611	protein_coding
ZNF350-AS1	ZNF836	-0.060790554368006455	0.8675109976588955	0.9648303831745287	Astrocytes_SFG	ENSG00000196267	protein_coding
ZNF350-AS1	PPP2R1A	-0.3575757575757576	0.3103760917056799	0.6948975830966057	Astrocytes_SFG	ENSG00000105568	protein_coding
ZNF350-AS1	ZNF766	0.30063612837852594	0.3986435114788809	0.7517692537310828	Astrocytes_SFG	ENSG00000196214	protein_coding
ZNF350-AS1	ZNF480	0.251552678847338	0.48324688687389394	0.7847683295667527	Astrocytes_SFG	ENSG00000198464	protein_coding
ZNF350-AS1	ZNF610	0.4439668336313129	0.19867170117424404	0.5768503382546682	Astrocytes_SFG	ENSG00000167554	protein_coding
ZNF350-AS1	ZNF880	0.2553203283456271	0.47649345335133586	0.7805969987828795	Astrocytes_SFG	ENSG00000221923	protein_coding
ZNF350-AS1	ZNF528	0.3212121212121212	0.36546831043867045	0.7401192417426341	Astrocytes_SFG	ENSG00000167555	protein_coding
ZNF350-AS1	ZNF534	0.4498501023232478	0.19207569672258717	0.5768503382546682	Astrocytes_SFG	ENSG00000198633	protein_coding
ZNF350-AS1	ZNF578	0.3939393939393939	0.2599977668348876	0.6163476472615277	Astrocytes_SFG	ENSG00000258405	protein_coding
ZNF350-AS1	ZNF808	-0.35258521533443743	0.3176623794209248	0.7064328316674564	Astrocytes_SFG	ENSG00000198482	protein_coding
ZNF350-AS1	ZNF701	-0.07878787878787878	0.8287173946974606	0.9648303831745287	Astrocytes_SFG	ENSG00000167562	protein_coding
ZNF350-AS1	ZNF83	0.5515151515151515	0.09840117666963488	0.4043127231019133	Astrocytes_SFG	ENSG00000167766	protein_coding
ZNF350-AS1	ZNF611	-0.06666666666666667	0.8548130882487426	0.9648303831745287	Astrocytes_SFG	ENSG00000213020	protein_coding
ZNF350-AS1	ZNF600	0.5366017925832458	0.10978440889894947	0.42541458448342917	Astrocytes_SFG	ENSG00000189190	protein_coding
ZNF350-AS1	ZNF28	0.030395277184003228	0.9335717251179996	0.9723785584287882	Astrocytes_SFG	ENSG00000198538	protein_coding
ZNF350-AS1	ZNF320	0.06666666666666667	0.8548130882487426	0.9648303831745287	Astrocytes_SFG	ENSG00000182986	protein_coding
ZNF350-AS1	SIGLEC9	0.05219667262143741	0.8861303536160943	0.9658648911976166	Astrocytes_SFG	ENSG00000129450	protein_coding
ZNF350-AS1	NKG7	0.29012942659282975	0.41612025350705917	0.7517692537310828	Astrocytes_SFG	ENSG00000105374	protein_coding
ZNF350-AS1	SIGLECL1	0.17407765595569785	0.6305360755569764	0.8926069083776663	Astrocytes_SFG	ENSG00000179213	protein_coding
ZIM2-AS1	ZNF524	0.17021355223041806	0.6382593583672791	0.8930114596832852	Astrocytes_SFG	ENSG00000171443	protein_coding
ZIM2-AS1	ZNF865	0.07294866524160774	0.8412712675592937	0.9648303831745287	Astrocytes_SFG	ENSG00000261221	protein_coding
ZIM2-AS1	ZNF784	0.1656566421677592	0.6474077386053476	0.8930114596832852	Astrocytes_SFG	ENSG00000179922	protein_coding
ZIM2-AS1	CCDC106	0.27609440361293197	0.44001452222946114	0.7517692537310828	Astrocytes_SFG	ENSG00000173581	protein_coding
ZIM2-AS1	U2AF2	0.45454545454545453	0.18690481034933182	0.5706260497786418	Astrocytes_SFG	ENSG00000063244	protein_coding
ZIM2-AS1	EPN1	0.34545454545454546	0.3282265114713674	0.7188874137117448	Astrocytes_SFG	ENSG00000063245	protein_coding
ZIM2-AS1	NLRP11	-0.06054991787922956	0.8680315985834244	0.9648303831745287	Astrocytes_SFG	ENSG00000179873	protein_coding
ZIM2-AS1	NLRP4	0.29012942659282975	0.41612025350705917	0.7517692537310828	Astrocytes_SFG	ENSG00000160505	protein_coding
ZIM2-AS1	NLRP8	0.5502687515430357	0.09932248036498614	0.4043127231019133	Astrocytes_SFG	ENSG00000179709	protein_coding
ZIM2-AS1	NLRP5	0.18641668793370503	0.6060915260991466	0.8786146943091946	Astrocytes_SFG	ENSG00000171487	protein_coding
ZIM2-AS1	ZNF787	0.7090909090909091	0.021665923367532258	0.15318187924764035	Astrocytes_SFG	ENSG00000142409	protein_coding
ZIM2-AS1	ZNF444	0.3939393939393939	0.2599977668348876	0.6163476472615277	Astrocytes_SFG	ENSG00000167685	protein_coding
ZIM2-AS1	GALP	0.3504633733153655	0.3207871171095398	0.7064328316674564	Astrocytes_SFG	ENSG00000197487	protein_coding
ZIM2-AS1	ZSCAN5A	0.5151515151515151	0.12755286970323443	0.4509105832491533	Astrocytes_SFG	ENSG00000131848	protein_coding
ZIM2-AS1	ZNF582	-0.16363636363636364	0.6514773427962428	0.8930114596832852	Astrocytes_SFG	ENSG00000018869	protein_coding
ZIM2-AS1	ZNF583	0.20668788485122194	0.5666951380068741	0.8585644384089108	Astrocytes_SFG	ENSG00000198440	protein_coding
ZIM2-AS1	ZNF667	0.03647433262080387	0.9203184602756675	0.9723785584287882	Astrocytes_SFG	ENSG00000198046	protein_coding
ZIM2-AS1	ZNF471	0.10303030303030303	0.7769984634438898	0.9460132349483008	Astrocytes_SFG	ENSG00000196263	protein_coding
ZIM2-AS1	ZFP28	0.27963655009282967	0.4339258396769292	0.7517692537310828	Astrocytes_SFG	ENSG00000196867	protein_coding
ZIM2-AS1	ZNF470	0.27963655009282967	0.4339258396769292	0.7517692537310828	Astrocytes_SFG	ENSG00000197016	protein_coding
ZIM2-AS1	ZNF71	0.8024353176576852	0.005211461766706282	0.06563184662445724	Astrocytes_SFG	ENSG00000197951	protein_coding
ZIM2-AS1	SMIM17	0	1	1	Astrocytes_SFG	ENSG00000268182	protein_coding
ZIM2-AS1	ZNF835	0.1656566421677592	0.6474077386053476	0.8930114596832852	Astrocytes_SFG	ENSG00000127903	protein_coding
ZIM2-AS1	ZIM2	0.4846990641204806	0.15566725143921833	0.5271756498319747	Astrocytes_SFG	ENSG00000269699	protein_coding
ZIM2-AS1	DUXA	0.23115669303779424	0.5205084159633655	0.8193941079423293	Astrocytes_SFG	ENSG00000258873	protein_coding
ZIM2-AS1	ZNF264	0.15151515151515152	0.6760651759978535	0.9051636741765282	Astrocytes_SFG	ENSG00000083844	protein_coding
ZIM2-AS1	AURKC	0.2147400916989471	0.5513247480759309	0.8460046315716255	Astrocytes_SFG	ENSG00000105146	protein_coding
ZIM2-AS1	ZNF805	-0.2813874297663251	0.4309306401692856	0.7517692537310828	Astrocytes_SFG	ENSG00000204524	protein_coding
ZIM2-AS1	ZNF460	-0.40729671426564323	0.2427102702994639	0.6002790519323805	Astrocytes_SFG	ENSG00000197714	protein_coding
ZIM2-AS1	ZNF543	-0.342649337432675	0.3324315424131301	0.7202683418951152	Astrocytes_SFG	ENSG00000178229	protein_coding
ZIM2-AS1	ZNF304	0.12884405501936824	0.722786082611341	0.9259524587006459	Astrocytes_SFG	ENSG00000131845	protein_coding
ZIM2-AS1	ZNF749	-0.38905954795524134	0.26647792120052216	0.628015217800061	Astrocytes_SFG	ENSG00000186230	protein_coding
ZIM2-AS1	ZNF773	0.45647294162092733	0.184806082786805	0.5706260497786418	Astrocytes_SFG	ENSG00000152439	protein_coding
ZIM2-AS1	ZNF549	0.18787878787878787	0.603217610029209	0.8786146943091946	Astrocytes_SFG	ENSG00000121406	protein_coding
ZIM2-AS1	ZNF550	0.09203146787097732	0.8003776447383397	0.9571509102854622	Astrocytes_SFG	ENSG00000251369	protein_coding
ZIM2-AS1	ZNF416	0.2650683553724467	0.45921430011338593	0.761577625290924	Astrocytes_SFG	ENSG00000083817	protein_coding
ZIM2-AS1	ZIK1	0.3939424016728551	0.259993799805438	0.6163476472615277	Astrocytes_SFG	ENSG00000171649	protein_coding
ZIM2-AS1	ZNF530	0.09693667772552662	0.7899323732727863	0.9559842235103089	Astrocytes_SFG	ENSG00000183647	protein_coding
ZIM2-AS1	ZNF134	0.1580554413568168	0.6627622972444478	0.8993037231970116	Astrocytes_SFG	ENSG00000213762	protein_coding
ZIM2-AS1	ZNF211	0.07294866524160774	0.8412712675592937	0.9648303831745287	Astrocytes_SFG	ENSG00000121417	protein_coding
ZIM2-AS1	ZNF154	0.1580554413568168	0.6627622972444478	0.8993037231970116	Astrocytes_SFG	ENSG00000179909	protein_coding
ZIM2-AS1	ZNF671	-0.10303030303030303	0.7769984634438898	0.9460132349483008	Astrocytes_SFG	ENSG00000083814	protein_coding
ZIM2-AS1	ZNF776	0.24316221747202582	0.49843371099777967	0.7939477689016016	Astrocytes_SFG	ENSG00000152443	protein_coding
ZIM2-AS1	NLRP9	0.17407765595569785	0.6305360755569764	0.8926069083776663	Astrocytes_SFG	ENSG00000185792	protein_coding
ZIM2-AS1	NLRP13	0.11185001276022302	0.7583661388348002	0.9460132349483008	Astrocytes_SFG	ENSG00000173572	protein_coding
ZIM2-AS1	USP29	-0.29012942659282975	0.41612025350705917	0.7517692537310828	Astrocytes_SFG	ENSG00000131864	protein_coding
ZIM2-AS1	ZIM3	0.29012942659282975	0.41612025350705917	0.7517692537310828	Astrocytes_SFG	ENSG00000141946	protein_coding
MEG3	EVL	-0.3497195779097138	0.32188624393748233	0.9708223093986048	Endothelial cells_EC	ENSG00000196405	protein_coding
MEG3	DEGS2	-0.09697622757528539	0.7898482749872355	0.9708223093986048	Endothelial cells_EC	ENSG00000168350	protein_coding
MEG3	YY1	-0.7669288989248111	0.009638359377523331	0.24931610135382498	Endothelial cells_EC	ENSG00000100811	protein_coding
MEG3	SLC25A29	-0.018237166310401936	0.960119464496727	0.9708223093986048	Endothelial cells_EC	ENSG00000197119	protein_coding
MEG3	WDR25	-0.18641668793370503	0.6060915260991466	0.9708223093986048	Endothelial cells_EC	ENSG00000176473	protein_coding
MEG3	BEGAIN	0.5064973735793852	0.13519497193118069	0.6534423643340399	Endothelial cells_EC	ENSG00000183092	protein_coding
CYP1B1-AS1	GPATCH11	-0.10214814328307029	0.7788678980969208	0.9708223093986048	Endothelial cells_EC	ENSG00000152133	protein_coding
CYP1B1-AS1	EIF2AK2	-0.05958484750276379	0.8701199208736488	0.9708223093986048	Endothelial cells_EC	ENSG00000055332	protein_coding
CYP1B1-AS1	CEBPZOS	0.17724714324812493	0.6242250591438405	0.9708223093986048	Endothelial cells_EC	ENSG00000218739	protein_coding
CYP1B1-AS1	CEBPZ	0.5127504275741923	0.1296456908007264	0.6534423643340399	Endothelial cells_EC	ENSG00000115816	protein_coding
CYP1B1-AS1	NDUFAF7	0.36591102761113836	0.29840493620927067	0.9708223093986048	Endothelial cells_EC	ENSG00000003509	protein_coding
CYP1B1-AS1	PRKD3	0.07596306139205354	0.8347863484908371	0.9708223093986048	Endothelial cells_EC	ENSG00000115825	protein_coding
CYP1B1-AS1	QPCT	-0.052835246525726014	0.8847449989736411	0.9708223093986048	Endothelial cells_EC	ENSG00000115828	protein_coding
CYP1B1-AS1	CDC42EP3	0.47419354838709676	0.16616419053795228	0.688394503657231	Endothelial cells_EC	ENSG00000163171	protein_coding
CYP1B1-AS1	RMDN2	-0.10967741935483871	0.7629458976280974	0.9708223093986048	Endothelial cells_EC	ENSG00000115841	protein_coding
CYP1B1-AS1	CYP1B1	0.6648414563466276	0.035954321254805244	0.34755843879645065	Endothelial cells_EC	ENSG00000138061	protein_coding
CYP1B1-AS1	ATL2	0.20384289935156033	0.5721645646074918	0.9708223093986048	Endothelial cells_EC	ENSG00000119787	protein_coding
CYP1B1-AS1	HNRNPLL	0.08467320434603276	0.8160996259275091	0.9708223093986048	Endothelial cells_EC	ENSG00000143889	protein_coding
CYP1B1-AS1	GALM	0.72707070710192645	0.01719421388647069	0.24931610135382498	Endothelial cells_EC	ENSG00000143891	protein_coding
CYP1B1-AS1	SRSF7	0.028224401448677584	0.9383082821501687	0.9708223093986048	Endothelial cells_EC	ENSG00000115875	protein_coding
CYP1B1-AS1	GEMIN6	-0.11540168790307599	0.7508939276368647	0.9708223093986048	Endothelial cells_EC	ENSG00000152147	protein_coding
CYP1B1-AS1	DHX57	0.5269595033124054	0.11756610301642256	0.6534423643340399	Endothelial cells_EC	ENSG00000163214	protein_coding
CYP1B1-AS1	ARHGEF33	-0.16156236306430638	0.6556637995427042	0.9708223093986048	Endothelial cells_EC	ENSG00000214694	protein_coding
CYP1B1-AS1	SOS1	-0.10004886391691559	0.783320692702214	0.9708223093986048	Endothelial cells_EC	ENSG00000115904	protein_coding
SLC6A1-AS1	FANCD2	-0.4730499167912661	0.12037342112673266	0.8988731466087889	Endothelial cells_PFC	ENSG00000144554	protein_coding
SLC6A1-AS1	FANCD2OS	0.3056992027188027	0.3338931364506603	0.8988731466087889	Endothelial cells_PFC	ENSG00000163705	protein_coding
SLC6A1-AS1	BRK1	-0.1366026613259775	0.6720542172178205	0.8988731466087889	Endothelial cells_PFC	ENSG00000254999	protein_coding
SLC6A1-AS1	VHL	-0.333285168648392	0.2897656152669388	0.8988731466087889	Endothelial cells_PFC	ENSG00000134086	protein_coding
SLC6A1-AS1	IRAK2	0.21835657337057335	0.4953667595162976	0.8988731466087889	Endothelial cells_PFC	ENSG00000134070	protein_coding
SLC6A1-AS1	GHRL	0.3056992027188027	0.3338931364506603	0.8988731466087889	Endothelial cells_PFC	ENSG00000157017	protein_coding
SLC6A1-AS1	SEC13	0.26694617711750956	0.4016110488346385	0.8988731466087889	Endothelial cells_PFC	ENSG00000157020	protein_coding
SLC6A1-AS1	ATP2B2	0.09330826870766522	0.7730190106822359	0.9336765979806717	Endothelial cells_PFC	ENSG00000157087	protein_coding
SLC6A1-AS1	SLC6A11	-0.15604212518122323	0.6281871129225669	0.8988731466087889	Endothelial cells_PFC	ENSG00000132164	protein_coding
SLC6A1-AS1	SLC6A1	0.916083916083916	2.8428045348416475e-5	0.002160531446479652	Endothelial cells_PFC	ENSG00000157103	protein_coding
SLC6A1-AS1	HRH1	-0.01835789708014391	0.9548426570623603	0.9655902689187794	Endothelial cells_PFC	ENSG00000196639	protein_coding
SLC6A1-AS1	ATG7	0.3356643356643357	0.28612290291498743	0.8988731466087889	Endothelial cells_PFC	ENSG00000197548	protein_coding
SLC6A1-AS1	VGLL4	-0.4755244755244755	0.1181759570130323	0.8988731466087889	Endothelial cells_PFC	ENSG00000144560	protein_coding
SLC6A1-AS1	TAMM41	0.1871519268441976	0.5602730995760041	0.8988731466087889	Endothelial cells_PFC	ENSG00000144559	protein_coding
NEAT1	NRXN2	-0.16641837999460185	0.6052059410182282	0.8988731466087889	Endothelial cells_PFC	ENSG00000110076	protein_coding
NEAT1	RASGRP2	-0.35726849885255657	0.254245874016199	0.8988731466087889	Endothelial cells_PFC	ENSG00000068831	protein_coding
NEAT1	PYGM	-0.37091413930224276	0.23523313348604047	0.8988731466087889	Endothelial cells_PFC	ENSG00000068976	protein_coding
NEAT1	SF1	-0.14084856304079973	0.6623867956109182	0.8988731466087889	Endothelial cells_PFC	ENSG00000168066	protein_coding
NEAT1	MAP4K2	-0.22067550641714123	0.49068300396895204	0.8988731466087889	Endothelial cells_PFC	ENSG00000168067	protein_coding
NEAT1	MEN1	-0.23114939115936867	0.46978065021214066	0.8988731466087889	Endothelial cells_PFC	ENSG00000133895	protein_coding
NEAT1	EHD1	0.0233939908555247	0.9424708399023447	0.9655902689187794	Endothelial cells_PFC	ENSG00000110047	protein_coding
NEAT1	ATG2A	-0.0826105368606476	0.7985391956413639	0.9336765979806717	Endothelial cells_PFC	ENSG00000110046	protein_coding
NEAT1	PPP2R5B	0.46280901279001946	0.12975227405225898	0.8988731466087889	Endothelial cells_PFC	ENSG00000068971	protein_coding
NEAT1	BATF2	0.131013944022344	0.6848487144273756	0.8988731466087889	Endothelial cells_PFC	ENSG00000168062	protein_coding
NEAT1	NAALADL1	-0.02150226894505755	0.9471168670655321	0.9655902689187794	Endothelial cells_PFC	ENSG00000168060	protein_coding
NEAT1	CDCA5	-0.131013944022344	0.6848487144273756	0.8988731466087889	Endothelial cells_PFC	ENSG00000146670	protein_coding
NEAT1	ZFPL1	0.07091428421782556	0.8266492425061422	0.9376916780666688	Endothelial cells_PFC	ENSG00000162300	protein_coding
NEAT1	VPS51	0.14711055835105272	0.6482152290826797	0.8988731466087889	Endothelial cells_PFC	ENSG00000149823	protein_coding
NEAT1	TM7SF2	-0.25701055912201476	0.42000906170291463	0.8988731466087889	Endothelial cells_PFC	ENSG00000149809	protein_coding
NEAT1	ZNHIT2	-0.0913846430164946	0.7775935007330879	0.9336765979806717	Endothelial cells_PFC	ENSG00000174276	protein_coding
NEAT1	FAU	-0.11888111888111888	0.712884219214772	0.9029866776720444	Endothelial cells_PFC	ENSG00000149806	protein_coding
NEAT1	SYVN1	-0.3946947872230941	0.2041831511328176	0.8988731466087889	Endothelial cells_PFC	ENSG00000162298	protein_coding
NEAT1	MRPL49	-0.0826105368606476	0.7985391956413639	0.9336765979806717	Endothelial cells_PFC	ENSG00000149792	protein_coding
NEAT1	CAPN1	-0.09178948540071956	0.7766302190618863	0.9336765979806717	Endothelial cells_PFC	ENSG00000014216	protein_coding
NEAT1	POLA2	0.5187939740146186	0.0839445199643003	0.8988731466087889	Endothelial cells_PFC	ENSG00000014138	protein_coding
NEAT1	CDC42EP2	0.18127844595300935	0.5728628474980524	0.8988731466087889	Endothelial cells_PFC	ENSG00000149798	protein_coding
NEAT1	DPF2	-0.1652210737212952	0.607841488988687	0.8988731466087889	Endothelial cells_PFC	ENSG00000133884	protein_coding
NEAT1	FRMD8	-0.1377716189242871	0.6693880133068077	0.8988731466087889	Endothelial cells_PFC	ENSG00000126391	protein_coding
NEAT1	SCYL1	0.029004551352481495	0.9287016154017111	0.9655902689187794	Endothelial cells_PFC	ENSG00000142186	protein_coding
NEAT1	LTBP3	-0.1716289847428948	0.5937868060168403	0.8988731466087889	Endothelial cells_PFC	ENSG00000168056	protein_coding
NEAT1	FAM89B	-0.4449102951958493	0.1472612999683227	0.8988731466087889	Endothelial cells_PFC	ENSG00000176973	protein_coding
NEAT1	SIPA1	-0.14502275676240747	0.6529285243100877	0.8988731466087889	Endothelial cells_PFC	ENSG00000213445	protein_coding
NEAT1	MAP3K11	-0.013986013986013986	0.9655902689187794	0.9655902689187794	Endothelial cells_PFC	ENSG00000173327	protein_coding
NEAT1	RELA	-0.13052048108616673	0.6859821382014442	0.8988731466087889	Endothelial cells_PFC	ENSG00000173039	protein_coding
NEAT1	KAT5	-0.27762402420220994	0.38230213467402185	0.8988731466087889	Endothelial cells_PFC	ENSG00000172977	protein_coding
NEAT1	RNASEH2C	0.21834391465156386	0.4953923823848685	0.8988731466087889	Endothelial cells_PFC	ENSG00000172922	protein_coding
NEAT1	CFL1	-0.1888111888111888	0.5567370561768314	0.8988731466087889	Endothelial cells_PFC	ENSG00000172757	protein_coding
NEAT1	SNX32	-0.4077250309867745	0.18829150925993732	0.8988731466087889	Endothelial cells_PFC	ENSG00000172803	protein_coding
NEAT1	MUS81	-0.48038446141526137	0.11393741215192055	0.8988731466087889	Endothelial cells_PFC	ENSG00000172732	protein_coding
NEAT1	EFEMP2	-0.24173790550708857	0.44907989362854206	0.8988731466087889	Endothelial cells_PFC	ENSG00000172638	protein_coding
NEAT1	FIBP	-0.5232000667841015	0.08088942088514472	0.8988731466087889	Endothelial cells_PFC	ENSG00000172500	protein_coding
NEAT1	CCDC85B	-0.3776223776223776	0.22620604493502672	0.8988731466087889	Endothelial cells_PFC	ENSG00000175602	protein_coding
NEAT1	FOSL1	0.22029476496172692	0.4914506452413878	0.8988731466087889	Endothelial cells_PFC	ENSG00000175592	protein_coding
NEAT1	C11orf68	-0.07118564723133589	0.8259948179694909	0.9376916780666688	Endothelial cells_PFC	ENSG00000175573	protein_coding
NEAT1	DRAP1	0.1549334193448797	0.6306611257501797	0.8988731466087889	Endothelial cells_PFC	ENSG00000175550	protein_coding
NEAT1	SART1	-0.23140450639500973	0.46927675574955385	0.8988731466087889	Endothelial cells_PFC	ENSG00000175467	protein_coding
NEAT1	EIF1AD	0.21835657337057335	0.4953667595162976	0.8988731466087889	Endothelial cells_PFC	ENSG00000175376	protein_coding
NEAT1	BANF1	0.40575818921861456	0.1906395359184716	0.8988731466087889	Endothelial cells_PFC	ENSG00000175334	protein_coding
NEAT1	SF3B2	0.3380365512979193	0.2825168527290831	0.8988731466087889	Endothelial cells_PFC	ENSG00000087365	protein_coding
NEAT1	PACS1	-0.25919479328518813	0.41592926127477936	0.8988731466087889	Endothelial cells_PFC	ENSG00000175115	protein_coding
NEAT1	KLC2	-0.20154586040855685	0.529908390325752	0.8988731466087889	Endothelial cells_PFC	ENSG00000174996	protein_coding
NEAT1	RAB1B	-0.3082316460688723	0.3296982912322304	0.8988731466087889	Endothelial cells_PFC	ENSG00000174903	protein_coding
NEAT1	CNIH2	0.15604212518122323	0.6281871129225669	0.8988731466087889	Endothelial cells_PFC	ENSG00000174871	protein_coding
NEAT1	YIF1A	0.17155593294051447	0.5939463255846564	0.8988731466087889	Endothelial cells_PFC	ENSG00000174851	protein_coding
NEAT1	TMEM151A	-0.5728398892115095	0.051559176595582734	0.8988731466087889	Endothelial cells_PFC	ENSG00000179292	protein_coding
NEAT1	CD248	-0.131013944022344	0.6848487144273756	0.8988731466087889	Endothelial cells_PFC	ENSG00000174807	protein_coding
NEAT1	RIN1	-0.2150226894505755	0.5021354491156274	0.8988731466087889	Endothelial cells_PFC	ENSG00000174791	protein_coding
NEAT1	BRMS1	-0.20274792074788073	0.5274048844928634	0.8988731466087889	Endothelial cells_PFC	ENSG00000174744	protein_coding
NEAT1	B4GAT1	-0.2827943756866946	0.37312794868323884	0.8988731466087889	Endothelial cells_PFC	ENSG00000174684	protein_coding
NEAT1	SLC29A2	-0.016126701708793163	0.9603269536161543	0.9655902689187794	Endothelial cells_PFC	ENSG00000174669	protein_coding
NEAT1	EHBP1L1	0.03152369107522558	0.9225248645215405	0.9655902689187794	Endothelial cells_PFC	ENSG00000173442	protein_coding
NEAT1	PCNX3	-0.12476795122946506	0.6992383076186353	0.9007137521867166	Endothelial cells_PFC	ENSG00000197136	protein_coding
PCAT1	MYC	-0.04367131467411467	0.8928004481276264	0.9655902689187794	Endothelial cells_PFC	ENSG00000136997	protein_coding
BCYRN1	ATP6V1E2	-0.23115669303779424	0.5205084159633655	0.8217762205978925	Endothelial cells_SFG	ENSG00000250565	protein_coding
BCYRN1	RHOQ	-0.14338563581977298	0.6927133568527288	0.8217762205978925	Endothelial cells_SFG	ENSG00000119729	protein_coding
BCYRN1	PIGF	0.5871983181190703	0.07429561413550045	0.48292149188075295	Endothelial cells_SFG	ENSG00000151665	protein_coding
BCYRN1	CRIPT	-0.08202334269083021	0.8217762205978925	0.8217762205978925	Endothelial cells_SFG	ENSG00000119878	protein_coding
BCYRN1	SOCS5	-0.14338563581977298	0.6927133568527288	0.8217762205978925	Endothelial cells_SFG	ENSG00000171150	protein_coding
BCYRN1	MCFD2	-0.9632626970495627	7.623095978903649e-6	9.910024772574744e-5	Endothelial cells_SFG	ENSG00000180398	protein_coding
BCYRN1	TTC7A	0.10241831129983783	0.7782952608348457	0.8217762205978925	Endothelial cells_SFG	ENSG00000068724	protein_coding
BCYRN1	CALM2	0.17407765595569785	0.6305360755569764	0.8217762205978925	Endothelial cells_SFG	ENSG00000143933	protein_coding
BCYRN1	EPCAM	0.08202334269083021	0.8217762205978925	0.8217762205978925	Endothelial cells_SFG	ENSG00000119888	protein_coding
BCYRN1	MSH2	-0.12109983575845912	0.7389449350734953	0.8217762205978925	Endothelial cells_SFG	ENSG00000095002	protein_coding
BCYRN1	KCNK12	0.16434977710076595	0.6500393055684095	0.8217762205978925	Endothelial cells_SFG	ENSG00000184261	protein_coding
BCYRN1	MSH6	-0.08202334269083021	0.8217762205978925	0.8217762205978925	Endothelial cells_SFG	ENSG00000116062	protein_coding
BCYRN1	FBXO11	-0.15151515151515152	0.6760651759978535	0.8217762205978925	Endothelial cells_SFG	ENSG00000138081	protein_coding
MIRLET7BHG	NUP50	0.7454545454545455	0.01333014631544005	0.3872589968101384	GABAergic neurons_EC	ENSG00000093000	protein_coding
MIRLET7BHG	KIAA0930	0.503030303030303	0.13833369839449183	0.8991690395641969	GABAergic neurons_EC	ENSG00000100364	protein_coding
MIRLET7BHG	UPK3A	0.17407765595569785	0.6305360755569764	0.9289898179872786	GABAergic neurons_EC	ENSG00000100373	protein_coding
MIRLET7BHG	FAM118A	0.3333333333333333	0.3465935070873343	0.9075693935378182	GABAergic neurons_EC	ENSG00000100376	protein_coding
MIRLET7BHG	SMC1B	0.5236716289065411	0.12029607512162199	0.8137013654115753	GABAergic neurons_EC	ENSG00000077935	protein_coding
MIRLET7BHG	RIBC2	0.3719494955438387	0.2898886711708535	0.9075693935378182	GABAergic neurons_EC	ENSG00000128408	protein_coding
MIRLET7BHG	FBLN1	0.6815828854339874	0.029965793180212197	0.441496019521793	GABAergic neurons_EC	ENSG00000077942	protein_coding
MIRLET7BHG	ATXN10	-0.17575757575757575	0.6271883447764846	0.9289898179872786	GABAergic neurons_EC	ENSG00000130638	protein_coding
MIRLET7BHG	WNT7B	-0.23928181646454105	0.5055248490013542	0.9289898179872786	GABAergic neurons_EC	ENSG00000188064	protein_coding
MIRLET7BHG	PPARA	0.6484848484848484	0.04254012768448945	0.5530216598983628	GABAergic neurons_EC	ENSG00000186951	protein_coding
MIRLET7BHG	CDPF1	-0.08876253645985946	0.8073545421035306	0.9618617455788693	GABAergic neurons_EC	ENSG00000205643	protein_coding
MIRLET7BHG	TTC38	-0.08193464903987027	0.8219663524755072	0.9662721459168061	GABAergic neurons_EC	ENSG00000075234	protein_coding
MIRLET7BHG	GTSE1	0.41011671345415107	0.23914520542907414	0.9075693935378182	GABAergic neurons_EC	ENSG00000075218	protein_coding
MIRLET7BHG	TRMU	0.6363636363636364	0.047911726129975296	0.5723508905256508	GABAergic neurons_EC	ENSG00000100416	protein_coding
MIRLET7BHG	CELSR1	0.45592915776004844	0.18539676445371578	0.9075693935378182	GABAergic neurons_EC	ENSG00000075275	protein_coding
MIRLET7BHG	GRAMD4	0.09090909090909091	0.8027717312071618	0.9589867707934203	GABAergic neurons_EC	ENSG00000075240	protein_coding
MIRLET7BHG	CERK	0.1393939393939394	0.7009318849100583	0.9410225241125769	GABAergic neurons_EC	ENSG00000100422	protein_coding
LINC00632	ATP11C	0.1393939393939394	0.7009318849100583	0.9410225241125769	GABAergic neurons_EC	ENSG00000101974	protein_coding
LINC00632	SOX3	0.29012942659282975	0.41612025350705917	0.9075693935378182	GABAergic neurons_EC	ENSG00000134595	protein_coding
LINC00632	LDOC1	0.8545454545454545	0.0016368033159865902	0.17694430149122287	GABAergic neurons_EC	ENSG00000182195	protein_coding
LINC00632	SPANXA1	0.05521888072258639	0.8795763328505939	0.9805741014016249	GABAergic neurons_EC	ENSG00000198021	protein_coding
MEG3	EVL	0.4666666666666667	0.1739385971650662	0.9075693935378182	GABAergic neurons_EC	ENSG00000196405	protein_coding
MEG3	DEGS2	-0.11880802590133725	0.7437449523154918	0.9566387767192182	GABAergic neurons_EC	ENSG00000168350	protein_coding
MEG3	YY1	-0.2	0.5795840000000001	0.9289898179872786	GABAergic neurons_EC	ENSG00000100811	protein_coding
MEG3	SLC25A29	0.28484848484848485	0.4250381548921456	0.9075693935378182	GABAergic neurons_EC	ENSG00000197119	protein_coding
MEG3	WDR25	0.006060606060606061	0.9867429111949892	0.9889804234652726	GABAergic neurons_EC	ENSG00000176473	protein_coding
MEG3	BEGAIN	0.1393939393939394	0.7009318849100583	0.9410225241125769	GABAergic neurons_EC	ENSG00000183092	protein_coding
INHBA-AS1	INHBA	-0.17407765595569785	0.6305360755569764	0.9289898179872786	GABAergic neurons_EC	ENSG00000122641	protein_coding
INHBA-AS1	GLI3	0.23928181646454105	0.5055248490013542	0.9289898179872786	GABAergic neurons_EC	ENSG00000106571	protein_coding
POT1-AS1	TMEM229A	-0.3126526997403612	0.3790974700089891	0.9075693935378182	GABAergic neurons_EC	ENSG00000234224	protein_coding
POT1-AS1	GPR37	0.17792750455055617	0.6228731846521807	0.9289898179872786	GABAergic neurons_EC	ENSG00000170775	protein_coding
POT1-AS1	POT1	0.15151515151515152	0.6760651759978535	0.9367423441725744	GABAergic neurons_EC	ENSG00000128513	protein_coding
LINC01344	IER5	-0.2	0.5795840000000001	0.9289898179872786	GABAergic neurons_EC	ENSG00000162783	protein_coding
LINC01344	CACNA1E	0.21212121212121213	0.5563057751029299	0.9289898179872786	GABAergic neurons_EC	ENSG00000198216	protein_coding
LINC01344	GLUL	-0.2	0.5795840000000001	0.9289898179872786	GABAergic neurons_EC	ENSG00000135821	protein_coding
LINC01344	RGSL1	-0.23897605969962163	0.5060853892829411	0.9289898179872786	GABAergic neurons_EC	ENSG00000121446	protein_coding
LINC01344	RNASEL	-0.10004886391691559	0.783320692702214	0.9589867707934203	GABAergic neurons_EC	ENSG00000135828	protein_coding
LINC01344	RGS16	0.3575757575757576	0.3103760917056799	0.9075693935378182	GABAergic neurons_EC	ENSG00000143333	protein_coding
LINC01344	RGS8	-0.3333333333333333	0.3465935070873343	0.9075693935378182	GABAergic neurons_EC	ENSG00000135824	protein_coding
LINC01344	NPL	0.44242424242424244	0.20042268671194208	0.9075693935378182	GABAergic neurons_EC	ENSG00000135838	protein_coding
LINC01344	DHX9	0.2	0.5795840000000001	0.9289898179872786	GABAergic neurons_EC	ENSG00000135829	protein_coding
LINC01344	SHCBP1L	-0.11880802590133725	0.7437449523154918	0.9566387767192182	GABAergic neurons_EC	ENSG00000157060	protein_coding
LINC01344	LAMC1	0.2	0.5795840000000001	0.9289898179872786	GABAergic neurons_EC	ENSG00000135862	protein_coding
LINC01344	LAMC2	0.08193464903987027	0.8219663524755072	0.9662721459168061	GABAergic neurons_EC	ENSG00000058085	protein_coding
LINC01344	ZNF648	-0.4061811972299616	0.24412868189649117	0.9075693935378182	GABAergic neurons_EC	ENSG00000179930	protein_coding
FTX	PABPC1L2B	-0.5735425432790919	0.08300867681899615	0.7931604103230867	GABAergic neurons_EC	ENSG00000184388	protein_coding
FTX	PABPC1L2A	-0.40967324519935133	0.23970387988481567	0.9075693935378182	GABAergic neurons_EC	ENSG00000186288	protein_coding
FTX	NAP1L2	0.07878787878787878	0.8287173946974606	0.9662721459168061	GABAergic neurons_EC	ENSG00000186462	protein_coding
FTX	CHIC1	0.45454545454545453	0.18690481034933182	0.9075693935378182	GABAergic neurons_EC	ENSG00000204116	protein_coding
FTX	SLC16A2	0.01818181818181818	0.9602404181286244	0.9889804234652726	GABAergic neurons_EC	ENSG00000147100	protein_coding
FTX	RLIM	-0.3575757575757576	0.3103760917056799	0.9075693935378182	GABAergic neurons_EC	ENSG00000131263	protein_coding
FTX	ABCB7	0.1393939393939394	0.7009318849100583	0.9410225241125769	GABAergic neurons_EC	ENSG00000131269	protein_coding
LINC00486	MEMO1	-0.06666666666666667	0.8548130882487426	0.9805741014016249	GABAergic neurons_EC	ENSG00000162959	protein_coding
LINC00486	DPY30	0.44242424242424244	0.20042268671194208	0.9075693935378182	GABAergic neurons_EC	ENSG00000162961	protein_coding
LINC00486	SPAST	0.296969696969697	0.40470167127015677	0.9075693935378182	GABAergic neurons_EC	ENSG00000021574	protein_coding
LINC00486	SLC30A6	0.28484848484848485	0.4250381548921456	0.9075693935378182	GABAergic neurons_EC	ENSG00000152683	protein_coding
LINC00486	NLRC4	0.1043023302537743	0.7743046543540668	0.9566387767192182	GABAergic neurons_EC	ENSG00000091106	protein_coding
LINC00486	YIPF4	0.3090909090909091	0.38484123026128314	0.9075693935378182	GABAergic neurons_EC	ENSG00000119820	protein_coding
LINC00486	BIRC6	0.696969696969697	0.02509667588225173	0.441496019521793	GABAergic neurons_EC	ENSG00000115760	protein_coding
LINC00486	TTC27	0.07878787878787878	0.8287173946974606	0.9662721459168061	GABAergic neurons_EC	ENSG00000018699	protein_coding
LINC00486	LTBP1	0.16363636363636364	0.6514773427962428	0.9367423441725744	GABAergic neurons_EC	ENSG00000049323	protein_coding
LINC00486	RASGRP3	-0.45454545454545453	0.18690481034933182	0.9075693935378182	GABAergic neurons_EC	ENSG00000152689	protein_coding
LINC00486	FAM98A	-0.6121212121212121	0.05997214247725524	0.6465289506084589	GABAergic neurons_EC	ENSG00000119812	protein_coding
SLC6A1-AS1	FANCD2	-0.13756718788575892	0.7047023879666583	0.9410225241125769	GABAergic neurons_EC	ENSG00000144554	protein_coding
SLC6A1-AS1	FANCD2OS	0.833002265238681	0.002767102965031132	0.2038432517572934	GABAergic neurons_EC	ENSG00000163705	protein_coding
SLC6A1-AS1	BRK1	0.2727272727272727	0.44583834154275137	0.9081131196400741	GABAergic neurons_EC	ENSG00000254999	protein_coding
SLC6A1-AS1	VHL	-0.3586642707712381	0.30879863426800136	0.9075693935378182	GABAergic neurons_EC	ENSG00000134086	protein_coding
SLC6A1-AS1	IRAK2	0.2	0.5795840000000001	0.9289898179872786	GABAergic neurons_EC	ENSG00000134070	protein_coding
SLC6A1-AS1	GHRL	0.683349073208448	0.029376683479613863	0.441496019521793	GABAergic neurons_EC	ENSG00000157017	protein_coding
SLC6A1-AS1	SEC13	0.10303030303030303	0.7769984634438898	0.9566387767192182	GABAergic neurons_EC	ENSG00000157020	protein_coding
SLC6A1-AS1	ATP2B2	-0.6848484848484848	0.028882797506732727	0.441496019521793	GABAergic neurons_EC	ENSG00000157087	protein_coding
SLC6A1-AS1	SLC6A11	-0.01818181818181818	0.9602404181286244	0.9889804234652726	GABAergic neurons_EC	ENSG00000132164	protein_coding
SLC6A1-AS1	SLC6A1	-0.11515151515151516	0.7514196523258483	0.9566387767192182	GABAergic neurons_EC	ENSG00000157103	protein_coding
SLC6A1-AS1	HRH1	-0.44242424242424244	0.20042268671194208	0.9075693935378182	GABAergic neurons_EC	ENSG00000196639	protein_coding
SLC6A1-AS1	ATG7	0.030303030303030304	0.9337729580941465	0.9889804234652726	GABAergic neurons_EC	ENSG00000197548	protein_coding
SLC6A1-AS1	VGLL4	-0.21212121212121213	0.5563057751029299	0.9289898179872786	GABAergic neurons_EC	ENSG00000144560	protein_coding
SLC6A1-AS1	TAMM41	0.5515151515151515	0.09840117666963488	0.8137013654115753	GABAergic neurons_EC	ENSG00000144559	protein_coding
STXBP5-AS1	SHPRH	0.17575757575757575	0.6271883447764846	0.9289898179872786	GABAergic neurons_EC	ENSG00000146414	protein_coding
STXBP5-AS1	GRM1	0.6	0.06668800000000008	0.6854906046511636	GABAergic neurons_EC	ENSG00000152822	protein_coding
STXBP5-AS1	RAB32	-0.007456667517348202	0.9836894467235675	0.9889804234652726	GABAergic neurons_EC	ENSG00000118508	protein_coding
STXBP5-AS1	ADGB	-0.12283655492869482	0.7353129025554093	0.9566387767192182	GABAergic neurons_EC	ENSG00000118492	protein_coding
STXBP5-AS1	STXBP5	0.10303030303030303	0.7769984634438898	0.9566387767192182	GABAergic neurons_EC	ENSG00000164506	protein_coding
STXBP5-AS1	SAMD5	0.6363636363636364	0.047911726129975296	0.5723508905256508	GABAergic neurons_EC	ENSG00000203727	protein_coding
LINC01122	VRK2	0	1	1	GABAergic neurons_EC	ENSG00000028116	protein_coding
LINC01122	FANCL	0.5636363636363636	0.08972402831709125	0.7931604103230867	GABAergic neurons_EC	ENSG00000115392	protein_coding
BCYRN1	ATP6V1E2	-0.291794660966431	0.4133266028608582	0.9075693935378182	GABAergic neurons_EC	ENSG00000250565	protein_coding
BCYRN1	RHOQ	-0.21212121212121213	0.5563057751029299	0.9289898179872786	GABAergic neurons_EC	ENSG00000119729	protein_coding
BCYRN1	PIGF	0.2249250511616239	0.5321220586935935	0.9289898179872786	GABAergic neurons_EC	ENSG00000151665	protein_coding
BCYRN1	CRIPT	-0.24848484848484848	0.48877630451924303	0.9289898179872786	GABAergic neurons_EC	ENSG00000119878	protein_coding
BCYRN1	SOCS5	0.2	0.5795840000000001	0.9289898179872786	GABAergic neurons_EC	ENSG00000171150	protein_coding
BCYRN1	MCFD2	-0.07878787878787878	0.8287173946974606	0.9662721459168061	GABAergic neurons_EC	ENSG00000180398	protein_coding
BCYRN1	TTC7A	-0.07878787878787878	0.8287173946974606	0.9662721459168061	GABAergic neurons_EC	ENSG00000068724	protein_coding
BCYRN1	CALM2	-0.058025885318565944	0.8734948923712951	0.9805741014016249	GABAergic neurons_EC	ENSG00000143933	protein_coding
BCYRN1	EPCAM	-0.20041753698892312	0.5787761266135725	0.9289898179872786	GABAergic neurons_EC	ENSG00000119888	protein_coding
BCYRN1	MSH2	-0.24848484848484848	0.48877630451924303	0.9289898179872786	GABAergic neurons_EC	ENSG00000095002	protein_coding
BCYRN1	KCNK12	-0.23636363636363636	0.5108853175152002	0.9289898179872786	GABAergic neurons_EC	ENSG00000184261	protein_coding
BCYRN1	MSH6	-0.006060606060606061	0.9867429111949892	0.9889804234652726	GABAergic neurons_EC	ENSG00000116062	protein_coding
BCYRN1	FBXO11	-0.04242424242424243	0.9073638178128158	0.9805741014016249	GABAergic neurons_EC	ENSG00000138081	protein_coding
BCYRN1	TMEM247	-0.18164975363768868	0.6154951256738583	0.9289898179872786	GABAergic neurons_EC	ENSG00000284701	protein_coding
LSAMP-AS1	GAP43	0.40606060606060607	0.24428229408662627	0.9075693935378182	GABAergic neurons_EC	ENSG00000172020	protein_coding
LINC00882	CBLB	0.28484848484848485	0.4250381548921456	0.9075693935378182	GABAergic neurons_EC	ENSG00000114423	protein_coding
LINC00882	BBX	-0.3696969696969697	0.29305007529282223	0.9075693935378182	GABAergic neurons_EC	ENSG00000114439	protein_coding
LINC00882	CD47	-0.28484848484848485	0.4250381548921456	0.9075693935378182	GABAergic neurons_EC	ENSG00000196776	protein_coding
LINC00882	IFT57	0.09090909090909091	0.8027717312071618	0.9589867707934203	GABAergic neurons_EC	ENSG00000114446	protein_coding
DUBR	BBX	-0.24848484848484848	0.48877630451924303	0.9289898179872786	GABAergic neurons_EC	ENSG00000114439	protein_coding
DUBR	CD47	-0.45454545454545453	0.18690481034933182	0.9075693935378182	GABAergic neurons_EC	ENSG00000196776	protein_coding
DUBR	IFT57	0.3696969696969697	0.29305007529282223	0.9075693935378182	GABAergic neurons_EC	ENSG00000114446	protein_coding
DUBR	HHLA2	0.29359915905953515	0.41030935459990125	0.9075693935378182	GABAergic neurons_EC	ENSG00000114455	protein_coding
LINC01322	SLITRK3	-0.6606060606060606	0.037588377571409204	0.5034564511079658	GABAergic neurons_EC	ENSG00000121871	protein_coding
LINC01322	BCHE	0.15151515151515152	0.6760651759978535	0.9367423441725744	GABAergic neurons_EC	ENSG00000114200	protein_coding
LINC01322	SI	-0.49304933130229783	0.1476170192072337	0.9075693935378182	GABAergic neurons_EC	ENSG00000090402	protein_coding
NEAT1	NRXN2	-0.3696969696969697	0.29305007529282223	0.9075693935378182	GABAergic neurons_EC	ENSG00000110076	protein_coding
NEAT1	RASGRP2	0.47878787878787876	0.1615229280174557	0.9075693935378182	GABAergic neurons_EC	ENSG00000068831	protein_coding
NEAT1	PYGM	0.13839981229538184	0.7029830875777792	0.9410225241125769	GABAergic neurons_EC	ENSG00000068976	protein_coding
NEAT1	SF1	0.38181818181818183	0.27625533338543606	0.9075693935378182	GABAergic neurons_EC	ENSG00000168066	protein_coding
NEAT1	MAP4K2	0.12727272727272726	0.7260570147627894	0.9522765594218188	GABAergic neurons_EC	ENSG00000168067	protein_coding
NEAT1	MEN1	-0.41818181818181815	0.22911284098281892	0.9075693935378182	GABAergic neurons_EC	ENSG00000133895	protein_coding
NEAT1	EHD1	0.6848484848484848	0.028882797506732727	0.441496019521793	GABAergic neurons_EC	ENSG00000110047	protein_coding
NEAT1	ATG2A	0.4303030303030303	0.21449233253280764	0.9075693935378182	GABAergic neurons_EC	ENSG00000110046	protein_coding
NEAT1	PPP2R5B	-0.28484848484848485	0.4250381548921456	0.9075693935378182	GABAergic neurons_EC	ENSG00000068971	protein_coding
NEAT1	BATF2	-0.008649988268461365	0.9810795663754146	0.9889804234652726	GABAergic neurons_EC	ENSG00000168062	protein_coding
NEAT1	SNX15	-0.29012942659282975	0.41612025350705917	0.9075693935378182	GABAergic neurons_EC	ENSG00000110025	protein_coding
NEAT1	SAC3D1	0.3939393939393939	0.2599977668348876	0.9075693935378182	GABAergic neurons_EC	ENSG00000168061	protein_coding
NEAT1	NAALADL1	-0.1099063912519901	0.76246291721995485	0.9566387767192182	GABAergic neurons_EC	ENSG00000168060	protein_coding
NEAT1	CDCA5	0.6227991553292184	0.054438696140665765	0.616971889594212	GABAergic neurons_EC	ENSG00000146670	protein_coding
NEAT1	ZFPL1	0.12727272727272726	0.7260570147627894	0.9522765594218188	GABAergic neurons_EC	ENSG00000162300	protein_coding
NEAT1	VPS51	0.18787878787878787	0.603217610029209	0.9289898179872786	GABAergic neurons_EC	ENSG00000149823	protein_coding
NEAT1	TM7SF2	-0.006060606060606061	0.9867429111949892	0.9889804234652726	GABAergic neurons_EC	ENSG00000149809	protein_coding
NEAT1	ZNHIT2	-0.5667146558591027	0.087601319839957	0.7931604103230867	GABAergic neurons_EC	ENSG00000174276	protein_coding
NEAT1	FAU	-0.296969696969697	0.40470167127015677	0.9075693935378182	GABAergic neurons_EC	ENSG00000149806	protein_coding
NEAT1	SYVN1	0.2727272727272727	0.44583834154275137	0.9081131196400741	GABAergic neurons_EC	ENSG00000162298	protein_coding
NEAT1	MRPL49	0.08128970193249391	0.8233491709440697	0.9662721459168061	GABAergic neurons_EC	ENSG00000149792	protein_coding
NEAT1	CAPN1	0.5272727272727272	0.11730806555020212	0.8137013654115753	GABAergic neurons_EC	ENSG00000014216	protein_coding
NEAT1	POLA2	0.3333333333333333	0.3465935070873343	0.9075693935378182	GABAergic neurons_EC	ENSG00000014138	protein_coding
NEAT1	CDC42EP2	-0.43316048316960803	0.21112588243822739	0.9075693935378182	GABAergic neurons_EC	ENSG00000149798	protein_coding
NEAT1	DPF2	0.3939393939393939	0.2599977668348876	0.9075693935378182	GABAergic neurons_EC	ENSG00000133884	protein_coding
NEAT1	TIGD3	-0.5881992022553729	0.073681455883843	0.7401637159240593	GABAergic neurons_EC	ENSG00000173825	protein_coding
NEAT1	SLC25A45	0.022370002552044604	0.9510900996624942	0.9889804234652726	GABAergic neurons_EC	ENSG00000162241	protein_coding
NEAT1	FRMD8	-0.7294866524160775	0.016646879953376992	0.3872589968101384	GABAergic neurons_EC	ENSG00000126391	protein_coding
NEAT1	SCYL1	0.1393939393939394	0.7009318849100583	0.9410225241125769	GABAergic neurons_EC	ENSG00000142186	protein_coding
NEAT1	LTBP3	-0.1393939393939394	0.7009318849100583	0.9410225241125769	GABAergic neurons_EC	ENSG00000168056	protein_coding
NEAT1	FAM89B	0.3696969696969697	0.29305007529282223	0.9075693935378182	GABAergic neurons_EC	ENSG00000176973	protein_coding
NEAT1	SIPA1	0.1580554413568168	0.6627622972444478	0.9367423441725744	GABAergic neurons_EC	ENSG00000213445	protein_coding
NEAT1	KCNK7	-0.26098336310718706	0.4664209165518822	0.9216667948159034	GABAergic neurons_EC	ENSG00000173338	protein_coding
NEAT1	MAP3K11	0.5636363636363636	0.08972402831709125	0.7931604103230867	GABAergic neurons_EC	ENSG00000173327	protein_coding
NEAT1	RELA	0.3100318272768329	0.38331979780098857	0.9075693935378182	GABAergic neurons_EC	ENSG00000173039	protein_coding
NEAT1	KAT5	0.12727272727272726	0.7260570147627894	0.9522765594218188	GABAergic neurons_EC	ENSG00000172977	protein_coding
NEAT1	RNASEH2C	-0.15151515151515152	0.6760651759978535	0.9367423441725744	GABAergic neurons_EC	ENSG00000172922	protein_coding
NEAT1	AP5B1	0.16883245785979506	0.6410274493173327	0.9367423441725744	GABAergic neurons_EC	ENSG00000254470	protein_coding
NEAT1	CFL1	-0.3212121212121212	0.36546831043867045	0.9075693935378182	GABAergic neurons_EC	ENSG00000172757	protein_coding
NEAT1	SNX32	-0.5636363636363636	0.08972402831709125	0.7931604103230867	GABAergic neurons_EC	ENSG00000172803	protein_coding
NEAT1	MUS81	0.3696969696969697	0.29305007529282223	0.9075693935378182	GABAergic neurons_EC	ENSG00000172732	protein_coding
NEAT1	EFEMP2	-0.3129069907613229	0.37868901667234756	0.9075693935378182	GABAergic neurons_EC	ENSG00000172638	protein_coding
NEAT1	FIBP	0.01818181818181818	0.9602404181286244	0.9889804234652726	GABAergic neurons_EC	ENSG00000172500	protein_coding
NEAT1	CCDC85B	-0.10303030303030303	0.7769984634438898	0.9566387767192182	GABAergic neurons_EC	ENSG00000175602	protein_coding
NEAT1	FOSL1	-0.6141827746434741	0.05887618785666349	0.6465289506084589	GABAergic neurons_EC	ENSG00000175592	protein_coding
NEAT1	C11orf68	0.2727272727272727	0.44583834154275137	0.9081131196400741	GABAergic neurons_EC	ENSG00000175573	protein_coding
NEAT1	DRAP1	-0.10303030303030303	0.7769984634438898	0.9566387767192182	GABAergic neurons_EC	ENSG00000175550	protein_coding
NEAT1	TSGA10IP	0.4061811972299616	0.24412868189649117	0.9075693935378182	GABAergic neurons_EC	ENSG00000175513	protein_coding
NEAT1	SART1	-0.34545454545454546	0.3282265114713674	0.9075693935378182	GABAergic neurons_EC	ENSG00000175467	protein_coding
NEAT1	EIF1AD	0.35642407770401174	0.3120496942184636	0.9075693935378182	GABAergic neurons_EC	ENSG00000175376	protein_coding
NEAT1	BANF1	0.2606060606060606	0.4670890543863402	0.9216667948159034	GABAergic neurons_EC	ENSG00000175334	protein_coding
NEAT1	CATSPER1	-0.058025885318565944	0.8734948923712951	0.9805741014016249	GABAergic neurons_EC	ENSG00000175294	protein_coding
NEAT1	GAL3ST3	0.18787878787878787	0.603217610029209	0.9289898179872786	GABAergic neurons_EC	ENSG00000175229	protein_coding
NEAT1	SF3B2	0.6848484848484848	0.028882797506732727	0.441496019521793	GABAergic neurons_EC	ENSG00000087365	protein_coding
NEAT1	PACS1	-0.2	0.5795840000000001	0.9289898179872786	GABAergic neurons_EC	ENSG00000175115	protein_coding
NEAT1	KLC2	-0.24848484848484848	0.48877630451924303	0.9289898179872786	GABAergic neurons_EC	ENSG00000174996	protein_coding
NEAT1	RAB1B	0.5393939393939394	0.10759318778241456	0.8137013654115753	GABAergic neurons_EC	ENSG00000174903	protein_coding
NEAT1	CNIH2	-0.09090909090909091	0.8027717312071618	0.9589867707934203	GABAergic neurons_EC	ENSG00000174871	protein_coding
NEAT1	YIF1A	0.19452977397762067	0.5902067758594245	0.9289898179872786	GABAergic neurons_EC	ENSG00000174851	protein_coding
NEAT1	TMEM151A	-0.5393939393939394	0.10759318778241456	0.8137013654115753	GABAergic neurons_EC	ENSG00000179292	protein_coding
NEAT1	CD248	-0.29012942659282975	0.41612025350705917	0.9075693935378182	GABAergic neurons_EC	ENSG00000174807	protein_coding
NEAT1	RIN1	0.006060606060606061	0.9867429111949892	0.9889804234652726	GABAergic neurons_EC	ENSG00000174791	protein_coding
NEAT1	BRMS1	-0.3943699921394939	0.25943017203909147	0.9075693935378182	GABAergic neurons_EC	ENSG00000174744	protein_coding
NEAT1	B4GAT1	0.09090909090909091	0.8027717312071618	0.9589867707934203	GABAergic neurons_EC	ENSG00000174684	protein_coding
NEAT1	SLC29A2	0.2	0.5795840000000001	0.9289898179872786	GABAergic neurons_EC	ENSG00000174669	protein_coding
NEAT1	NPAS4	-0.32063670324597265	0.3663767995194702	0.9075693935378182	GABAergic neurons_EC	ENSG00000174576	protein_coding
NEAT1	CDC42BPG	0.4061811972299616	0.24412868189649117	0.9075693935378182	GABAergic neurons_EC	ENSG00000171219	protein_coding
MEF2C-AS1	TMEM161B	-0.2727272727272727	0.44583834154275137	0.9081131196400741	GABAergic neurons_EC	ENSG00000164180	protein_coding
MEF2C-AS1	MEF2C	0.7333333333333333	0.01580059625057162	0.3872589968101384	GABAergic neurons_EC	ENSG00000081189	protein_coding
MEF2C-AS1	CETN3	-0.18787878787878787	0.603217610029209	0.9289898179872786	GABAergic neurons_EC	ENSG00000153140	protein_coding
LINC00504	BOD1L1	-0.10303030303030303	0.7769984634438898	0.9566387767192182	GABAergic neurons_EC	ENSG00000038219	protein_coding
LINC00504	CPEB2	-0.11515151515151516	0.7514196523258483	0.9566387767192182	GABAergic neurons_EC	ENSG00000137449	protein_coding
LINC00504	C1QTNF7	0.3814398284627892	0.27677147313073047	0.9075693935378182	GABAergic neurons_EC	ENSG00000163145	protein_coding
LINC00504	CC2D2A	0.3575757575757576	0.3103760917056799	0.9075693935378182	GABAergic neurons_EC	ENSG00000048342	protein_coding
LINC00504	FBXL5	-0.15151515151515152	0.6760651759978535	0.9367423441725744	GABAergic neurons_EC	ENSG00000118564	protein_coding
LINC00504	FAM200B	-0.1393939393939394	0.7009318849100583	0.9410225241125769	GABAergic neurons_EC	ENSG00000237765	protein_coding
LINC00504	BST1	-0.17150335289900864	0.6356778727156085	0.9334538861803953	GABAergic neurons_EC	ENSG00000109743	protein_coding
LINC00504	CD38	0.007456667517348202	0.9836894467235675	0.9889804234652726	GABAergic neurons_EC	ENSG00000004468	protein_coding
LINC01470	SPARC	0.3039527718400323	0.3932011151432977	0.9075693935378182	GABAergic neurons_EC	ENSG00000113140	protein_coding
LINC01470	ATOX1	-0.15151515151515152	0.6760651759978535	0.9367423441725744	GABAergic neurons_EC	ENSG00000177556	protein_coding
LINC01470	G3BP1	-0.21212121212121213	0.5563057751029299	0.9289898179872786	GABAergic neurons_EC	ENSG00000145907	protein_coding
LINC01470	GLRA1	0.3090909090909091	0.38484123026128314	0.9075693935378182	GABAergic neurons_EC	ENSG00000145888	protein_coding
LINC01470	NMUR2	-0.39789946034922286	0.2548036026359237	0.9075693935378182	GABAergic neurons_EC	ENSG00000132911	protein_coding
LINC01470	GRIA1	0.2	0.5795840000000001	0.9289898179872786	GABAergic neurons_EC	ENSG00000155511	protein_coding
LINC01470	FAM114A2	-0.3404271044608361	0.33578226309853143	0.9075693935378182	GABAergic neurons_EC	ENSG00000055147	protein_coding
LINC01470	MFAP3	0.04242424242424243	0.9073638178128158	0.9805741014016249	GABAergic neurons_EC	ENSG00000037749	protein_coding
MALAT1	NRXN2	-0.9030303030303031	3.4361219776313234e-4	0.1518765914113045	GABAergic neurons_EC	ENSG00000110076	protein_coding
MALAT1	RASGRP2	0.12727272727272726	0.7260570147627894	0.9522765594218188	GABAergic neurons_EC	ENSG00000068831	protein_coding
MALAT1	PYGM	-0.0518999296107682	0.886774217724859	0.9805741014016249	GABAergic neurons_EC	ENSG00000068976	protein_coding
MALAT1	SF1	-0.3090909090909091	0.38484123026128314	0.9075693935378182	GABAergic neurons_EC	ENSG00000168066	protein_coding
MALAT1	MAP4K2	0.23636363636363636	0.5108853175152002	0.9289898179872786	GABAergic neurons_EC	ENSG00000168067	protein_coding
MALAT1	MEN1	-0.2727272727272727	0.44583834154275137	0.9081131196400741	GABAergic neurons_EC	ENSG00000133895	protein_coding
MALAT1	EHD1	-0.21212121212121213	0.5563057751029299	0.9289898179872786	GABAergic neurons_EC	ENSG00000110047	protein_coding
MALAT1	ATG2A	0.15151515151515152	0.6760651759978535	0.9367423441725744	GABAergic neurons_EC	ENSG00000110046	protein_coding
MALAT1	PPP2R5B	-0.6363636363636364	0.047911726129975296	0.5723508905256508	GABAergic neurons_EC	ENSG00000068971	protein_coding
MALAT1	BATF2	0.46709936649691375	0.17348591979442318	0.9075693935378182	GABAergic neurons_EC	ENSG00000168062	protein_coding
MALAT1	SNX15	-0.29012942659282975	0.41612025350705917	0.9075693935378182	GABAergic neurons_EC	ENSG00000110025	protein_coding
MALAT1	SAC3D1	0.5515151515151515	0.09840117666963488	0.8137013654115753	GABAergic neurons_EC	ENSG00000168061	protein_coding
MALAT1	NAALADL1	-0.21334770066562786	0.5539708535058017	0.9289898179872786	GABAergic neurons_EC	ENSG00000168060	protein_coding
MALAT1	CDCA5	0.29409960112768646	0.4094744342359631	0.9075693935378182	GABAergic neurons_EC	ENSG00000146670	protein_coding
MALAT1	ZFPL1	-0.09090909090909091	0.8027717312071618	0.9589867707934203	GABAergic neurons_EC	ENSG00000162300	protein_coding
MALAT1	VPS51	-0.23636363636363636	0.5108853175152002	0.9289898179872786	GABAergic neurons_EC	ENSG00000149823	protein_coding
MALAT1	TM7SF2	-0.806060606060606	0.004862061101964521	0.30700442958118834	GABAergic neurons_EC	ENSG00000149809	protein_coding
MALAT1	ZNHIT2	-0.027311549679956755	0.9403005294339524	0.9889804234652726	GABAergic neurons_EC	ENSG00000174276	protein_coding
MALAT1	FAU	0.2	0.5795840000000001	0.9289898179872786	GABAergic neurons_EC	ENSG00000149806	protein_coding
MALAT1	SYVN1	0.6	0.06668800000000008	0.6854906046511636	GABAergic neurons_EC	ENSG00000162298	protein_coding
MALAT1	MRPL49	-0.037518323968843345	0.9180440944118105	0.9889804234652726	GABAergic neurons_EC	ENSG00000149792	protein_coding
MALAT1	CAPN1	0.04242424242424243	0.9073638178128158	0.9805741014016249	GABAergic neurons_EC	ENSG00000014216	protein_coding
MALAT1	POLA2	0.40606060606060607	0.24428229408662627	0.9075693935378182	GABAergic neurons_EC	ENSG00000014138	protein_coding
MALAT1	CDC42EP2	-0.45902081052301746	0.18205326326302584	0.9075693935378182	GABAergic neurons_EC	ENSG00000149798	protein_coding
MALAT1	DPF2	-0.23636363636363636	0.5108853175152002	0.9289898179872786	GABAergic neurons_EC	ENSG00000133884	protein_coding
MALAT1	TIGD3	-0.04324994134230683	0.9055675268093264	0.9805741014016249	GABAergic neurons_EC	ENSG00000173825	protein_coding
MALAT1	SLC25A45	-0.4250300484888475	0.22078495537619336	0.9075693935378182	GABAergic neurons_EC	ENSG00000162241	protein_coding
MALAT1	FRMD8	-0.18845071854082002	0.6020947513149704	0.9289898179872786	GABAergic neurons_EC	ENSG00000126391	protein_coding
MALAT1	SCYL1	-0.21212121212121213	0.5563057751029299	0.9289898179872786	GABAergic neurons_EC	ENSG00000142186	protein_coding
MALAT1	LTBP3	-0.44242424242424244	0.20042268671194208	0.9075693935378182	GABAergic neurons_EC	ENSG00000168056	protein_coding
MALAT1	FAM89B	-0.6606060606060606	0.037588377571409204	0.5034564511079658	GABAergic neurons_EC	ENSG00000176973	protein_coding
MALAT1	SIPA1	-0.47416632407045034	0.16619192808155492	0.9075693935378182	GABAergic neurons_EC	ENSG00000213445	protein_coding
MALAT1	KCNK7	-0.007456667517348202	0.9836894467235675	0.9889804234652726	GABAergic neurons_EC	ENSG00000173338	protein_coding
MALAT1	MAP3K11	-0.3939393939393939	0.2599977668348876	0.9075693935378182	GABAergic neurons_EC	ENSG00000173327	protein_coding
MALAT1	RELA	-0.27963655009282967	0.4339258396769292	0.9081131196400741	GABAergic neurons_EC	ENSG00000173039	protein_coding
MALAT1	KAT5	-0.3090909090909091	0.38484123026128314	0.9075693935378182	GABAergic neurons_EC	ENSG00000172977	protein_coding
MALAT1	RNASEH2C	-0.16363636363636364	0.6514773427962428	0.9367423441725744	GABAergic neurons_EC	ENSG00000172922	protein_coding
MALAT1	AP5B1	-0.6253053994807224	0.05319086574442	0.616971889594212	GABAergic neurons_EC	ENSG00000254470	protein_coding
MALAT1	CFL1	-0.8545454545454545	0.0016368033159865902	0.17694430149122287	GABAergic neurons_EC	ENSG00000172757	protein_coding
MALAT1	SNX32	-0.21212121212121213	0.5563057751029299	0.9289898179872786	GABAergic neurons_EC	ENSG00000172803	protein_coding
MALAT1	MUS81	-0.3575757575757576	0.3103760917056799	0.9075693935378182	GABAergic neurons_EC	ENSG00000172732	protein_coding
MALAT1	EFEMP2	-0.018406293574195466	0.9597498710616379	0.9889804234652726	GABAergic neurons_EC	ENSG00000172638	protein_coding
MALAT1	FIBP	-0.23636363636363636	0.5108853175152002	0.9289898179872786	GABAergic neurons_EC	ENSG00000172500	protein_coding
MALAT1	CCDC85B	-0.7090909090909091	0.021665923367532258	0.441496019521793	GABAergic neurons_EC	ENSG00000175602	protein_coding
MALAT1	FOSL1	-0.42023031949290335	0.22660334321039333	0.9075693935378182	GABAergic neurons_EC	ENSG00000175592	protein_coding
MALAT1	C11orf68	-0.38181818181818183	0.27625533338543606	0.9075693935378182	GABAergic neurons_EC	ENSG00000175573	protein_coding
MALAT1	DRAP1	0.5393939393939394	0.10759318778241456	0.8137013654115753	GABAergic neurons_EC	ENSG00000175550	protein_coding
MALAT1	TSGA10IP	0.17407765595569785	0.6305360755569764	0.9289898179872786	GABAergic neurons_EC	ENSG00000175513	protein_coding
MALAT1	SART1	-0.7575757575757576	0.011143446799694257	0.3676452605029218	GABAergic neurons_EC	ENSG00000175467	protein_coding
MALAT1	EIF1AD	0.04377137796365057	0.9044333503367092	0.9805741014016249	GABAergic neurons_EC	ENSG00000175376	protein_coding
MALAT1	BANF1	0.3696969696969697	0.29305007529282223	0.9075693935378182	GABAergic neurons_EC	ENSG00000175334	protein_coding
MALAT1	CATSPER1	0.5222329678670935	0.12150291881711306	0.8137013654115753	GABAergic neurons_EC	ENSG00000175294	protein_coding
MALAT1	GAL3ST3	0.41818181818181815	0.22911284098281892	0.9075693935378182	GABAergic neurons_EC	ENSG00000175229	protein_coding
MALAT1	SF3B2	0.47878787878787876	0.1615229280174557	0.9075693935378182	GABAergic neurons_EC	ENSG00000087365	protein_coding
MALAT1	PACS1	-0.15151515151515152	0.6760651759978535	0.9367423441725744	GABAergic neurons_EC	ENSG00000175115	protein_coding
MALAT1	KLC2	-0.696969696969697	0.02509667588225173	0.441496019521793	GABAergic neurons_EC	ENSG00000174996	protein_coding
MALAT1	RAB1B	-0.2606060606060606	0.4670890543863402	0.9216667948159034	GABAergic neurons_EC	ENSG00000174903	protein_coding
MALAT1	CNIH2	-0.7575757575757576	0.011143446799694257	0.3676452605029218	GABAergic neurons_EC	ENSG00000174871	protein_coding
MALAT1	YIF1A	0.1458973304832155	0.6875567115411831	0.9410225241125769	GABAergic neurons_EC	ENSG00000174851	protein_coding
MALAT1	TMEM151A	-0.8787878787878788	8.138621117321776e-4	0.17694430149122287	GABAergic neurons_EC	ENSG00000179292	protein_coding
MALAT1	CD248	-0.29012942659282975	0.41612025350705917	0.9075693935378182	GABAergic neurons_EC	ENSG00000174807	protein_coding
MALAT1	RIN1	-0.7575757575757576	0.011143446799694257	0.3676452605029218	GABAergic neurons_EC	ENSG00000174791	protein_coding
MALAT1	BRMS1	-0.3943699921394939	0.25943017203909147	0.9075693935378182	GABAergic neurons_EC	ENSG00000174744	protein_coding
MALAT1	B4GAT1	-0.5151515151515151	0.12755286970323443	0.8414681852064122	GABAergic neurons_EC	ENSG00000174684	protein_coding
MALAT1	SLC29A2	-0.04242424242424243	0.9073638178128158	0.9805741014016249	GABAergic neurons_EC	ENSG00000174669	protein_coding
MALAT1	NPAS4	-0.5741633988358115	0.08259893568618248	0.7931604103230867	GABAergic neurons_EC	ENSG00000174576	protein_coding
MALAT1	MRPL11	-0.23636363636363636	0.5108853175152002	0.9289898179872786	GABAergic neurons_EC	ENSG00000174547	protein_coding
MALAT1	PELI3	-0.2	0.5795840000000001	0.9289898179872786	GABAergic neurons_EC	ENSG00000174516	protein_coding
MALAT1	CDC42BPG	0.17407765595569785	0.6305360755569764	0.9289898179872786	GABAergic neurons_EC	ENSG00000171219	protein_coding
FAM66D	MTMR9	0.4303030303030303	0.21449233253280764	0.9075693935378182	GABAergic neurons_EC	ENSG00000104643	protein_coding
FAM66D	SLC35G5	-0.058025885318565944	0.8734948923712951	0.9805741014016249	GABAergic neurons_EC	ENSG00000177710	protein_coding
FAM66D	FAM167A	-0.21884599572482324	0.5435509174040241	0.9289898179872786	GABAergic neurons_EC	ENSG00000154319	protein_coding
FAM66D	BLK	0.5222329678670935	0.12150291881711306	0.8137013654115753	GABAergic neurons_EC	ENSG00000136573	protein_coding
FAM66D	GATA4	0.3802900433847583	0.27834319060893553	0.9075693935378182	GABAergic neurons_EC	ENSG00000136574	protein_coding
FAM66D	NEIL2	0.3708223816448394	0.29146827129895847	0.9075693935378182	GABAergic neurons_EC	ENSG00000154328	protein_coding
FAM66D	FDFT1	0.3696969696969697	0.29305007529282223	0.9075693935378182	GABAergic neurons_EC	ENSG00000079459	protein_coding
FAM66D	CTSB	0.296969696969697	0.40470167127015677	0.9075693935378182	GABAergic neurons_EC	ENSG00000164733	protein_coding
FAM66D	FAM86B1	0.36537670835006186	0.29916484362349594	0.9075693935378182	GABAergic neurons_EC	ENSG00000186523	protein_coding
FAM66D	LONRF1	0.18787878787878787	0.603217610029209	0.9289898179872786	GABAergic neurons_EC	ENSG00000154359	protein_coding
MIR9-3HG	MRPL46	-0.6785567440786864	0.030993784455412676	0.4419113783642711	GABAergic neurons_EC	ENSG00000259494	protein_coding
MIR9-3HG	MRPS11	0.15151515151515152	0.6760651759978535	0.9367423441725744	GABAergic neurons_EC	ENSG00000181991	protein_coding
MIR9-3HG	DET1	-0.4303030303030303	0.21449233253280764	0.9075693935378182	GABAergic neurons_EC	ENSG00000140543	protein_coding
MIR9-3HG	AEN	-0.1745572096355137	0.6295798042228826	0.9289898179872786	GABAergic neurons_EC	ENSG00000181026	protein_coding
MIR9-3HG	ISG20	-0.8466580400786594	0.0020016323698102134	0.17694430149122287	GABAergic neurons_EC	ENSG00000172183	protein_coding
MIR9-3HG	ACAN	0.7305542477338166	0.016408921036284774	0.3872589968101384	GABAergic neurons_EC	ENSG00000157766	protein_coding
MIR9-3HG	HAPLN3	0.12974982402692048	0.720902433087236	0.9522765594218188	GABAergic neurons_EC	ENSG00000140511	protein_coding
MIR9-3HG	MFGE8	0.23928181646454105	0.5055248490013542	0.9289898179872786	GABAergic neurons_EC	ENSG00000140545	protein_coding
MIR9-3HG	ABHD2	0.006060606060606061	0.9867429111949892	0.9889804234652726	GABAergic neurons_EC	ENSG00000140526	protein_coding
MIR9-3HG	RLBP1	-0.3027495893961478	0.3951712933485605	0.9075693935378182	GABAergic neurons_EC	ENSG00000140522	protein_coding
MIR9-3HG	FANCI	0.018237166310401936	0.960119464496727	0.9889804234652726	GABAergic neurons_EC	ENSG00000140525	protein_coding
MIR9-3HG	POLG	0.2606060606060606	0.4670890543863402	0.9216667948159034	GABAergic neurons_EC	ENSG00000140521	protein_coding
MIR9-3HG	RHCG	0.019395245515057075	0.9575888568713233	0.9889804234652726	GABAergic neurons_EC	ENSG00000140519	protein_coding
MIR9-3HG	TICRR	0.03413943709994595	0.9254069601426549	0.9889804234652726	GABAergic neurons_EC	ENSG00000140534	protein_coding
MIR9-3HG	KIF7	0.22424242424242424	0.5334005612725947	0.9289898179872786	GABAergic neurons_EC	ENSG00000166813	protein_coding
MIR9-3HG	PLIN1	0.4548567185582403	0.18656494869982154	0.9075693935378182	GABAergic neurons_EC	ENSG00000166819	protein_coding
MIR9-3HG	PEX11A	-0.4601573393548866	0.18083317091172568	0.9075693935378182	GABAergic neurons_EC	ENSG00000166821	protein_coding
MIR9-3HG	WDR93	0.19384467383902396	0.591542207864828	0.9289898179872786	GABAergic neurons_EC	ENSG00000140527	protein_coding
MIR9-3HG	MESP1	-0.04242424242424243	0.9073638178128158	0.9805741014016249	GABAergic neurons_EC	ENSG00000166823	protein_coding
MIR9-3HG	MESP2	-0.10924619871982702	0.7638556900089997	0.9566387767192182	GABAergic neurons_EC	ENSG00000188095	protein_coding
MIR9-3HG	ANPEP	-0.0778498944161523	0.830731709159245	0.9662721459168061	GABAergic neurons_EC	ENSG00000166825	protein_coding
MIR9-3HG	AP3S2	0.7575757575757576	0.011143446799694257	0.3676452605029218	GABAergic neurons_EC	ENSG00000157823	protein_coding
MIR9-3HG	ZNF710	0.06666666666666667	0.8548130882487426	0.9805741014016249	GABAergic neurons_EC	ENSG00000140548	protein_coding
MIR9-3HG	IDH2	0.030303030303030304	0.9337729580941465	0.9889804234652726	GABAergic neurons_EC	ENSG00000182054	protein_coding
MIR9-3HG	SEMA4B	0.3090909090909091	0.38484123026128314	0.9075693935378182	GABAergic neurons_EC	ENSG00000185033	protein_coding
MIR9-3HG	CIB1	0.042553388057604516	0.9070828390046617	0.9805741014016249	GABAergic neurons_EC	ENSG00000185043	protein_coding
MIR9-3HG	GDPGP1	-0.12727272727272726	0.7260570147627894	0.9522765594218188	GABAergic neurons_EC	ENSG00000183208	protein_coding
MIR9-3HG	ZNF774	-0.2063507818286384	0.5673421653030597	0.9289898179872786	GABAergic neurons_EC	ENSG00000196391	protein_coding
ANKRD34C-AS1	IDH3A	-0.41818181818181815	0.22911284098281892	0.9075693935378182	GABAergic neurons_EC	ENSG00000166411	protein_coding
ANKRD34C-AS1	ACSBG1	-0.43161293601284584	0.21294529187580236	0.9075693935378182	GABAergic neurons_EC	ENSG00000103740	protein_coding
ANKRD34C-AS1	DNAJA4	0.006060606060606061	0.9867429111949892	0.9889804234652726	GABAergic neurons_EC	ENSG00000140403	protein_coding
ANKRD34C-AS1	CRABP1	0.006060606060606061	0.9867429111949892	0.9889804234652726	GABAergic neurons_EC	ENSG00000166426	protein_coding
ANKRD34C-AS1	IREB2	-0.030303030303030304	0.9337729580941465	0.9889804234652726	GABAergic neurons_EC	ENSG00000136381	protein_coding
ANKRD34C-AS1	HYKK	-0.34139437099945946	0.3343216792769983	0.9075693935378182	GABAergic neurons_EC	ENSG00000188266	protein_coding
ANKRD34C-AS1	PSMA4	0.34545454545454546	0.3282265114713674	0.9075693935378182	GABAergic neurons_EC	ENSG00000041357	protein_coding
ANKRD34C-AS1	CHRNA5	-0.027311549679956755	0.9403005294339524	0.9889804234652726	GABAergic neurons_EC	ENSG00000169684	protein_coding
ANKRD34C-AS1	CHRNA3	-0.15659001786431223	0.6657357311128085	0.9367423441725744	GABAergic neurons_EC	ENSG00000080644	protein_coding
ANKRD34C-AS1	CHRNB4	-0.05818573654517123	0.8731487476737789	0.9805741014016249	GABAergic neurons_EC	ENSG00000117971	protein_coding
ANKRD34C-AS1	ADAMTS7	-0.49304933130229783	0.1476170192072337	0.9075693935378182	GABAergic neurons_EC	ENSG00000136378	protein_coding
ANKRD34C-AS1	MORF4L1	-0.296969696969697	0.40470167127015677	0.9075693935378182	GABAergic neurons_EC	ENSG00000185787	protein_coding
ANKRD34C-AS1	CTSH	0.4133757697024439	0.23506197663269424	0.9075693935378182	GABAergic neurons_EC	ENSG00000103811	protein_coding
ANKRD34C-AS1	RASGRF1	0.1393939393939394	0.7009318849100583	0.9410225241125769	GABAergic neurons_EC	ENSG00000058335	protein_coding
ANKRD34C-AS1	ANKRD34C	-0.11244984748999776	0.757102891042885	0.9566387767192182	GABAergic neurons_EC	ENSG00000235711	protein_coding
ANKRD34C-AS1	TMED3	-0.4909090909090909	0.14965567342083674	0.9075693935378182	GABAergic neurons_EC	ENSG00000166557	protein_coding
ANKRD34C-AS1	MTHFS	0.30042704647952434	0.3989878071241497	0.9075693935378182	GABAergic neurons_EC	ENSG00000136371	protein_coding
ANKRD34C-AS1	ZFAND6	0.28484848484848485	0.4250381548921456	0.9075693935378182	GABAergic neurons_EC	ENSG00000086666	protein_coding
ANKRD34C-AS1	FAH	-0.27609440361293197	0.44001452222946114	0.9081131196400741	GABAergic neurons_EC	ENSG00000103876	protein_coding
ANKRD34C-AS1	BCL2A1	0.4399433835235439	0.203257439285764	0.9075693935378182	GABAergic neurons_EC	ENSG00000140379	protein_coding
SNHG25	CYB561	0.01818181818181818	0.9602404181286244	0.9889804234652726	GABAergic neurons_EC	ENSG00000008283	protein_coding
SNHG25	ACE	0.5222329678670935	0.12150291881711306	0.8137013654115753	GABAergic neurons_EC	ENSG00000159640	protein_coding
SNHG25	KCNH6	0.2650683553724467	0.45921430011338593	0.9216667948159034	GABAergic neurons_EC	ENSG00000173826	protein_coding
SNHG25	DCAF7	0.18787878787878787	0.603217610029209	0.9289898179872786	GABAergic neurons_EC	ENSG00000136485	protein_coding
SNHG25	TACO1	0.32218993815043423	0.36392707596751084	0.9075693935378182	GABAergic neurons_EC	ENSG00000136463	protein_coding
SNHG25	MAP3K3	0.04242424242424243	0.9073638178128158	0.9805741014016249	GABAergic neurons_EC	ENSG00000198909	protein_coding
SNHG25	LIMD2	-0.03067715595699244	0.9329568385993041	0.9889804234652726	GABAergic neurons_EC	ENSG00000136490	protein_coding
SNHG25	STRADA	0.3167890100792656	0.3724804381754241	0.9075693935378182	GABAergic neurons_EC	ENSG00000266173	protein_coding
SNHG25	CCDC47	-0.09118583155200968	0.8021812915092663	0.9589867707934203	GABAergic neurons_EC	ENSG00000108588	protein_coding
SNHG25	DDX42	0.11515151515151516	0.7514196523258483	0.9566387767192182	GABAergic neurons_EC	ENSG00000198231	protein_coding
SNHG25	FTSJ3	-0.291794660966431	0.4133266028608582	0.9075693935378182	GABAergic neurons_EC	ENSG00000108592	protein_coding
SNHG25	PSMC5	-0.05454545454545454	0.8810361811618526	0.9805741014016249	GABAergic neurons_EC	ENSG00000087191	protein_coding
SNHG25	SMARCD2	0.47878787878787876	0.1615229280174557	0.9075693935378182	GABAergic neurons_EC	ENSG00000108604	protein_coding
SNHG25	SCN4A	0.058025885318565944	0.8734948923712951	0.9805741014016249	GABAergic neurons_EC	ENSG00000007314	protein_coding
SNHG25	PRR29	0.17407765595569785	0.6305360755569764	0.9289898179872786	GABAergic neurons_EC	ENSG00000224383	protein_coding
SNHG25	ERN1	-0.48632443494405164	0.15407996514663647	0.9075693935378182	GABAergic neurons_EC	ENSG00000178607	protein_coding
SNHG25	TEX2	-0.16363636363636364	0.6514773427962428	0.9367423441725744	GABAergic neurons_EC	ENSG00000136478	protein_coding
SNHG25	PECAM1	0.35017102370920455	0.3212188966683138	0.9075693935378182	GABAergic neurons_EC	ENSG00000261371	protein_coding
SNHG25	MILR1	-0.29012942659282975	0.41612025350705917	0.9075693935378182	GABAergic neurons_EC	ENSG00000271605	protein_coding
SNHG25	POLG2	-0.3586642707712381	0.30879863426800136	0.9075693935378182	GABAergic neurons_EC	ENSG00000256525	protein_coding
SNHG25	DDX5	0.7090909090909091	0.021665923367532258	0.441496019521793	GABAergic neurons_EC	ENSG00000108654	protein_coding
SNHG25	CEP95	-0.21212121212121213	0.5563057751029299	0.9289898179872786	GABAergic neurons_EC	ENSG00000258890	protein_coding
SNHG25	SMURF2	0.10303030303030303	0.7769984634438898	0.9566387767192182	GABAergic neurons_EC	ENSG00000108854	protein_coding
SNHG25	LRRC37A3	-0.006060606060606061	0.9867429111949892	0.9889804234652726	GABAergic neurons_EC	ENSG00000176809	protein_coding
SNHG25	GNA13	0.2	0.5795840000000001	0.9289898179872786	GABAergic neurons_EC	ENSG00000120063	protein_coding
SNHG25	ICAM2	0.26098336310718706	0.4664209165518822	0.9216667948159034	GABAergic neurons_EC	ENSG00000108622	protein_coding
ZIM2-AS1	ZNF524	0.23100410659842452	0.5207915330258044	0.9289898179872786	GABAergic neurons_EC	ENSG00000171443	protein_coding
ZIM2-AS1	ZNF865	-0.15151515151515152	0.6760651759978535	0.9367423441725744	GABAergic neurons_EC	ENSG00000261221	protein_coding
ZIM2-AS1	ZNF784	-0.1099063912519901	0.76246291721995485	0.9566387767192182	GABAergic neurons_EC	ENSG00000179922	protein_coding
ZIM2-AS1	CCDC106	-0.18787878787878787	0.603217610029209	0.9289898179872786	GABAergic neurons_EC	ENSG00000173581	protein_coding
ZIM2-AS1	U2AF2	-0.09090909090909091	0.8027717312071618	0.9589867707934203	GABAergic neurons_EC	ENSG00000063244	protein_coding
ZIM2-AS1	EPN1	-0.18787878787878787	0.603217610029209	0.9289898179872786	GABAergic neurons_EC	ENSG00000063245	protein_coding
ZIM2-AS1	NLRP11	-0.4151994368861456	0.23279441018467484	0.9075693935378182	GABAergic neurons_EC	ENSG00000179873	protein_coding
ZIM2-AS1	NLRP4	-0.33734954246999327	0.3404511339182428	0.9075693935378182	GABAergic neurons_EC	ENSG00000160505	protein_coding
ZIM2-AS1	NLRP8	-0.1745572096355137	0.6295798042228826	0.9289898179872786	GABAergic neurons_EC	ENSG00000179709	protein_coding
ZIM2-AS1	NLRP5	-0.05462309935991351	0.8808678467694371	0.9805741014016249	GABAergic neurons_EC	ENSG00000171487	protein_coding
ZIM2-AS1	ZNF787	-0.33434804902403553	0.3450363279922106	0.9075693935378182	GABAergic neurons_EC	ENSG00000142409	protein_coding
ZIM2-AS1	ZNF444	-0.296969696969697	0.40470167127015677	0.9075693935378182	GABAergic neurons_EC	ENSG00000167685	protein_coding
ZIM2-AS1	GALP	0.04324994134230683	0.9055675268093264	0.9805741014016249	GABAergic neurons_EC	ENSG00000197487	protein_coding
ZIM2-AS1	ZSCAN5A	0.28484848484848485	0.4250381548921456	0.9075693935378182	GABAergic neurons_EC	ENSG00000131848	protein_coding
ZIM2-AS1	ZNF582	0.07111590022187594	0.8452183544324907	0.9805420279768002	GABAergic neurons_EC	ENSG00000018869	protein_coding
ZIM2-AS1	ZNF583	-0.1393939393939394	0.7009318849100583	0.9410225241125769	GABAergic neurons_EC	ENSG00000198440	protein_coding
ZIM2-AS1	ZNF667	-0.05454545454545454	0.8810361811618526	0.9805741014016249	GABAergic neurons_EC	ENSG00000198046	protein_coding
ZIM2-AS1	ZNF471	-0.05454545454545454	0.8810361811618526	0.9805741014016249	GABAergic neurons_EC	ENSG00000196263	protein_coding
ZIM2-AS1	ZFP28	-0.3586642707712381	0.30879863426800136	0.9075693935378182	GABAergic neurons_EC	ENSG00000196867	protein_coding
ZIM2-AS1	ZNF470	-0.2127669402880226	0.5550759959985581	0.9289898179872786	GABAergic neurons_EC	ENSG00000197016	protein_coding
ZIM2-AS1	ZNF71	-0.17575757575757575	0.6271883447764846	0.9289898179872786	GABAergic neurons_EC	ENSG00000197951	protein_coding
ZIM2-AS1	SMIM17	0.21212121212121213	0.5563057751029299	0.9289898179872786	GABAergic neurons_EC	ENSG00000268182	protein_coding
ZIM2-AS1	ZNF835	-0.5583242384172624	0.09346396626964015	0.810021041003548	GABAergic neurons_EC	ENSG00000127903	protein_coding
ZIM2-AS1	ZIM2	0.01818181818181818	0.9602404181286244	0.9889804234652726	GABAergic neurons_EC	ENSG00000269699	protein_coding
ZIM2-AS1	ZNF264	-0.16363636363636364	0.6514773427962428	0.9367423441725744	GABAergic neurons_EC	ENSG00000083844	protein_coding
ZIM2-AS1	AURKC	-0.36537670835006186	0.29916484362349594	0.9075693935378182	GABAergic neurons_EC	ENSG00000105146	protein_coding
ZIM2-AS1	ZNF805	-0.7680367542868648	0.009470144899196065	0.3676452605029218	GABAergic neurons_EC	ENSG00000204524	protein_coding
ZIM2-AS1	ZNF460	0.4369847948793081	0.20666828652697422	0.9075693935378182	GABAergic neurons_EC	ENSG00000197714	protein_coding
ZIM2-AS1	ZNF543	0.15659001786431223	0.6657357311128085	0.9367423441725744	GABAergic neurons_EC	ENSG00000178229	protein_coding
ZIM2-AS1	ZNF304	-0.10303030303030303	0.7769984634438898	0.9566387767192182	GABAergic neurons_EC	ENSG00000131845	protein_coding
ZIM2-AS1	ZNF749	-0.06666666666666667	0.8548130882487426	0.9805741014016249	GABAergic neurons_EC	ENSG00000186230	protein_coding
ZIM2-AS1	ZNF773	-0.7693447387639307	0.009274220938124689	0.3676452605029218	GABAergic neurons_EC	ENSG00000152439	protein_coding
ZIM2-AS1	ZNF549	-0.11515151515151516	0.7514196523258483	0.9566387767192182	GABAergic neurons_EC	ENSG00000121406	protein_coding
ZIM2-AS1	ZNF550	-0.2938935377559395	0.40981812563919817	0.9075693935378182	GABAergic neurons_EC	ENSG00000251369	protein_coding
ZIM2-AS1	ZNF416	-0.007456667517348202	0.9836894467235675	0.9889804234652726	GABAergic neurons_EC	ENSG00000083817	protein_coding
ZIM2-AS1	ZIK1	0.37426130267530777	0.2866631890735265	0.9075693935378182	GABAergic neurons_EC	ENSG00000171649	protein_coding
ZIM2-AS1	ZNF530	-0.3355500382806691	0.3431963721814888	0.9075693935378182	GABAergic neurons_EC	ENSG00000183647	protein_coding
ZIM2-AS1	ZNF134	0.07878787878787878	0.8287173946974606	0.9662721459168061	GABAergic neurons_EC	ENSG00000213762	protein_coding
ZIM2-AS1	ZNF211	0.3129069907613229	0.37868901667234756	0.9075693935378182	GABAergic neurons_EC	ENSG00000121417	protein_coding
ZIM2-AS1	ZNF154	0.04863244349440517	0.8938677821006586	0.9805741014016249	GABAergic neurons_EC	ENSG00000179909	protein_coding
ZIM2-AS1	ZNF671	-0.35557950110937975	0.3132800248482537	0.9075693935378182	GABAergic neurons_EC	ENSG00000083814	protein_coding
ZIM2-AS1	ZNF776	0.17575757575757575	0.6271883447764846	0.9289898179872786	GABAergic neurons_EC	ENSG00000152443	protein_coding
ZIM2-AS1	NLRP9	-0.683349073208448	0.029376683479613863	0.441496019521793	GABAergic neurons_EC	ENSG00000185792	protein_coding
ZIM2-AS1	USP29	-0.33734954246999327	0.3404511339182428	0.9075693935378182	GABAergic neurons_EC	ENSG00000131864	protein_coding
ZIM2-AS1	ZIM3	0.04324994134230683	0.9055675268093264	0.9805741014016249	GABAergic neurons_EC	ENSG00000141946	protein_coding
SPANXA2-OT1	SOX3	-0.4061811972299616	0.24412868189649117	0.9075693935378182	GABAergic neurons_EC	ENSG00000134595	protein_coding
SPANXA2-OT1	LDOC1	0.2727272727272727	0.44583834154275137	0.9081131196400741	GABAergic neurons_EC	ENSG00000182195	protein_coding
SPANXA2-OT1	SPANXA1	0.05521888072258639	0.8795763328505939	0.9805741014016249	GABAergic neurons_EC	ENSG00000198021	protein_coding
SPANXA2-OT1	MAGEC3	-0.2727272727272727	0.44583834154275137	0.9081131196400741	GABAergic neurons_EC	ENSG00000165509	protein_coding
JAKMIP2-AS1	PPP2R2B	0.28484848484848485	0.4250381548921456	0.9075693935378182	GABAergic neurons_EC	ENSG00000156475	protein_coding
JAKMIP2-AS1	STK32A	0.09090909090909091	0.8027717312071618	0.9589867707934203	GABAergic neurons_EC	ENSG00000169302	protein_coding
JAKMIP2-AS1	DPYSL3	-0.3212121212121212	0.36546831043867045	0.9075693935378182	GABAergic neurons_EC	ENSG00000113657	protein_coding
JAKMIP2-AS1	JAKMIP2	0.17575757575757575	0.6271883447764846	0.9289898179872786	GABAergic neurons_EC	ENSG00000176049	protein_coding
JAKMIP2-AS1	SPINK5	0.7382100842174719	0.014771359347092172	0.3872589968101384	GABAergic neurons_EC	ENSG00000133710	protein_coding
JAKMIP2-AS1	SPINK9	-0.3126526997403612	0.3790974700089891	0.9075693935378182	GABAergic neurons_EC	ENSG00000204909	protein_coding
JAKMIP2-AS1	FBXO38	0.3696969696969697	0.29305007529282223	0.9075693935378182	GABAergic neurons_EC	ENSG00000145868	protein_coding
JAKMIP2-AS1	HTR4	0.11515151515151516	0.7514196523258483	0.9566387767192182	GABAergic neurons_EC	ENSG00000164270	protein_coding
JAKMIP2-AS1	SCGB3A2	-0.29012942659282975	0.41612025350705917	0.9075693935378182	GABAergic neurons_EC	ENSG00000164265	protein_coding
TTTY14	HSFY2	-0.04367131467411467	0.8928004481276264	0.9665368852015287	GABAergic neurons_PFC	ENSG00000169953	protein_coding
TTTY14	KDM5D	0.22377622377622378	0.48445166145539886	0.9418521168050845	GABAergic neurons_PFC	ENSG00000012817	protein_coding
MIRLET7BHG	NUP50	0.3397553371440979	0.2799203496864415	0.8623352708082311	GABAergic neurons_PFC	ENSG00000093000	protein_coding
MIRLET7BHG	KIAA0930	0.4125874125874126	0.18256397857316675	0.7721933925539275	GABAergic neurons_PFC	ENSG00000100364	protein_coding
MIRLET7BHG	UPK3A	0.131013944022344	0.6848487144273756	0.9665368852015287	GABAergic neurons_PFC	ENSG00000100373	protein_coding
MIRLET7BHG	FAM118A	0.2527090476712424	0.42810100436041054	0.9418521168050845	GABAergic neurons_PFC	ENSG00000100376	protein_coding
MIRLET7BHG	SMC1B	-0.31203446248987843	0.3234533541147391	0.8718929107086508	GABAergic neurons_PFC	ENSG00000077935	protein_coding
MIRLET7BHG	RIBC2	0.393041832067032	0.20625575661998363	0.7721933925539275	GABAergic neurons_PFC	ENSG00000128408	protein_coding
MIRLET7BHG	FBLN1	-0.06238397561473253	0.8472707832181423	0.9665368852015287	GABAergic neurons_PFC	ENSG00000077942	protein_coding
MIRLET7BHG	ATXN10	0.13986013986013987	0.6646331617926677	0.9665368852015287	GABAergic neurons_PFC	ENSG00000130638	protein_coding
MIRLET7BHG	WNT7B	0.42175337455864675	0.1720652374302678	0.7721933925539275	GABAergic neurons_PFC	ENSG00000188064	protein_coding
MIRLET7BHG	PPARA	0.21678321678321677	0.49855598552418856	0.9418521168050845	GABAergic neurons_PFC	ENSG00000186951	protein_coding
MIRLET7BHG	CDPF1	-0.031191987807366265	0.9233379595140747	0.9665368852015287	GABAergic neurons_PFC	ENSG00000205643	protein_coding
MIRLET7BHG	TTC38	0.10137396037394036	0.7539119233014056	0.9665368852015287	GABAergic neurons_PFC	ENSG00000075234	protein_coding
MIRLET7BHG	GTSE1	0.131013944022344	0.6848487144273756	0.9665368852015287	GABAergic neurons_PFC	ENSG00000075218	protein_coding
MIRLET7BHG	TRMU	-0.03152369107522558	0.9225248645215405	0.9665368852015287	GABAergic neurons_PFC	ENSG00000100416	protein_coding
MIRLET7BHG	CELSR1	-0.0430045378901151	0.8944290510020321	0.9665368852015287	GABAergic neurons_PFC	ENSG00000075275	protein_coding
MIRLET7BHG	GRAMD4	0.32395169499383936	0.3043074354691464	0.8718929107086508	GABAergic neurons_PFC	ENSG00000075240	protein_coding
MIRLET7BHG	CERK	0.045534220441992505	0.8882523316528932	0.9665368852015287	GABAergic neurons_PFC	ENSG00000100422	protein_coding
FGD5-AS1	CHCHD4	0.2513917443803921	0.4305942369085769	0.9418521168050845	GABAergic neurons_PFC	ENSG00000163528	protein_coding
FGD5-AS1	TMEM43	0.3512650931760978	0.2628861346616813	0.848257883429131	GABAergic neurons_PFC	ENSG00000170876	protein_coding
FGD5-AS1	XPC	0.04964539007092199	0.8782263995964938	0.9665368852015287	GABAergic neurons_PFC	ENSG00000154767	protein_coding
FGD5-AS1	LSM3	0.4016310796358676	0.19562507939634433	0.7721933925539275	GABAergic neurons_PFC	ENSG00000170860	protein_coding
FGD5-AS1	SLC6A6	-0.2042304164091596	0.5243243274359985	0.9447730805686388	GABAergic neurons_PFC	ENSG00000131389	protein_coding
FGD5-AS1	GRIP2	-0.23240012901731955	0.4673126442064679	0.9418521168050845	GABAergic neurons_PFC	ENSG00000144596	protein_coding
FGD5-AS1	CCDC174	0.2464849853213995	0.43994311321635404	0.9418521168050845	GABAergic neurons_PFC	ENSG00000154781	protein_coding
FGD5-AS1	C3orf20	0.07853107156633461	0.8083202928528452	0.9665368852015287	GABAergic neurons_PFC	ENSG00000131379	protein_coding
FGD5-AS1	FGD5	0.09219858156028368	0.7756571092884781	0.9665368852015287	GABAergic neurons_PFC	ENSG00000154783	protein_coding
FGD5-AS1	NR2C2	0.4444506656277294	0.14772986247934172	0.7054100933388567	GABAergic neurons_PFC	ENSG00000177463	protein_coding
FGD5-AS1	MRPS25	0.5432174802116693	0.06796186068616938	0.7054100933388567	GABAergic neurons_PFC	ENSG00000131368	protein_coding
FGD5-AS1	RBSN	0.09876681458393986	0.760074765323999	0.9665368852015287	GABAergic neurons_PFC	ENSG00000131381	protein_coding
FGD5-AS1	CAPN7	-0.4577578298825991	0.13454859464804914	0.7054100933388567	GABAergic neurons_PFC	ENSG00000131375	protein_coding
FGD5-AS1	SH3BP5	-0.500012398794839	0.09784496018095057	0.7054100933388567	GABAergic neurons_PFC	ENSG00000131370	protein_coding
FGD5-AS1	METTL6	-0.18310313195303965	0.5689395918915536	0.9665368852015287	GABAergic neurons_PFC	ENSG00000206562	protein_coding
FGD5-AS1	EAF1	0.053766549202417524	0.86819256435294	0.9665368852015287	GABAergic neurons_PFC	ENSG00000144597	protein_coding
FGD5-AS1	COLQ	-0.035212140760199934	0.9134882198302783	0.9665368852015287	GABAergic neurons_PFC	ENSG00000206561	protein_coding
FGD5-AS1	HACL1	-0.24691703645984966	0.439116019911306	0.9418521168050845	GABAergic neurons_PFC	ENSG00000131373	protein_coding
FGD5-AS1	BTD	0.053766549202417524	0.86819256435294	0.9665368852015287	GABAergic neurons_PFC	ENSG00000169814	protein_coding
FGD5-AS1	ANKRD28	-0.47184268618667907	0.12145514289116122	0.7054100933388567	GABAergic neurons_PFC	ENSG00000206560	protein_coding
DIRC3	SMARCAL1	-0.06293706293706294	0.8459309212287789	0.9665368852015287	GABAergic neurons_PFC	ENSG00000138375	protein_coding
DIRC3	RPL37A	0.1888111888111888	0.5567370561768314	0.9640735317028539	GABAergic neurons_PFC	ENSG00000197756	protein_coding
DIRC3	IGFBP2	0.270429867491228	0.3952581896652465	0.9206623686105131	GABAergic neurons_PFC	ENSG00000115457	protein_coding
DIRC3	IGFBP5	-0.10507897025075193	0.7451766219125175	0.9665368852015287	GABAergic neurons_PFC	ENSG00000115461	protein_coding
DIRC3	TNS1	0.5089773777040516	0.09103065403296884	0.7054100933388567	GABAergic neurons_PFC	ENSG00000079308	protein_coding
DIRC3	RUFY4	0.393041832067032	0.20625575661998363	0.7721933925539275	GABAergic neurons_PFC	ENSG00000188282	protein_coding
DIRC3	ARPC2	0.612960659796053	0.03406733166335618	0.7054100933388567	GABAergic neurons_PFC	ENSG00000163466	protein_coding
DIRC3	AAMP	-0.28873955423363945	0.36272223973310513	0.8788007853907182	GABAergic neurons_PFC	ENSG00000127837	protein_coding
DIRC3	PNKD	0.3076923076923077	0.3305892594121096	0.8718929107086508	GABAergic neurons_PFC	ENSG00000127838	protein_coding
DIRC3	TMBIM1	-0.3045477892010557	0.3358099009982607	0.8718929107086508	GABAergic neurons_PFC	ENSG00000135926	protein_coding
DIRC3	CATIP	0.4031675427198291	0.1937597570380576	0.7721933925539275	GABAergic neurons_PFC	ENSG00000158428	protein_coding
DIRC3	SLC11A1	-0.3328367599892037	0.29045509127844094	0.8718929107086508	GABAergic neurons_PFC	ENSG00000018280	protein_coding
DIRC3	CTDSP1	0.06238397561473253	0.8472707832181423	0.9665368852015287	GABAergic neurons_PFC	ENSG00000144579	protein_coding
DIRC3	VIL1	0.393041832067032	0.20625575661998363	0.7721933925539275	GABAergic neurons_PFC	ENSG00000127831	protein_coding
DIRC3	USP37	-0.17482517482517482	0.5868236643627045	0.9665368852015287	GABAergic neurons_PFC	ENSG00000135913	protein_coding
DIRC3	PLCD4	0.08211127646274538	0.7997348445931993	0.9665368852015287	GABAergic neurons_PFC	ENSG00000115556	protein_coding
DIRC3	ZNF142	0.1377716189242871	0.6693880133068077	0.9665368852015287	GABAergic neurons_PFC	ENSG00000115568	protein_coding
DIRC3	BCS1L	-0.1871519268441976	0.5602730995760041	0.9640735317028539	GABAergic neurons_PFC	ENSG00000074582	protein_coding
DIRC3	RNF25	-0.16372698863207252	0.6111363316526819	0.9665368852015287	GABAergic neurons_PFC	ENSG00000163481	protein_coding
DIRC3	STK36	0.11972127858467976	0.7109318595190934	0.9665368852015287	GABAergic neurons_PFC	ENSG00000163482	protein_coding
DIRC3	TTLL4	0.05598496122459913	0.8627986635895606	0.9665368852015287	GABAergic neurons_PFC	ENSG00000135912	protein_coding
DIRC3	CNOT9	0.22377622377622378	0.48445166145539886	0.9418521168050845	GABAergic neurons_PFC	ENSG00000144580	protein_coding
LINC01122	VRK2	0.024518426391842117	0.9397100223231516	0.9701871041282267	GABAergic neurons_PFC	ENSG00000028116	protein_coding
LINC01122	FANCL	0.4965034965034965	0.10060263183225482	0.7054100933388567	GABAergic neurons_PFC	ENSG00000115392	protein_coding
ADAMTS9-AS2	C3orf49	-0.28490506352201256	0.36941603655904354	0.8812517776407595	GABAergic neurons_PFC	ENSG00000163632	protein_coding
ADAMTS9-AS2	THOC7	0.325744807777331	0.30148269746145573	0.8718929107086508	GABAergic neurons_PFC	ENSG00000163634	protein_coding
ADAMTS9-AS2	ATXN7	-0.2883018712869103	0.3634830473605588	0.8788007853907182	GABAergic neurons_PFC	ENSG00000163635	protein_coding
ADAMTS9-AS2	PSMD6	0.05800910270496299	0.8578817998209818	0.9665368852015287	GABAergic neurons_PFC	ENSG00000163636	protein_coding
ADAMTS9-AS2	PRICKLE2	0.9090909090909091	4.191044653034659e-5	0.008004895287296199	GABAergic neurons_PFC	ENSG00000163637	protein_coding
ADAMTS9-AS2	ADAMTS9	0.010507897025075194	0.9741445288204629	0.979271605287939	GABAergic neurons_PFC	ENSG00000163638	protein_coding
ADAMTS9-AS2	MAGI1	0.8531468531468531	4.1811794041501926e-4	0.03993026330963434	GABAergic neurons_PFC	ENSG00000151276	protein_coding
LINC01322	SLITRK3	0.02097902097902098	0.9484022252365223	0.9738969087106223	GABAergic neurons_PFC	ENSG00000121871	protein_coding
LINC01322	BCHE	0.5694851778506871	0.053260612891964154	0.7054100933388567	GABAergic neurons_PFC	ENSG00000114200	protein_coding
LINC01322	SI	-0.29565619799454135	0.35081102103218176	0.8788007853907182	GABAergic neurons_PFC	ENSG00000090402	protein_coding
MALAT1	NRXN2	0.16783216783216784	0.6020994277865379	0.9665368852015287	GABAergic neurons_PFC	ENSG00000110076	protein_coding
MALAT1	RASGRP2	-0.24168163157672945	0.4491887440384277	0.9418521168050845	GABAergic neurons_PFC	ENSG00000068831	protein_coding
MALAT1	PYGM	0.19554159649365715	0.5424886939749822	0.9594013013816816	GABAergic neurons_PFC	ENSG00000068976	protein_coding
MALAT1	SF1	-0.35664335664335667	0.25513775175895725	0.848257883429131	GABAergic neurons_PFC	ENSG00000168066	protein_coding
MALAT1	MAP4K2	-0.028169712608159946	0.9307493932264659	0.9665368852015287	GABAergic neurons_PFC	ENSG00000168067	protein_coding
MALAT1	MEN1	-0.05954474980875943	0.8541546246233473	0.9665368852015287	GABAergic neurons_PFC	ENSG00000133895	protein_coding
MALAT1	EHD1	0.11908949961751886	0.7123998368899922	0.9665368852015287	GABAergic neurons_PFC	ENSG00000110047	protein_coding
MALAT1	ATG2A	0.03152369107522558	0.9225248645215405	0.9665368852015287	GABAergic neurons_PFC	ENSG00000110046	protein_coding
MALAT1	PPP2R5B	-0.34965034965034963	0.2652387868927899	0.848257883429131	GABAergic neurons_PFC	ENSG00000068971	protein_coding
MALAT1	BATF2	-0.06240689249797569	0.8472152593425195	0.9665368852015287	GABAergic neurons_PFC	ENSG00000168062	protein_coding
MALAT1	SNX15	-0.20427155497804675	0.5242389541018297	0.9447730805686388	GABAergic neurons_PFC	ENSG00000110025	protein_coding
MALAT1	SAC3D1	-0.6904811884367226	0.012926702613901053	0.6172500498137753	GABAergic neurons_PFC	ENSG00000168061	protein_coding
MALAT1	NAALADL1	-0.4730499167912661	0.12037342112673266	0.7054100933388567	GABAergic neurons_PFC	ENSG00000168060	protein_coding
MALAT1	CDCA5	-0.5140211182440295	0.08734128901070615	0.7054100933388567	GABAergic neurons_PFC	ENSG00000146670	protein_coding
MALAT1	ZFPL1	-0.07042428152039987	0.827831199192635	0.9665368852015287	GABAergic neurons_PFC	ENSG00000162300	protein_coding
MALAT1	VPS51	-0.4965034965034965	0.10060263183225482	0.7054100933388567	GABAergic neurons_PFC	ENSG00000149823	protein_coding
MALAT1	TM7SF2	-0.5314685314685315	0.07536233505348378	0.7054100933388567	GABAergic neurons_PFC	ENSG00000149809	protein_coding
MALAT1	ZNHIT2	0.09676021025275898	0.7648267878141977	0.9665368852015287	GABAergic neurons_PFC	ENSG00000174276	protein_coding
MALAT1	FAU	0.1048951048951049	0.7456094809807079	0.9665368852015287	GABAergic neurons_PFC	ENSG00000149806	protein_coding
MALAT1	SYVN1	0.015595993903683133	0.961631678423652	0.979271605287939	GABAergic neurons_PFC	ENSG00000162298	protein_coding
MALAT1	MRPL49	-0.6046375812256706	0.03728122540893297	0.7054100933388567	GABAergic neurons_PFC	ENSG00000149792	protein_coding
MALAT1	CAPN1	-0.21015794050150385	0.5120853289937533	0.9418521168050845	GABAergic neurons_PFC	ENSG00000014216	protein_coding
MALAT1	POLA2	0.45071540173055913	0.1414253877029108	0.7054100933388567	GABAergic neurons_PFC	ENSG00000014138	protein_coding
MALAT1	CDC42EP2	-0.04852029972798591	0.8809685904054589	0.9665368852015287	GABAergic neurons_PFC	ENSG00000149798	protein_coding
MALAT1	DPF2	-0.7530659534637222	0.004693893048673736	0.2988445240988945	GABAergic neurons_PFC	ENSG00000133884	protein_coding
MALAT1	TIGD3	-0.41391867719235786	0.1810149902644531	0.7721933925539275	GABAergic neurons_PFC	ENSG00000173825	protein_coding
MALAT1	SLC25A45	-0.131013944022344	0.6848487144273756	0.9665368852015287	GABAergic neurons_PFC	ENSG00000162241	protein_coding
MALAT1	FRMD8	0.31173427841056406	0.32394394124995163	0.8718929107086508	GABAergic neurons_PFC	ENSG00000126391	protein_coding
MALAT1	SCYL1	-0.35664335664335667	0.25513775175895725	0.848257883429131	GABAergic neurons_PFC	ENSG00000142186	protein_coding
MALAT1	LTBP3	-0.6713286713286714	0.016831456186893412	0.6387848417264149	GABAergic neurons_PFC	ENSG00000168056	protein_coding
MALAT1	FAM89B	-0.43663054542647917	0.15584872526058402	0.7260269884090621	GABAergic neurons_PFC	ENSG00000176973	protein_coding
MALAT1	SIPA1	-0.5507369124043173	0.06349790608026762	0.7054100933388567	GABAergic neurons_PFC	ENSG00000213445	protein_coding
MALAT1	KCNK7	0.0935759634220988	0.7723829395038897	0.9665368852015287	GABAergic neurons_PFC	ENSG00000173338	protein_coding
MALAT1	MAP3K11	-0.34880967143354585	0.26646844505627154	0.848257883429131	GABAergic neurons_PFC	ENSG00000173327	protein_coding
MALAT1	RELA	-0.20999765933244086	0.512414615196876	0.9418521168050845	GABAergic neurons_PFC	ENSG00000173039	protein_coding
MALAT1	KAT5	-0.49829953061935117	0.0991847058975841	0.7054100933388567	GABAergic neurons_PFC	ENSG00000172977	protein_coding
MALAT1	RNASEH2C	-0.06993006993006994	0.8290236405313092	0.9665368852015287	GABAergic neurons_PFC	ENSG00000172922	protein_coding
MALAT1	AP5B1	0.11932633102093541	0.7118494392418264	0.9665368852015287	GABAergic neurons_PFC	ENSG00000254470	protein_coding
MALAT1	CFL1	0.1888111888111888	0.5567370561768314	0.9640735317028539	GABAergic neurons_PFC	ENSG00000172757	protein_coding
MALAT1	SNX32	0.11188811188811189	0.7291949907510658	0.9665368852015287	GABAergic neurons_PFC	ENSG00000172803	protein_coding
MALAT1	MUS81	0.14502275676240747	0.6529285243100877	0.9665368852015287	GABAergic neurons_PFC	ENSG00000172732	protein_coding
MALAT1	EFEMP2	0.03625568919060187	0.9109332051797949	0.9665368852015287	GABAergic neurons_PFC	ENSG00000172638	protein_coding
MALAT1	FIBP	0.05694851778506871	0.8604575103773531	0.9665368852015287	GABAergic neurons_PFC	ENSG00000172500	protein_coding
MALAT1	CCDC85B	-0.08391608391608392	0.7954145018538976	0.9665368852015287	GABAergic neurons_PFC	ENSG00000175602	protein_coding
MALAT1	FOSL1	-0.48038446141526137	0.11393741215192055	0.7054100933388567	GABAergic neurons_PFC	ENSG00000175592	protein_coding
MALAT1	C11orf68	-0.4965034965034965	0.10060263183225482	0.7054100933388567	GABAergic neurons_PFC	ENSG00000175573	protein_coding
MALAT1	DRAP1	-0.13525272973953817	0.6751375130753599	0.9665368852015287	GABAergic neurons_PFC	ENSG00000175550	protein_coding
MALAT1	SART1	0.44755244755244755	0.1445863013033475	0.7054100933388567	GABAergic neurons_PFC	ENSG00000175467	protein_coding
MALAT1	EIF1AD	-0.3898998475920783	0.21023066184714256	0.7721933925539275	GABAergic neurons_PFC	ENSG00000175376	protein_coding
MALAT1	BANF1	-0.0560421174670677	0.8626597626252805	0.9665368852015287	GABAergic neurons_PFC	ENSG00000175334	protein_coding
MALAT1	GAL3ST3	0.1637579359886729	0.6110680173171046	0.9665368852015287	GABAergic neurons_PFC	ENSG00000175229	protein_coding
MALAT1	SF3B2	0.02802105873353385	0.9311140674192737	0.9665368852015287	GABAergic neurons_PFC	ENSG00000087365	protein_coding
MALAT1	PACS1	-0.22377622377622378	0.48445166145539886	0.9418521168050845	GABAergic neurons_PFC	ENSG00000175115	protein_coding
MALAT1	KLC2	-0.38461538461538464	0.21702022575997715	0.7820917569840685	GABAergic neurons_PFC	ENSG00000174996	protein_coding
MALAT1	RAB1B	-0.1779641180783397	0.5800164149739857	0.9665368852015287	GABAergic neurons_PFC	ENSG00000174903	protein_coding
MALAT1	CNIH2	-0.3076923076923077	0.3305892594121096	0.8718929107086508	GABAergic neurons_PFC	ENSG00000174871	protein_coding
MALAT1	YIF1A	-0.09704059945597182	0.7641623210893347	0.9665368852015287	GABAergic neurons_PFC	ENSG00000174851	protein_coding
MALAT1	TMEM151A	-0.05253948512537596	0.8711783093619829	0.9665368852015287	GABAergic neurons_PFC	ENSG00000179292	protein_coding
MALAT1	RIN1	-0.0640670825082023	0.8431946004212494	0.9665368852015287	GABAergic neurons_PFC	ENSG00000174791	protein_coding
MALAT1	BRMS1	-0.1087670675718056	0.736508473047996	0.9665368852015287	GABAergic neurons_PFC	ENSG00000174744	protein_coding
MALAT1	B4GAT1	-0.45454545454545453	0.13765791634772961	0.7054100933388567	GABAergic neurons_PFC	ENSG00000174684	protein_coding
MALAT1	SLC29A2	-0.1957807216292501	0.541985292531403	0.9594013013816816	GABAergic neurons_PFC	ENSG00000174669	protein_coding
MALAT1	NPAS4	0.21835657337057335	0.4953667595162976	0.9418521168050845	GABAergic neurons_PFC	ENSG00000174576	protein_coding
MALAT1	MRPL11	-0.15227389460052784	0.6366098704708505	0.9665368852015287	GABAergic neurons_PFC	ENSG00000174547	protein_coding
MALAT1	PELI3	-0.29422111670210543	0.35326505938428165	0.8788007853907182	GABAergic neurons_PFC	ENSG00000174516	protein_coding
MALAT1	CDC42BPG	-0.48038446141526137	0.11393741215192055	0.7054100933388567	GABAergic neurons_PFC	ENSG00000171219	protein_coding
MALAT1	EHBP1L1	-0.44846957755741607	0.14366512941483012	0.7054100933388567	GABAergic neurons_PFC	ENSG00000173442	protein_coding
MALAT1	PCNX3	-0.45454545454545453	0.13765791634772961	0.7054100933388567	GABAergic neurons_PFC	ENSG00000197136	protein_coding
MALAT1	MAJIN	-0.5321811563901744	0.07489842731013274	0.7054100933388567	GABAergic neurons_PFC	ENSG00000168070	protein_coding
RHOXF1-AS1	PGRMC1	0.3432579694857896	0.2746714096854008	0.8600367090149436	GABAergic neurons_PFC	ENSG00000101856	protein_coding
RHOXF1-AS1	SLC25A43	-0.6210526315789474	0.03113773211011317	0.7054100933388567	GABAergic neurons_PFC	ENSG00000077713	protein_coding
RHOXF1-AS1	SLC25A5	0.02991098370582431	0.9264786753229575	0.9665368852015287	GABAergic neurons_PFC	ENSG00000005022	protein_coding
RHOXF1-AS1	UBE2A	0.3178042018743833	0.31410321103676986	0.8718929107086508	GABAergic neurons_PFC	ENSG00000077721	protein_coding
RHOXF1-AS1	NKRF	0.6319547753977349	0.02748296774740644	0.7054100933388567	GABAergic neurons_PFC	ENSG00000186416	protein_coding
RHOXF1-AS1	RPL39	-0.10231480615838867	0.7516911393241275	0.9665368852015287	GABAergic neurons_PFC	ENSG00000198918	protein_coding
RHOXF1-AS1	UPF3B	-0.16462372005951137	0.6091580087875201	0.9665368852015287	GABAergic neurons_PFC	ENSG00000125351	protein_coding
RHOXF1-AS1	RNF113A	0.40005940706540016	0.19754454089972606	0.7721933925539275	GABAergic neurons_PFC	ENSG00000125352	protein_coding
RHOXF1-AS1	NDUFA1	0.303355216222101	0.3378014418452364	0.8718929107086508	GABAergic neurons_PFC	ENSG00000125356	protein_coding
RHOXF1-AS1	AKAP14	-0.24232454090144687	0.447945916926634	0.9418521168050845	GABAergic neurons_PFC	ENSG00000186471	protein_coding
RHOXF1-AS1	NKAP	-0.3502632341691731	0.2643443955263083	0.848257883429131	GABAergic neurons_PFC	ENSG00000101882	protein_coding
RHOXF1-AS1	RHOXF1	-0.49166179466448706	0.10449236338037093	0.7054100933388567	GABAergic neurons_PFC	ENSG00000101883	protein_coding
RHOXF1-AS1	ZBTB33	0.5593162954669608	0.058657633090456684	0.7054100933388567	GABAergic neurons_PFC	ENSG00000177485	protein_coding
RHOXF1-AS1	TMEM255A	-0.2824561403508772	0.37372457585812313	0.8812517776407595	GABAergic neurons_PFC	ENSG00000125355	protein_coding
RHOXF1-AS1	LAMP2	0.5569185423289853	0.05998360823816684	0.7054100933388567	GABAergic neurons_PFC	ENSG00000005893	protein_coding
RHOXF1-AS1	CUL4B	0.17513161708458655	0.5861577321261828	0.9665368852015287	GABAergic neurons_PFC	ENSG00000158290	protein_coding
RHOXF1-AS1	MCTS1	-0.15866569556587362	0.6223467745415283	0.9665368852015287	GABAergic neurons_PFC	ENSG00000232119	protein_coding
RHOXF1-AS1	C1GALT1C1	-0.012503256480451235	0.969236680054268	0.979271605287939	GABAergic neurons_PFC	ENSG00000171155	protein_coding
RHOXF1-AS1	GLUD2	0.31232940827297595	0.32297172437035515	0.8718929107086508	GABAergic neurons_PFC	ENSG00000182890	protein_coding
KCNQ1OT1	IFITM10	-0.5493093958591189	0.06432927890367601	0.7054100933388567	GABAergic neurons_PFC	ENSG00000244242	protein_coding
KCNQ1OT1	LSP1	-0.1169699542776235	0.7173312556777245	0.9665368852015287	GABAergic neurons_PFC	ENSG00000130592	protein_coding
KCNQ1OT1	MRPL23	-0.08701365405744448	0.788011888658888	0.9665368852015287	GABAergic neurons_PFC	ENSG00000214026	protein_coding
KCNQ1OT1	TH	-0.21835657337057335	0.4953667595162976	0.9418521168050845	GABAergic neurons_PFC	ENSG00000180176	protein_coding
KCNQ1OT1	CD81	-0.2097902097902098	0.5128409431818262	0.9418521168050845	GABAergic neurons_PFC	ENSG00000110651	protein_coding
KCNQ1OT1	TSSC4	-0.45914742464211644	0.1332178213306643	0.7054100933388567	GABAergic neurons_PFC	ENSG00000184281	protein_coding
KCNQ1OT1	KCNQ1	0.35664335664335667	0.25513775175895725	0.848257883429131	GABAergic neurons_PFC	ENSG00000053918	protein_coding
KCNQ1OT1	CDKN1C	0.07118564723133589	0.8259948179694909	0.9665368852015287	GABAergic neurons_PFC	ENSG00000129757	protein_coding
KCNQ1OT1	SLC22A18	-0.12476795122946506	0.6992383076186353	0.9665368852015287	GABAergic neurons_PFC	ENSG00000110628	protein_coding
KCNQ1OT1	PHLDA2	-0.12850527956100738	0.6906169561386031	0.9665368852015287	GABAergic neurons_PFC	ENSG00000181649	protein_coding
KCNQ1OT1	NAP1L4	-0.22377622377622378	0.48445166145539886	0.9418521168050845	GABAergic neurons_PFC	ENSG00000205531	protein_coding
KCNQ1OT1	OSBPL5	0.06293706293706294	0.8459309212287789	0.9665368852015287	GABAergic neurons_PFC	ENSG00000021762	protein_coding
KCNQ1OT1	ZNF195	-0.013986013986013986	0.9655902689187794	0.979271605287939	GABAergic neurons_PFC	ENSG00000005801	protein_coding
KCNQ1OT1	CHRNA10	0.22947371350179888	0.4730966237718164	0.9418521168050845	GABAergic neurons_PFC	ENSG00000129749	protein_coding
RFPL1S	CHEK2	-0.33744871552691685	0.340300167317376	0.8877232074817262	GABAergic neurons_SFG	ENSG00000183765	protein_coding
RFPL1S	HSCB	0.030303030303030304	0.9337729580941465	0.9796962183282849	GABAergic neurons_SFG	ENSG00000100209	protein_coding
RFPL1S	CCDC117	0.03647433262080387	0.9203184602756675	0.9796962183282849	GABAergic neurons_SFG	ENSG00000159873	protein_coding
RFPL1S	XBP1	-0.024316221747202584	0.9468397049085095	0.9853291238072296	GABAergic neurons_SFG	ENSG00000100219	protein_coding
RFPL1S	ZNRF3	-0.2674784392192284	0.4549860079540269	0.9427044182983185	GABAergic neurons_SFG	ENSG00000183579	protein_coding
RFPL1S	KREMEN1	0.4601573393548866	0.18083317091172568	0.8877232074817262	GABAergic neurons_SFG	ENSG00000183762	protein_coding
RFPL1S	EMID1	-0.04242424242424243	0.9073638178128158	0.9796962183282849	GABAergic neurons_SFG	ENSG00000186998	protein_coding
RFPL1S	RHBDD3	0.45454545454545453	0.18690481034933182	0.8877232074817262	GABAergic neurons_SFG	ENSG00000100263	protein_coding
RFPL1S	EWSR1	0.01818181818181818	0.9602404181286244	0.9867429111949892	GABAergic neurons_SFG	ENSG00000182944	protein_coding
RFPL1S	GAS2L1	0.09090909090909091	0.8027717312071618	0.9427044182983185	GABAergic neurons_SFG	ENSG00000185340	protein_coding
RFPL1S	RASL10A	-0.09203146787097732	0.8003776447383397	0.9427044182983185	GABAergic neurons_SFG	ENSG00000100276	protein_coding
RFPL1S	AP1B1	0.41818181818181815	0.22911284098281892	0.8877232074817262	GABAergic neurons_SFG	ENSG00000100280	protein_coding
RFPL1S	NEFH	0.3212121212121212	0.36546831043867045	0.8877232074817262	GABAergic neurons_SFG	ENSG00000100285	protein_coding
RFPL1S	THOC5	0.3212121212121212	0.36546831043867045	0.8877232074817262	GABAergic neurons_SFG	ENSG00000100296	protein_coding
RFPL1S	NIPSNAP1	0.1393939393939394	0.7009318849100583	0.9427044182983185	GABAergic neurons_SFG	ENSG00000184117	protein_coding
RFPL1S	NF2	0.3212121212121212	0.36546831043867045	0.8877232074817262	GABAergic neurons_SFG	ENSG00000186575	protein_coding
RFPL1S	CABP7	-0.5753922836133599	0.08179176568254176	0.8877232074817262	GABAergic neurons_SFG	ENSG00000100314	protein_coding
RFPL1S	ZMAT5	0.17792750455055617	0.6228731846521807	0.9427044182983185	GABAergic neurons_SFG	ENSG00000100319	protein_coding
RFPL1S	UQCR10	0.40606060606060607	0.24428229408662627	0.8877232074817262	GABAergic neurons_SFG	ENSG00000184076	protein_coding
RFPL1S	ASCC2	0.36474332620803873	0.3000669694646656	0.8877232074817262	GABAergic neurons_SFG	ENSG00000100325	protein_coding
RFPL1S	MTMR3	0.006060606060606061	0.9867429111949892	0.9867429111949892	GABAergic neurons_SFG	ENSG00000100330	protein_coding
RFPL1S	HORMAD2	-0.33734954246999327	0.3404511339182428	0.8877232074817262	GABAergic neurons_SFG	ENSG00000176635	protein_coding
RFPL1S	TBC1D10A	-0.3497195779097138	0.32188624393748233	0.8877232074817262	GABAergic neurons_SFG	ENSG00000099992	protein_coding
RFPL1S	SF3A1	0.3333333333333333	0.3465935070873343	0.8877232074817262	GABAergic neurons_SFG	ENSG00000099995	protein_coding
RFPL1S	CCDC157	-0.09726488698881033	0.7892345325825416	0.9427044182983185	GABAergic neurons_SFG	ENSG00000187860	protein_coding
RFPL1S	RNF215	0.3212121212121212	0.36546831043867045	0.8877232074817262	GABAergic neurons_SFG	ENSG00000099999	protein_coding
RFPL1S	SEC14L2	-0.09726488698881033	0.7892345325825416	0.9427044182983185	GABAergic neurons_SFG	ENSG00000100003	protein_coding
RFPL1S	MTFP1	-0.4073001558161986	0.24270590143017579	0.8877232074817262	GABAergic neurons_SFG	ENSG00000242114	protein_coding
RFPL1S	SEC14L3	-0.14167668282961582	0.6962284519772401	0.9427044182983185	GABAergic neurons_SFG	ENSG00000100012	protein_coding
RFPL1S	RFPL1	-0.33734954246999327	0.3404511339182428	0.8877232074817262	GABAergic neurons_SFG	ENSG00000128250	protein_coding
LINC00486	MEMO1	0.291794660966431	0.4133266028608582	0.8877232074817262	GABAergic neurons_SFG	ENSG00000162959	protein_coding
LINC00486	DPY30	0.12727272727272726	0.7260570147627894	0.9427044182983185	GABAergic neurons_SFG	ENSG00000162961	protein_coding
LINC00486	SPAST	0.006060606060606061	0.9867429111949892	0.9867429111949892	GABAergic neurons_SFG	ENSG00000021574	protein_coding
LINC00486	SLC30A6	0.3090909090909091	0.38484123026128314	0.8877232074817262	GABAergic neurons_SFG	ENSG00000152683	protein_coding
LINC00486	NLRC4	-0.4233290200393297	0.2228371337334356	0.8877232074817262	GABAergic neurons_SFG	ENSG00000091106	protein_coding
LINC00486	YIPF4	0.3575757575757576	0.3103760917056799	0.8877232074817262	GABAergic neurons_SFG	ENSG00000119820	protein_coding
LINC00486	BIRC6	0.44242424242424244	0.20042268671194208	0.8877232074817262	GABAergic neurons_SFG	ENSG00000115760	protein_coding
LINC00486	TTC27	-0.23636363636363636	0.5108853175152002	0.9427044182983185	GABAergic neurons_SFG	ENSG00000018699	protein_coding
LINC00486	LTBP1	0.3333333333333333	0.3465935070873343	0.8877232074817262	GABAergic neurons_SFG	ENSG00000049323	protein_coding
LINC00486	RASGRP3	-0.06666666666666667	0.8548130882487426	0.9769292437128486	GABAergic neurons_SFG	ENSG00000152689	protein_coding
LINC00486	FAM98A	-0.1458973304832155	0.6875567115411831	0.9427044182983185	GABAergic neurons_SFG	ENSG00000119812	protein_coding
BCYRN1	ATP6V1E2	-0.4909090909090909	0.14965567342083674	0.8877232074817262	GABAergic neurons_SFG	ENSG00000250565	protein_coding
BCYRN1	RHOQ	-0.4303030303030303	0.21449233253280764	0.8877232074817262	GABAergic neurons_SFG	ENSG00000119729	protein_coding
BCYRN1	PIGF	-0.6686960980480711	0.034509541651785325	0.8877232074817262	GABAergic neurons_SFG	ENSG00000151665	protein_coding
BCYRN1	CRIPT	0.10303030303030303	0.7769984634438898	0.9427044182983185	GABAergic neurons_SFG	ENSG00000119878	protein_coding
[truncated: 5,851 more rows]

## Sheet: Supplementary table S8
lncRNA	gene	cell_tissue	cor	p_FDR	FC_lncRNA_early	FC_lncRNA_late	FC_gene_early	FC_gene_late
MEG3	BEGAIN	Astrocytes_EC	0.9272727272727272	0.0282326956112513	-0.945217107560743	-1.76861560460147	-1.18159588139348	0
SLC6A1-AS1	SLC6A1	Endothelial cells_PFC	0.916083916083916	0.00216053144647965	0	-1.86362087816778	0	-1.4811188964612
MIRLET7BHG	TRMU	Glutamatergic neurons_EC	0.9151515151515152	0.02762933388087807	-0.625896231435655	0	-0.348419145634109	0
PPP1R26-AS1	GPSM1	Glutamatergic neurons_EC	0.8909090909090909	0.03876758234514833	-1.68371086655643	0	-1.23392683663896	0
TRAF3IP2-AS1	REV3L	Glutamatergic neurons_EC	0.9030303030303032	0.02857267582938047	0.416135699149742	0	0.567366804254454	0
PTCHD1-AS	PTCHD1	Glutamatergic neurons_EC	0.9030303030303032	0.02857267582938047	-0.742528401842877	0	-1.60572756807326	0
LINC00882	BBX	Glutamatergic neurons_EC	0.8909090909090909	0.03876758234514833	0.656139136328195	0	0.569659615602727	0
NEAT1	TMEM151A	Glutamatergic neurons_EC	-0.9393939393939394	0.01452620398467048	2.05738968387696	0	-0.859248888283117	0
CKMT2-AS1	MSH3	Glutamatergic neurons_EC	0.9515151515151516	0.00821507723066365	0.907677903324159	0	0.250379450637362	0
CKMT2-AS1	ATG10	Glutamatergic neurons_EC	0.9515151515151516	0.00821507723066365	0.907677903324159	0	0.521838044616604	0
STXBP5-AS1	GRM1	Glutamatergic neurons_PFC	0.9090909090909092	0.01045626481511193	0	-0.136142815602625	0	0.208045438148717
LINC02306	STXBP6	Glutamatergic neurons_PFC	0.8461538461538461	0.0480282845789018	0	-0.998644426233231	0	-0.501807865962935
MEG3	EVL	Glutamatergic neurons_SFG	0.9151515151515152	0.01587449407738281	-0.36254018364804	0	-0.352029454410015	0
MEG3	BEGAIN	Glutamatergic neurons_SFG	0.9151515151515152	0.01587449407738281	-0.36254018364804	0	-0.450363212876063	0
MIAT	SEZ6L	Glutamatergic neurons_SFG	0.9030303030303032	0.02257267822228577	-0.627951984695226	0	-0.291332431933558	0.355598522460092
PTCHD1-AS	CNKSR2	Glutamatergic neurons_SFG	0.9151515151515152	0.01587449407738281	-0.731875734145218	0	-0.34558866252988	0.211408594549654
PTCHD1-AS	PTCHD1	Glutamatergic neurons_SFG	0.9393939393939394	0.01170845315183322	-0.731875734145218	0	-0.820414490714124	0
STXBP5-AS1	GRM1	Glutamatergic neurons_SFG	0.9151515151515152	0.01587449407738281	0	0.113957235288032	0	0.908546978356843
STXBP5-AS1	STXBP5	Glutamatergic neurons_SFG	0.9030303030303032	0.02257267822228577	0	0.113957235288032	0	0.112077275965893
MSC-AS1	KCNB2	Glutamatergic neurons_SFG	0.9151515151515152	0.01587449407738281	-0.349584301527821	0	-0.351790652670416	-0.249918955070268
VLDLR-AS1	PUM3	Glutamatergic neurons_SFG	0.8666666666666667	0.04357398286316212	-0.67646346221898	0	-0.190720900398633	0
LINC01378	NDST3	Glutamatergic neurons_SFG	0.9393939393939394	0.01170845315183322	0	0.764981590193915	-0.297347420964329	0.542399228097416
TTN-AS1	OSBPL6	Glutamatergic neurons_SFG	0.9757575757575756	6.266422219511902e-4	-0.430009120694408	0	-0.514923241194171	0.127769788513242
AQP4-AS1	KCTD1	Glutamatergic neurons_SFG	0.8787878787878788	0.04343989021370498	-0.253142948507964	-0.320495947903947	-0.513148732697043	0.211368524493786
AQP4-AS1	CDH2	Glutamatergic neurons_SFG	0.987878787878788	7.948570842319924e-5	-0.253142948507964	-0.320495947903947	-0.155829818594688	0
DLGAP1-AS4	DLGAP1	Glutamatergic neurons_SFG	0.9272727272727272	0.01587449407738281	-0.449727083906907	0	-0.446961671622235	0.158358108346665
RNASEH2B-AS1	DLEU7	Microglial cells_EC	0.92927036029068	0.01447000553312829	0	2.16116048345439	1.34859320161719	1.96580426685648
LINC01094	PAQR3	Microglial cells_EC	0.9272727272727272	0.01447000553312829	1.44735427378526	0	0	2.89008411583525
ABHD15-AS1	SSH2	Microglial cells_EC	0.8787878787878788	0.04658804466662707	1.46888743533491	1.42949971181303	0.653726053961579	0
DLEU1	TRIM13	Oligodendrocytes_EC	0.9393939393939394	0.01052492880165415	0	2.05687898784058	0	2.15567617372636
ZFAS1	KCNB1	Oligodendrocytes_EC	-0.9361745372672994	0.011113016369401	1.25056053208243	0.621641403639536	-1.28868899459396	0
LIPE-AS1	RABAC1	Oligodendrocytes_EC	-0.9272727272727272	0.01489506419703397	0.571133347357777	0	-0.548689340338123	0
ITPKB-AS1	SRP9	Oligodendrocytes_EC	0.9387209722839688	0.01052492880165415	0	3.02674900109259	0	0.989356381249944
MAPKAPK5-AS1	ERP29	Oligodendrocytes_EC	0.9057792600832962	0.02701210961628528	0	1.57967013083965	0	0.829015340726274
MAPKAPK5-AS1	RPL6	Oligodendrocytes_EC	0.8787878787878788	0.04052889399753565	0	1.57967013083965	1.15526119660012	0.963256077467208
BCYRN1	MCFD2	Oligodendrocytes_EC	-0.9272727272727272	0.01489506419703397	-0.389234075246324	-1.30049009915435	0	1.2873823706736
TM4SF1-AS1	ANKUB1	Oligodendrocytes_EC	0.8875420937728943	0.03601383905051146	0	1.430465964236	0	1.81071207479597
LRP4-AS1	CRY2	Oligodendrocytes_EC	-0.9030303030303032	0.02701210961628528	0	3.04269054496161	-0.587905736734402	0
LRP4-AS1	MAPK8IP1	Oligodendrocytes_EC	-0.9030303030303032	0.02701210961628528	0	3.04269054496161	-0.96592057638944	-0.966298238265642
LRP4-AS1	CELF1	Oligodendrocytes_EC	-0.8909090909090909	0.03321135362500977	0	3.04269054496161	-0.640532667385612	0
MALAT1	NRXN2	Oligodendrocytes_EC	-0.8787878787878788	0.04052889399753565	0.573455458105201	0	-1.52762772481029	0
MALAT1	EHD1	Oligodendrocytes_EC	-0.8787878787878788	0.04052889399753565	0.573455458105201	0	-0.648341590596377	0
MALAT1	TM7SF2	Oligodendrocytes_EC	-0.8909090909090909	0.03321135362500977	0.573455458105201	0	-1.35074996272621	0
MALAT1	TMEM151A	Oligodendrocytes_EC	-0.9151515151515152	0.02079654528390594	0.573455458105201	0	-1.13388246931345	-0.222539970012551
BIRC6-AS2	TTC27	Oligodendrocytes_EC	0.8909090909090909	0.03321135362500977	0	2.69084235986315	0.930247868106266	0
LURAP1L-AS1	LURAP1L	Oligodendrocytes_PFC	0.8531468531468531	0.03634907560854295	0	-1.99626491765244	0	-0.966838126681136
IPO9-AS1	TMEM9	OPC_EC	-0.9151515151515152	0.0143948573928867	2.17897483207508	0	-0.854352401594774	0
LRP4-AS1	MAPK8IP1	OPC_EC	-0.8909090909090909	0.02120386301572571	2.23593648373433	0	-1.20453875652365	0
LRP4-AS1	MADD	OPC_EC	-0.8666666666666667	0.03442378661789232	2.23593648373433	0	-0.783963073703375	0
MALAT1	TM7SF2	OPC_EC	-0.8545454545454545	0.04115391194480569	0.638947576233904	0	-1.20227570501508	0
MALAT1	LTBP3	OPC_EC	-0.8666666666666667	0.03442378661789232	0.638947576233904	0	-0.618445173783844	0
MALAT1	TMEM151A	OPC_EC	-0.8666666666666667	0.03442378661789232	0.638947576233904	0	-1.36892557442453	0
